# Supplementary material for: Analysis across diverse fish species highlights no conserved transcriptome signature for proactive behaviour
Source: BMC Genomics. 2021 Jan 7;22:33. doi: 10.1186/s12864-020-07317-z (PMC7792025; doi:10.1186/s12864-020-07317-z)
Supplement: Supplementary file 1 — Additional file 1: Table S1. Individual Running number by behavioural and QPCR analyses [file 12864_2020_7317_MOESM1_ESM.xlsx]

## Sheet: S.salar
Behaviour R:	302	304	306	322	332	334	348	361	363	367	370	371	373	377	393	396	398	399	403	411	421	423	425	429	431	434	435	436	438	439	441	442	445	446	448	459	464	467	471	473
Behaviour P:	301	303	305	307	308	309	310	311	312	313	314	315	318	319	320	321	323	324	325	326	327	328	330	335	336	337	339	340	341	342	345	351	362	364	365	366	368	369	372	374	375	376	378	379	380	381	382	383	384
QPCR P:	314	336	342	345	362	366	370	372	373	374	375	378	379	392	401	405	430	434	451	452	463	467	473
QPCR R:	301	302	303	304	306	308	311	312	325	326	330	348	383	386	389	421	422	423	424	426	433	440
[truncated: 39 more columns]

## Sheet: D.labrax
Behaviour R:	18	21	24	25	26	27	28	119	122	123	124	125	126	202	208	209	210	116	199	205
Behaviour P:	3	6	11	12	13	107	108	109	110	183	186	189	192	193	194	9	10	101	104	111
QPCR P:	9	10	33	36	45	46	101	104	111	116	134	199	205	226
QPCR R:	3	6	11	12	13	18	21	24	25	26	27	28	39	42	43	44	107	108	109	110	119	122	123	124	125	126	131	135	136	137	138	183	186	189	192	193	194	202	208	209	210	215	218	221	224	225
