# Supplementary material for: Analysis across diverse fish species highlights no conserved transcriptome signature for proactive behaviour
Source: BMC Genomics. 2021 Jan 7;22:33. doi: 10.1186/s12864-020-07317-z (PMC7792025; doi:10.1186/s12864-020-07317-z)
Supplement: Supplementary file 2 — Additional file 2: Table S2. BLASTn results and primers for ALL QPCR (XLS 1079 kb) [file 12864_2020_7317_MOESM2_ESM.xls]

## Sheet: Sheet1
Query id	Query annotation	Query start	Query end	Hit id	Hit annotation	Hit start	Hit end	E-value	Identity (%)	Function
gi|40363532|ref|NM_199212.1|	Danio rerio serum/glucocorticoid regulated kinase 1 (sgk1), mRNA	836	1350	DLPD09420	Serine/threonine-protein kinase Sgk1 OS=Oryctolagus cuniculus GN=SGK1 PE=2 SV=1	179	693	1e-111	84.8544	This gene encodes a serine/threonine protein kinase that plays an important role in cellular stress response. This
gi|40363532|ref|NM_199212.1|	Danio rerio serum/glucocorticoid regulated kinase 1 (sgk1), mRNA	135	729	DLPD08785	Serine/threonine-protein kinase Sgk1 OS=Homo sapiens GN=SGK1 PE=1 SV=2	89	683	3e-49	79.1597	kinase activates certain potassium, sodium, and chloride channels, suggesting an involvement in the regulation of
gi|41055300|ref|NM_200644.1|	Danio rerio N-acetyltransferase 10 (nat10), mRNA	963	1441	assembly_c4748	unnamed protein product [Tetraodon nigroviridis] length=780	6	484	7e-66	81.6284	Has protein acetyltransferase activity in vitro. Can acetylate both histones and microtubules. Histone
gi|41055300|ref|NM_200644.1|	Danio rerio N-acetyltransferase 10 (nat10), mRNA	159	289	assembly_c24537	N-acetyltransferase 10 [Danio rerio] length=290	127	258	4e-21	85.6061	acetylation may regulate transcription and mitotic chromosome de-condensation. Activates telomerase activity by
gi|41055300|ref|NM_200644.1|	Danio rerio N-acetyltransferase 10 (nat10), mRNA	2949	3119	assembly_c7072	PREDICTED: N-acetyltransferase 10 [Taeniopygia guttata] length=1300	478	648	2e-13	80.7018	stimulating the transcription of TERT, and may also regulate telomerase function by affecting the balance of
gi|41054308|ref|NM_199753.1|	Danio rerio calponin 3, acidic a (cnn3a), mRNA	720	1063	assembly_rep_c4675	calponin 3, acidic a [Danio rerio] >gi|31419012|gb|AAH53309.1| Calponin 3, acidic a [Danio rerio] length=576	13	356	5e-44	81.3953	Function: Thin filament-associated protein that is implicated in the regulation and modulation of smooth muscle
gi|41054308|ref|NM_199753.1|	Danio rerio calponin 3, acidic a (cnn3a), mRNA	141	220	DLPD03825	Calponin-2 OS=Pongo abelii GN=CNN2 PE=2 SV=3	111	190	2e-16	88.75	contraction. It is capable of binding to actin, calmodulin, troponin C and tropomyosin. The interaction of
gi|41054308|ref|NM_199753.1|	Danio rerio calponin 3, acidic a (cnn3a), mRNA	741	821	DLPD08076	Calponin-3 OS=Rattus norvegicus GN=Cnn3 PE=1 SV=1	97	177	1e-07	83.9506	calponin with actin inhibits the actomyosin Mg-ATPase activity
gi|41054308|ref|NM_199753.1|	Danio rerio calponin 3, acidic a (cnn3a), mRNA	741	799	assembly_c8593	calponin 2 [Danio rerio] >gi|169154613|emb|CAQ14480.1| calponin 2 [Danio rerio] length=361	125	183	2e-06	86.4407
gi|47230322|emb|CAAE01014581.1|	Tetraodon nigroviridis chromosome 5 SCAF14581, whole genome shotgun sequence	6260607	6261288	assembly_rep_c3374	RNA binding protein with multiple splicing 2 [Source:HGNC Symbol;Acc:19098] length=1477	765	1430	0	87.7522
gi|47230322|emb|CAAE01014581.1|	Tetraodon nigroviridis chromosome 5 SCAF14581, whole genome shotgun sequence	5546554	5546982	DLPD04807	gallus gallus fibrillin 1 mrna	312	739	1e-171	93.2401
gi|47230322|emb|CAAE01014581.1|	Tetraodon nigroviridis chromosome 5 SCAF14581, whole genome shotgun sequence	6453035	6453695	SeabassC-CL2764Contig1	sentrin-specific protease 8	116	776	1e-157	85.7791
gi|47230322|emb|CAAE01014581.1|	Tetraodon nigroviridis chromosome 5 SCAF14581, whole genome shotgun sequence	5547526	5547960	DLPD04138	Fibrillin-1 OS=Sus scrofa GN=FBN1 PE=2 SV=1	301	738	1e-132	89.0411
gi|47230322|emb|CAAE01014581.1|	Tetraodon nigroviridis chromosome 5 SCAF14581, whole genome shotgun sequence	6260607	6261039	DLPD07321	RNA-binding protein with multiple splicing OS=Gallus gallus GN=RBPMS PE=2 SV=1	1392	1816	1e-126	88.4091
gi|47230322|emb|CAAE01014581.1|	Tetraodon nigroviridis chromosome 5 SCAF14581, whole genome shotgun sequence	4552451	4552845	assembly_c18647	unnamed protein product [Tetraodon nigroviridis] length=404	6	401	1e-121	89.9244
gi|47230322|emb|CAAE01014581.1|	Tetraodon nigroviridis chromosome 5 SCAF14581, whole genome shotgun sequence	3418793	3419187	DLPD05247	BTB/POZ domain-containing protein KCTD12 OS=Homo sapiens GN=KCTD12 PE=1 SV=1	433	827	1e-112	88.3544
gi|47230322|emb|CAAE01014581.1|	Tetraodon nigroviridis chromosome 5 SCAF14581, whole genome shotgun sequence	3262893	3263154	DLPD10890	zebrafish dna sequence from clone ch211-168o15 in linkage group complete sequen	75	336	1e-109	94.6565
gi|47230322|emb|CAAE01014581.1|	Tetraodon nigroviridis chromosome 5 SCAF14581, whole genome shotgun sequence	6012225	6012635	DLPD08732	tetraodon nigroviridis full-length cdna	81	489	1e-101	87.53
gi|47230322|emb|CAAE01014581.1|	Tetraodon nigroviridis chromosome 5 SCAF14581, whole genome shotgun sequence	4748332	4748678	DLPD08980	tetraodon nigroviridis full-length cdna	1	339	2e-96	88.5714
gi|157073892|ref|NM_001103192.1|	Danio rerio activating transcription factor 4b2 (atf4b2), mRNA	1311	1368	DLPD05991	Cyclic AMP-dependent transcription factor ATF-4 OS=Danio rerio GN=atf4 PE=2 SV=	393	450	3e-08	87.931
gi|157073892|ref|NM_001103192.1|	Danio rerio activating transcription factor 4b2 (atf4b2), mRNA	278	311	assembly_c9529	Cyclic AMP-dependent transcription factor ATF-4 [Salmo salar] >gi|209154548|gb|ACI33506.1| Cyclic AMP-dependent transcription factor ATF-4 [Salmo salar] length=1000	717	750	8e-06	94.1176
gi|41055477|ref|NM_200229.1|	Danio rerio COP9 constitutive photomorphogenic homolog subunit 8 (Arabidopsis) (cops8), mRNA	426	620	assembly_rep_c1141	COP9 signalosome complex subunit 8 [Osmerus mordax] length=1166	503	697	1e-25	82.5641	Is a protein coding gene: the protein encoded by this gene is one of the eight subunits of COP9 signalosome, a highly conserved prot.Component of the COP9 signalosome complex (CSN), a complex involved in various cellular and developmental processes. Is an essentian regulator of the ubiquitin conjugation pathway.
gi|254588037|ref|NM_001118893.2|	Danio rerio vacuolar protein sorting 13 homolog A (S. cerevisiae) (vps13a), mRNA	8757	8992	assembly_rep_c3710	vacuolar protein sorting 13 homolog A (S. cerevisiae) [Source:HGNC Symbol;Acc:1908] length=373	81	317	2e-16	80.1688	developmental processes. The CSN complex is an essential regulator of the ubiquitin (Ubl) conjugation pathway by
gi|225579125|ref|NM_205730.2|	Danio rerio glutamate receptor, ionotropic, AMPA 1b (gria1b), mRNA	517	594	DLPD15923	Glutamate receptor 3 OS=Macaca fascicularis GN=GRIA3 PE=2 SV=1	468	545	7e-08	84.6154	GRIA1 is a Ionotropic glutamate receptor. This gene belongs to a family of AMPA receptors. AMPA receptors are members of the ionotropic class of glutamate receptors, which also includes NMDA and
gi|41054202|ref|NM_199809.1|	Danio rerio hydroxy-delta-5-steroid dehydrogenase, 3 beta- and steroid delta-isomerase (hsd3b7), mRNA	573	607	DLPD05434	3 beta-hydroxysteroid dehydrogenase type 7 OS=Mus musculus GN=Hsd3b7 PE=2 SV=1	561	595	2e-06	94.2857	kainate receptors. AMPA receptors mediate fast excitatory synaptic transmission in the CNS and play a key
gi|41054202|ref|NM_199809.1|	Danio rerio hydroxy-delta-5-steroid dehydrogenase, 3 beta- and steroid delta-isomerase (hsd3b7), mRNA	573	607	DLPD09412	3 beta-hydroxysteroid dehydrogenase/Delta 5-->4-isomerase OS=Sus scrofa GN=HSD3	418	452	2e-06	94.2857	role in hippocampal synaptic long-term potentiation (LTP) and depression (LTD)
gi|41054202|ref|NM_199809.1|	Danio rerio hydroxy-delta-5-steroid dehydrogenase, 3 beta- and steroid delta-isomerase (hsd3b7), mRNA	573	607	JQ861952	3-beta-hydroxysteroid dehydrogenase isomerase 7 (3bhsd).	489	523	2e-06	94.2857
gi|66472687|ref|NM_001020529.1|	Danio rerio tRNA splicing endonuclease 54 homolog (S. cerevisiae) (tsen54), mRNA	1216	1442	assembly_c25133	tRNA splicing endonuclease 54 homolog (S. cerevisiae) [Source:HGNC Symbol;Acc:27561] length=524	284	510	3e-11	78.8546
gi|41055645|ref|NM_201146.1|	Danio rerio ribosomal protein S10 (rps10), mRNA	20	522	assembly_rep_c856	40S ribosomal protein S10 [Dicentrarchus labrax] length=639	42	544	7e-93	83.499	Ribosomal protein coding gene
gi|41055645|ref|NM_201146.1|	Danio rerio ribosomal protein S10 (rps10), mRNA	20	522	SeabassC-CL177Contig1	ribosomal protein S10	218	720	2e-90	83.3002
gi|41055645|ref|NM_201146.1|	Danio rerio ribosomal protein S10 (rps10), mRNA	28	331	DLPD01305	40S ribosomal protein S10 OS=Ictalurus punctatus GN=rps10 PE=2 SV=1	263	566	2e-62	84.8684
gi|41055645|ref|NM_201146.1|	Danio rerio ribosomal protein S10 (rps10), mRNA	20	277	DLPD09436	40S ribosomal protein S10 OS=Ictalurus punctatus GN=rps10 PE=2 SV=1	16	273	2e-56	85.6589
gi|46578335|gb|AY572956.1|	Danio rerio zinc finger protein Zic6 (zic6) mRNA, complete cds	973	1033	assembly_c30672	Zic family member 2 (odd-paired homolog, Drosophila) [Source:HGNC Symbol;Acc:12873] length=190	130	190	2e-07	86.8852	transcription factor common in euteleostian vertebrates, critical developmental processes: neurulation, neuronal diferentiation,neural crest especification, left-right assymetry and regulation of cell proliferation
gi|46578335|gb|AY572956.1|	Danio rerio zinc finger protein Zic6 (zic6) mRNA, complete cds	910	1041	DLPD03487	Zinc finger protein ZIC 1 OS=Xenopus laevis GN=zic1 PE=2 SV=1	351	482	6e-07	80.303
gi|46329567|gb|BC068416.1|	Danio rerio protein inhibitor of activated STAT, 2, mRNA (cDNA clone IMAGE:6968093), containing frame-shift errors	425	728	SeabassC-CL4598Contig1	protein inhibitor of activated STAT, 2	157	460	7e-19	78.9474	The protein encoded by this gene is a member of the STAT protein family. In response to cytokines and growth
gi|46329567|gb|BC068416.1|	Danio rerio protein inhibitor of activated STAT, 2, mRNA (cDNA clone IMAGE:6968093), containing frame-shift errors	425	728	DLPD03307	E3 SUMO-protein ligase PIAS2 OS=Homo sapiens GN=PIAS2 PE=1 SV=2	182	485	7e-19	78.9474	factors, STAT family members are phosphorylated by the receptor associated kinases, and then form homo- or
gi|46329567|gb|BC068416.1|	Danio rerio protein inhibitor of activated STAT, 2, mRNA (cDNA clone IMAGE:6968093), containing frame-shift errors	425	693	DLPD00854	E3 SUMO-protein ligase PIAS2 OS=Rattus norvegicus GN=Pias2 PE=1 SV=1	192	460	5e-17	79.1822	heterodimers that translocate to the cell nucleus where they act as transcription activators.
gi|120537546|gb|BC129411.1|	Danio rerio similar to Iron-sulfur cluster assembly 2 homolog, mitochondrial precursor (HESB-like domain-containing protein 1), mRNA (cDNA clone IMAGE:7421217), partial cds	344	463	DLPD01813	Iron-sulfur cluster assembly 2 homolog, mitochondrial OS=Pongo abelii GN=ISCA2	437	556	2e-14	83.3333
gi|120537546|gb|BC129411.1|	Danio rerio similar to Iron-sulfur cluster assembly 2 homolog, mitochondrial precursor (HESB-like domain-containing protein 1), mRNA (cDNA clone IMAGE:7421217), partial cds	344	463	DLPD01812	Iron-sulfur cluster assembly 2 homolog, mitochondrial OS=Pongo abelii GN=ISCA2	400	519	2e-14	83.3333
gi|50540073|ref|NM_001002506.1|	Danio rerio LYR motif containing 1 (lyrm1), mRNA	196	435	SeabassC-CL1381Contig1	D. labrax chr seq corresp. link group1, bottom part, complete sequence	490	729	7e-24	80.8333
gi|50540073|ref|NM_001002506.1|	Danio rerio LYR motif containing 1 (lyrm1), mRNA	196	395	assembly_rep_c1378	LYR motif containing 1 [Dicentrarchus labrax] length=927	208	407	2e-21	81.5
gi|325974505|ref|NM_212587.3|	Danio rerio heterogeneous nuclear ribonucleoprotein A/B (hnrnpab), mRNA	235	539	assembly_rep_c2022	Heterogeneous nuclear ribonucleoprotein A/B [Salmo salar] length=1264	52	355	1e-32	80.9836
gi|325974505|ref|NM_212587.3|	Danio rerio heterogeneous nuclear ribonucleoprotein A/B (hnrnpab), mRNA	229	524	assembly_rep_c1773	heterogeneous nuclear ribonucleoprotein A/B [Haplochromis burtoni] length=1352	312	609	3e-27	80.8725
gi|325974505|ref|NM_212587.3|	Danio rerio heterogeneous nuclear ribonucleoprotein A/B (hnrnpab), mRNA	1331	1382	assembly_rep_c7486	heterogeneous nuclear ribonucleoprotein A/B [Source:HGNC Symbol;Acc:5034] length=701	157	208	2e-21	100
gi|325974505|ref|NM_212587.3|	Danio rerio heterogeneous nuclear ribonucleoprotein A/B (hnrnpab), mRNA	990	1075	DLPD12068	tetraodon nigroviridis full-length cdna	63	148	2e-15	87.2093
gi|325974505|ref|NM_212587.3|	Danio rerio heterogeneous nuclear ribonucleoprotein A/B (hnrnpab), mRNA	1331	1373	DLPD10494	tetraodon nigroviridis full-length cdna	735	777	8e-12	95.3488
gi|325974505|ref|NM_212587.3|	Danio rerio heterogeneous nuclear ribonucleoprotein A/B (hnrnpab), mRNA	469	539	assembly_rep_c4573	heterogeneous nuclear ribonucleoprotein A/B-like [Salmo salar] length=627	10	80	5e-10	85.9155
gi|343183331|ref|NM_001172398.2|	Danio rerio im:7162084 (im:7162084), mRNA	203	477	DLPD14147	G1/S-specific cyclin-D2 OS=Bos taurus GN=CCND2 PE=2 SV=1	205	479	1e-13	78.5455
gi|115529300|ref|NM_001076715.1|	Danio rerio zgc:153426 (zgc:153426), mRNA	95	1284	DLPD03118	Tubulin beta-1 chain OS=Gadus morhua PE=2 SV=1	60	1254	0	83.8494
gi|115529300|ref|NM_001076715.1|	Danio rerio zgc:153426 (zgc:153426), mRNA	461	1371	assembly_rep_c2483	unnamed protein product [Tetraodon nigroviridis] length=1146	6	916	0	84.8518
gi|115529300|ref|NM_001076715.1|	Danio rerio zgc:153426 (zgc:153426), mRNA	848	1176	assembly_rep_c4220	PREDICTED: tubulin, beta 5-like [Oryctolagus cuniculus] length=338	3	332	1e-75	86.7069
gi|115529300|ref|NM_001076715.1|	Danio rerio zgc:153426 (zgc:153426), mRNA	605	926	DLPD09464	Tubulin beta chain (Fragment) OS=Strongylocentrotus purpuratus PE=2 SV=1	1	322	3e-70	85.4037
gi|115529300|ref|NM_001076715.1|	Danio rerio zgc:153426 (zgc:153426), mRNA	524	672	assembly_c17030	unnamed protein product [Homo sapiens] length=191	9	157	4e-29	85.906
gi|115529300|ref|NM_001076715.1|	Danio rerio zgc:153426 (zgc:153426), mRNA	1256	1371	DLPD05211	Tubulin beta-1 chain OS=Gadus morhua PE=2 SV=1	273	391	1e-25	89.916
gi|115529300|ref|NM_001076715.1|	Danio rerio zgc:153426 (zgc:153426), mRNA	179	306	cDN26P0005J18.F.ab1	RecName: Full=Tubulin beta-3 chain; AltName: Full=Beta-tubulin class-IV	75	202	2e-21	85.1562
gi|115529300|ref|NM_001076715.1|	Danio rerio zgc:153426 (zgc:153426), mRNA	110	245	assembly_c20292	PREDICTED: tubulin beta chain-like [Ailuropoda melanoleuca] length=230	95	230	5e-19	83.8235
gi|115529300|ref|NM_001076715.1|	Danio rerio zgc:153426 (zgc:153426), mRNA	749	831	assembly_rep_c14185	beta tubulin [Mussismilia hispida] length=217	111	193	8e-09	84.3373
gi|152001068|gb|BC146644.1|	Danio rerio cDNA clone IMAGE:7164900	471	866	assembly_c18518	PREDICTED: KIAA0515 [Taeniopygia guttata] length=435	38	435	1e-111	88.191
gi|118150573|ref|NM_001077778.1|	Danio rerio stromal membrane-associated protein 1 (smap1), mRNA	1240	1282	assembly_c27376	small ArfGAP 1 [Source:HGNC Symbol;Acc:19651] length=519	409	451	1e-08	93.0233
gi|50344847|ref|NM_001002097.1|	Danio rerio zgc:86903 (zgc:86903), mRNA	25	248	assembly_rep_c585	chromosome 3 open reading frame 10 [Source:HGNC Symbol;Acc:23057] length=608	86	309	1e-21	80.8036
gi|50344847|ref|NM_001002097.1|	Danio rerio zgc:86903 (zgc:86903), mRNA	25	248	DLPD14893	anoplopoma fimbria clone afim-evh-521-162 probable protein brick1 complete cds	48	271	3e-19	80.3571
gi|50344847|ref|NM_001002097.1|	Danio rerio zgc:86903 (zgc:86903), mRNA	175	248	assembly_rep_c4394	length=527	258	331	4e-06	83.7838
gi|41055527|ref|NM_200927.1|	Danio rerio phosphatidylinositol binding clathrin assembly protein (picalm), mRNA	78	350	assembly_c8309	phosphatidylinositol binding clathrin assembly protein [Source:HGNC Symbol;Acc:15514] length=468	182	456	2e-54	86.2319
gi|41055527|ref|NM_200927.1|	Danio rerio phosphatidylinositol binding clathrin assembly protein (picalm), mRNA	1491	1820	cDN30P0006C02.F.ab1	phosphatidylinositol binding clathrin assembly protein	47	373	6e-45	82.1212
gi|41055527|ref|NM_200927.1|	Danio rerio phosphatidylinositol binding clathrin assembly protein (picalm), mRNA	1579	1672	assembly_rep_c16074	phosphatidylinositol binding clathrin assembly protein [Source:HGNC Symbol;Acc:15514] length=445	215	308	2e-17	87.234
gi|47213773|emb|CAAE01010117.1|	Tetraodon nigroviridis chromosome undetermined SCAF10117, whole genome shotgun sequence	5208	5342	assembly_c13813	unnamed protein product [Tetraodon nigroviridis] length=460	221	355	2e-47	93.3333
gi|47213773|emb|CAAE01010117.1|	Tetraodon nigroviridis chromosome undetermined SCAF10117, whole genome shotgun sequence	2474	2603	DLPD01753	tetraodon nigroviridis full-length cdna	216	345	3e-37	90.7692
gi|47213773|emb|CAAE01010117.1|	Tetraodon nigroviridis chromosome undetermined SCAF10117, whole genome shotgun sequence	166252	166444	assembly_c11145	Zgc:111978 [Danio rerio] length=609	5	200	3e-31	85.7143
gi|47213773|emb|CAAE01010117.1|	Tetraodon nigroviridis chromosome undetermined SCAF10117, whole genome shotgun sequence	2474	2600	assembly_c8267	short coiled-coil protein A [Danio rerio] >gi|292609860|ref|XP_002660565.1| PREDICTED: short coiled-coil protein A-like [Danio rerio] >gi|123884306|sp|Q08BG7.1|SCOCA_DANRE RecName: Full=Short coiled-coil protein A >gi|115528140|gb|AAI24731.1| Short coiled-coil protein [Danio rerio] >gi|220678524|emb|CAX13952.1| short coiled-coil protein [Danio rerio] length=399	271	398	3e-31	89.8438
gi|47213773|emb|CAAE01010117.1|	Tetraodon nigroviridis chromosome undetermined SCAF10117, whole genome shotgun sequence	11543	11616	DLPD02249	Electrogenic sodium bicarbonate cotransporter 1 OS=Ambystoma tigrinum GN=SLC4A4	383	456	4e-30	98.6486
gi|47213773|emb|CAAE01010117.1|	Tetraodon nigroviridis chromosome undetermined SCAF10117, whole genome shotgun sequence	2499	2603	DLPD14183	Zyxin OS=Mus musculus GN=Zyx PE=1 SV=1	334	439	4e-30	92.4528
gi|47213773|emb|CAAE01010117.1|	Tetraodon nigroviridis chromosome undetermined SCAF10117, whole genome shotgun sequence	141587	141719	DLPD17615	Testis-expressed sequence 2 protein OS=Homo sapiens GN=TEX2 PE=1 SV=2	43	175	2e-29	87.9699
gi|47213773|emb|CAAE01010117.1|	Tetraodon nigroviridis chromosome undetermined SCAF10117, whole genome shotgun sequence	167902	168090	DLPD03097	Chromobox protein homolog 8 OS=Homo sapiens GN=CBX8 PE=1 SV=3	1013	1201	4e-27	83.5979
gi|47213773|emb|CAAE01010117.1|	Tetraodon nigroviridis chromosome undetermined SCAF10117, whole genome shotgun sequence	132027	132137	DLPD04081	Myeloid-associated differentiation marker homolog OS=Xenopus tropicalis GN=myad	429	539	4e-21	87.3874
gi|47213773|emb|CAAE01010117.1|	Tetraodon nigroviridis chromosome undetermined SCAF10117, whole genome shotgun sequence	11543	11614	assembly_rep_c2180	RING-H2 zinc finger length=775	3	75	2e-16	91.7808
gi|47550802|ref|NM_214768.1|	Danio rerio superkiller viralicidic activity 2-like 2 (skiv2l2), mRNA	1548	1810	DLPD04891	Superkiller viralicidic activity 2-like 2 OS=Homo sapiens GN=SKIV2L2 PE=1 SV=3	81	343	6e-54	85.1711
gi|47550802|ref|NM_214768.1|	Danio rerio superkiller viralicidic activity 2-like 2 (skiv2l2), mRNA	2505	2773	assembly_c16849	superkiller viralicidic activity 2-like 2 [Danio rerio] >gi|38494342|gb|AAH61456.1| Superkiller viralicidic activity 2-like 2 [Danio rerio] length=437	36	304	7e-23	79.9257
gi|47550802|ref|NM_214768.1|	Danio rerio superkiller viralicidic activity 2-like 2 (skiv2l2), mRNA	2796	2993	assembly_c10675	unnamed protein product [Tetraodon nigroviridis] length=711	68	266	4e-06	78.8945
gi|82658279|ref|NM_001037423.1|	Danio rerio myelin expression factor 2 (myef2), transcript variant 1, mRNA	1459	1688	assembly_c7764	myelin expression factor 2 isoform 1 [Danio rerio] >gi|81294244|gb|AAI08002.1| Myelin expression factor 2 [Danio rerio] length=676	300	530	3e-42	84.8485
gi|82658279|ref|NM_001037423.1|	Danio rerio myelin expression factor 2 (myef2), transcript variant 1, mRNA	256	354	assembly_c21730	myelin expression factor 2 [Source:HGNC Symbol;Acc:17940] length=451	287	385	2e-31	89.899
gi|45387634|ref|NM_205604.1|	Danio rerio RNA binding motif protein 48 (rbm48), mRNA	135	301	assembly_rep_c2393	RecName: Full=UPF0712 protein C7orf64 homolog >gi|133778754|gb|AAI34008.1| Dkfzp564o0523 protein [Danio rerio] length=989	199	365	5e-09	79.6407
gi|288985277|ref|NW_003164028.1|	Xenopus (Silurana) tropicalis unplaced genomic scaffold, v4.2 XENTRscaffold_702, whole genome shotgun sequence	55925	56109	DLPD18099	Transposable element Tcb1 transposase OS=Caenorhabditis briggsae PE=3 SV=1	627	810	4e-17	82.1622
gi|288985277|ref|NW_003164028.1|	Xenopus (Silurana) tropicalis unplaced genomic scaffold, v4.2 XENTRscaffold_702, whole genome shotgun sequence	20760	20891	cDN25P0001P05.F.ab1	H(+)/Cl(-) exchange transporter 7	402	533	2e-16	84.0909
gi|210031429|ref|NM_001037391.2|	Danio rerio mitogen-activated protein kinase kinase 2a (map2k2a), mRNA	793	973	DLPD13188	Dual specificity mitogen-activated protein kinase kinase 1 OS=Pan troglodytes G	451	631	2e-26	83.4254
gi|210031429|ref|NM_001037391.2|	Danio rerio mitogen-activated protein kinase kinase 2a (map2k2a), mRNA	1126	1330	assembly_c16472	mitogen-activated protein kinase kinase 1 [Danio rerio] >gi|297595293|gb|ADI48167.1| mitogen-activated protein kinase kinase 1 [Danio rerio] length=637	1	205	3e-18	80.4878
gi|62122936|ref|NM_001014367.1|	Danio rerio zgc:110783 (zgc:110783), mRNA	279	370	assembly_rep_c2124	MOSC domain-containing protein 1, mitochondrial precursor [Salmo salar] >gi|223647126|gb|ACN10321.1| MOSC domain-containing protein 1, mitochondrial precursor [Salmo salar] >gi|223672999|gb|ACN12681.1| MOSC domain-containing protein 1, mitochondrial precursor [Salmo salar] >gi|303661768|gb|ADM16049.1| MOSC domain-containing protein 1, mitochondrial precursor [Salmo salar] length=1484	336	427	3e-14	85.8696
gi|47087070|ref|NM_213384.1|	Danio rerio SEC22 vesicle trafficking protein homolog B (S. cerevisiae), a (sec22ba), mRNA	526	764	DLPD06375	Vesicle-trafficking protein SEC22b-B OS=Danio rerio GN=sec22bb PE=2 SV=1	463	701	8e-21	80.3347
gi|47087070|ref|NM_213384.1|	Danio rerio SEC22 vesicle trafficking protein homolog B (S. cerevisiae), a (sec22ba), mRNA	509	830	DLPD05863	Vesicle-trafficking protein SEC22b OS=Rattus norvegicus GN=Sec22b PE=1 SV=3	1168	1489	8e-18	78.5714
gi|47087070|ref|NM_213384.1|	Danio rerio SEC22 vesicle trafficking protein homolog B (S. cerevisiae), a (sec22ba), mRNA	509	830	assembly_c19107	Vesicle-trafficking protein SEC22b-B [Salmo salar] >gi|221221668|gb|ACM09495.1| Vesicle-trafficking protein SEC22b-B [Salmo salar] length=580	40	361	1e-16	78.2609
gi|41393064|ref|NM_201448.1|	Danio rerio primase polypeptide 1 (prim1), mRNA	234	637	DLPD00849	DNA primase small subunit OS=Homo sapiens GN=PRIM1 PE=1 SV=1	267	670	7e-74	83.6634
gi|41393064|ref|NM_201448.1|	Danio rerio primase polypeptide 1 (prim1), mRNA	981	1189	assembly_c4639	primase, DNA, polypeptide 1 (49kDa) [Source:HGNC Symbol;Acc:9369] length=754	14	220	9e-27	83.2536
gi|41393064|ref|NM_201448.1|	Danio rerio primase polypeptide 1 (prim1), mRNA	996	1076	assembly_c11451	DNA primase small subunit [Salmo salar] >gi|209735110|gb|ACI68424.1| DNA primase small subunit [Salmo salar] length=501	408	488	1e-13	86.4198
gi|41055282|ref|NM_200388.1|	Danio rerio coiled-coil domain containing 25 (ccdc25), mRNA	168	433	assembly_rep_c1292	PREDICTED: hypothetical protein [Gallus gallus] length=705	246	512	6e-21	80.1498
gi|47086160|ref|NM_212939.1|	Danio rerio zgc:85932 (zgc:85932), mRNA	1759	1803	DLPD13147	Calpain-3 OS=Bos taurus GN=CAPN3 PE=2 SV=2	220	264	7e-10	93.3333
gi|307746870|ref|NM_001080034.2|	Danio rerio zgc:158387 (zgc:158387), mRNA	261	328	assembly_rep_c1498	Microsomal glutathione S-transferase 3 [Anoplopoma fimbria] >gi|229367966|gb|ACQ58963.1| Microsomal glutathione S-transferase 3 [Anoplopoma fimbria] length=537	251	318	1e-09	86.7647
gi|307746870|ref|NM_001080034.2|	Danio rerio zgc:158387 (zgc:158387), mRNA	261	328	assembly_rep_c32	Microsomal glutathione S-transferase 3 [Anoplopoma fimbria] >gi|229367966|gb|ACQ58963.1| Microsomal glutathione S-transferase 3 [Anoplopoma fimbria] length=850	273	340	1e-09	86.7647
gi|307746870|ref|NM_001080034.2|	Danio rerio zgc:158387 (zgc:158387), mRNA	261	323	assembly_rep_c4620	Microsomal glutathione S-transferase 3 [Anoplopoma fimbria] >gi|229367966|gb|ACQ58963.1| Microsomal glutathione S-transferase 3 [Anoplopoma fimbria] length=493	204	266	1e-06	85.7143
gi|77993329|ref|NM_001034984.1|	Danio rerio solute carrier family 4, member 4a (slc4a4a), mRNA	2530	3035	assembly_c8108	sodium bicarbonate cotransporter 1 [Zoarces viviparus] length=623	79	585	4e-56	80.6706
gi|77993329|ref|NM_001034984.1|	Danio rerio solute carrier family 4, member 4a (slc4a4a), mRNA	2080	2438	DLPD02249	Electrogenic sodium bicarbonate cotransporter 1 OS=Ambystoma tigrinum GN=SLC4A4	862	1220	3e-44	81.337
gi|77993329|ref|NM_001034984.1|	Danio rerio solute carrier family 4, member 4a (slc4a4a), mRNA	1446	1833	assembly_c11409	solute carrier family 4 member 4 [Oreochromis mossambicus] length=872	2	390	4e-31	79.6915
gi|18858770|ref|NM_131012.1|	Danio rerio groucho 2 (gro2), mRNA	1807	2320	assembly_rep_c3814	transducin-like enhancer of split 2 (E(sp1) homolog, Drosophila) [Danio rerio] >gi|190338460|gb|AAI63578.1| Si:ch211-81i17.1 [Danio rerio] length=1718	84	597	2e-84	82.6848
gi|18858770|ref|NM_131012.1|	Danio rerio groucho 2 (gro2), mRNA	2020	2323	assembly_c31920	PREDICTED: transducin-like enhancer protein 3 isoform 1 [Sus scrofa] length=436	5	308	9e-74	86.5132
gi|18858770|ref|NM_131012.1|	Danio rerio groucho 2 (gro2), mRNA	2131	2323	assembly_rep_c8078	transducin-like enhancer of split 3 (E(sp1) homolog, Drosophila) [Source:HGNC Symbol;Acc:11839] length=454	2	194	7e-53	88.601
gi|18858770|ref|NM_131012.1|	Danio rerio groucho 2 (gro2), mRNA	1657	1883	assembly_c22467	WD40 length=307	23	250	3e-52	86.8421
gi|18858770|ref|NM_131012.1|	Danio rerio groucho 2 (gro2), mRNA	1513	1709	assembly_rep_c32230	transducin-like enhancer of split 3 (E(sp1) homolog, Drosophila) [Source:HGNC Symbol;Acc:11839] length=224	9	207	2e-25	83.4171
gi|18858770|ref|NM_131012.1|	Danio rerio groucho 2 (gro2), mRNA	1852	2045	assembly_c25009	WD40 length=465	14	207	8e-25	82.4742
gi|18858770|ref|NM_131012.1|	Danio rerio groucho 2 (gro2), mRNA	1462	1568	DLPD13427	Transducin-like enhancer protein 1 OS=Xenopus laevis GN=esg1 PE=2 SV=1	27	133	7e-16	85.0467
gi|192455613|ref|NM_001128712.1|	Danio rerio polycomb group ring finger 5a (pcgf5a), mRNA	296	487	SeabassC-CL1096Contig1	polycomb group ring finger 5	950	1141	2e-33	84.375
gi|192455613|ref|NM_001128712.1|	Danio rerio polycomb group ring finger 5a (pcgf5a), mRNA	296	487	DLPD18544	Polycomb group RING finger protein 5 OS=Mus musculus GN=Pcgf5 PE=2 SV=1	392	583	2e-33	84.375
gi|115495068|ref|NM_001076616.1|	Danio rerio zgc:154097 (zgc:154097), mRNA	1212	1237	assembly_rep_c482	mitochondrial cytochrome b-c1 complex subunit 6 [Epinephelus coioides] length=715	192	217	8e-06	100
gi|123703564|ref|NM_001080652.1|	Danio rerio zgc:158791 (zgc:158791), mRNA	979	1040	assembly_c4368	chromosome 20 open reading frame 112 [Source:HGNC Symbol;Acc:16106] length=514	50	111	5e-13	90.3226
gi|285403590|ref|NM_178292.5|	Danio rerio selenoprotein T, 1b (selt1b), mRNA	457	634	assembly_rep_c475	RecName: Full=Selenoprotein T1a; Flags: Precursor length=1463	600	777	4e-25	83.1461
gi|285403590|ref|NM_178292.5|	Danio rerio selenoprotein T, 1b (selt1b), mRNA	212	264	DLPD10938	Selenoprotein T1a OS=Danio rerio GN=selt1a PE=2 SV=3	191	243	4e-10	90.566
gi|50345007|ref|NM_001002177.1|	Danio rerio inosine 5'-phosphate dehydrogenase 1a (impdh1a), mRNA	921	1473	assembly_c5317	inosine-5'-monophosphate dehydrogenase 2 [Salmo salar] >gi|197631987|gb|ACH70717.1| inosine monophosphate dehydrogenase 2 [Salmo salar] length=813	2	555	2e-53	79.9639
gi|50345007|ref|NM_001002177.1|	Danio rerio inosine 5'-phosphate dehydrogenase 1a (impdh1a), mRNA	904	1418	DLPD07084	Inosine-5-monophosphate dehydrogenase 2 OS=Homo sapiens GN=IMPDH2 PE=1 SV=2	170	691	3e-34	79.8851
gi|41053787|ref|NM_200252.1|	Danio rerio tubulin tyrosine ligase-like family, member 12 (ttll12), mRNA	1270	1598	assembly_c4561	tubulin--tyrosine ligase-like protein 12 [Danio rerio] >gi|29126876|gb|AAH48032.1| Zgc:55343 [Danio rerio] length=1031	16	345	8e-37	81.2121
gi|88900470|ref|NM_001039636.1|	Danio rerio SET and MYND domain containing 1b (smyd1b), mRNA	142	482	DLPD13738	SET and MYND domain-containing protein 1 OS=Mus musculus GN=Smyd1 PE=1 SV=2	273	613	1e-22	79.5322
gi|88900470|ref|NM_001039636.1|	Danio rerio SET and MYND domain containing 1b (smyd1b), mRNA	1234	1334	DLPD00385	SET and MYND domain-containing protein 1 OS=Mus musculus GN=Smyd1 PE=1 SV=2	47	147	1e-07	82.1782
gi|114121692|gb|EE697538.1|EE697538	AGENCOURT_90073624 NIH_ZGC_29 Danio rerio cDNA clone IMAGE:8815158 5', mRNA sequence	108	211	assembly_c16776	unnamed protein product [Tetraodon nigroviridis] length=310	5	108	7e-11	82.6923
gi|47550814|ref|NM_214774.1|	Danio rerio tetraspanin 7 (tspan7), mRNA	272	389	DLPD06293	Tetraspanin-7 OS=Mus musculus GN=Tspan7 PE=2 SV=2	283	400	2e-22	86.4407
gi|47550814|ref|NM_214774.1|	Danio rerio tetraspanin 7 (tspan7), mRNA	733	854	assembly_c21454	Tetraspannin length=387	229	350	2e-15	83.6066
gi|47550814|ref|NM_214774.1|	Danio rerio tetraspanin 7 (tspan7), mRNA	322	389	DLPD01888	Tetraspanin 7 OS=Danio rerio GN=tspan7 PE=2 SV=1	296	363	2e-09	86.7647
gi|162138973|ref|NM_001111247.1|	Danio rerio CTP synthase 1b (ctps1b), mRNA	59	669	DLPD17134	CTP synthase 1 OS=Danio rerio GN=ctps PE=1 SV=1	179	790	1e-66	80.3922
gi|162138973|ref|NM_001111247.1|	Danio rerio CTP synthase 1b (ctps1b), mRNA	1256	1395	DLPD06813	CTP synthase 1 OS=Danio rerio GN=ctps PE=1 SV=1	29	168	2e-21	84.2857
gi|162138973|ref|NM_001111247.1|	Danio rerio CTP synthase 1b (ctps1b), mRNA	1098	1287	assembly_c8030	CTP synthase 1 [Salmo salar] length=713	5	194	4e-20	81.5789
gi|162138973|ref|NM_001111247.1|	Danio rerio CTP synthase 1b (ctps1b), mRNA	521	669	assembly_c22350	CTP synthase N-terminus length=286	92	240	4e-17	81.8792
gi|162138973|ref|NM_001111247.1|	Danio rerio CTP synthase 1b (ctps1b), mRNA	737	816	DLPD13075	CTP synthase 1 OS=Danio rerio GN=ctps PE=1 SV=1	26	105	5e-10	85
gi|326667698|ref|XM_001340066.4|	PREDICTED: Danio rerio zinc transporter ZIP14-like (LOC799782), mRNA	1123	1182	assembly_c13549	unnamed protein product [Tetraodon nigroviridis] length=642	294	353	2e-09	88.3333
gi|113679182|ref|NM_001045388.1|	Danio rerio zgc:153251 (zgc:153251), mRNA	104	158	assembly_c4120	rpa-interacting protein a [Ictalurus furcatus] length=962	165	219	9e-07	87.2727
gi|160333333|ref|NM_001110279.1|	Danio rerio myeloid/lymphoid or mixed-lineage leukemia (trithorax homolog, Drosophila) (mll), mRNA	3770	3921	assembly_c15756	Zinc finger, CXXC-type length=438	1	152	2e-20	83.5526
gi|160333333|ref|NM_001110279.1|	Danio rerio myeloid/lymphoid or mixed-lineage leukemia (trithorax homolog, Drosophila) (mll), mRNA	12380	12474	assembly_c27571	length=118	24	118	4e-15	86.3158
gi|28277707|gb|BC044484.1|	Danio rerio heterogeneous nuclear ribonucleoprotein A0, mRNA (cDNA clone IMAGE:3817156), partial cds	199	266	assembly_c25163	unnamed protein product [Tetraodon nigroviridis] length=337	192	259	3e-07	85.2941
gi|269914096|ref|NM_001003609.2|	Danio rerio microtubule associated serine/threonine kinase-like (mastl), mRNA	2497	2684	assembly_c9742	PREDICTED: microtubule-associated serine/threonine-protein kinase-like isoform 1 [Ailuropoda melanoleuca] >gi|281342284|gb|EFB17868.1| hypothetical protein PANDA_017354 [Ailuropoda melanoleuca] length=1091	35	222	7e-20	81.383
gi|300863080|ref|NM_001089504.2|	Danio rerio zgc:162985 (zgc:162985), mRNA	852	1025	assembly_c26567	integrin-linked kinase-associated serine/threonine phosphatase 2C [Danio rerio] length=441	157	330	9e-30	84.4828
gi|121583743|ref|NM_001079987.1|	Danio rerio transmembrane protein 41B (tmem41b), mRNA	372	919	DLPD08241	Transmembrane protein 41B OS=Danio rerio GN=tmem41b PE=2 SV=1	307	854	8e-74	81.3869
gi|121583743|ref|NM_001079987.1|	Danio rerio transmembrane protein 41B (tmem41b), mRNA	819	919	assembly_c12800	transmembrane protein 41B [Danio rerio] >gi|292616284|ref|XP_002662957.1| PREDICTED: transmembrane protein 41B-like [Danio rerio] >gi|150416161|sp|A1A5V7.1|TM41B_DANRE RecName: Full=Transmembrane protein 41B >gi|118764110|gb|AAI28831.1| Transmembrane protein 41B [Danio rerio] length=324	25	125	3e-24	89.1089
gi|118150609|ref|NM_001077796.1|	Danio rerio lin-52 homolog (C. elegans) (lin52), mRNA	82	351	SeabassC-CL573Contig1	Pagrus major clone cm002680 microsatellite sequence	77	346	7e-49	84.0741
gi|154626603|gb|EV755022.1|EV755022	AGENCOURT_109125832 NIH_ZGC_30 Danio rerio cDNA clone IMAGE:9045340 5', mRNA sequence	222	336	assembly_c12994	coiled-coil domain containing 41 [Source:HGNC Symbol;Acc:17966] length=560	4	118	4e-09	81.7391
ENSDART00000049722	prefoldin 5 [Source:ZFIN;Acc:ZDB-GENE-030131-6858]	183	608	assembly_rep_c213	prefoldin subunit 5 [Danio rerio] >gi|160773753|gb|AAI55163.1| Pfdn5 protein [Danio rerio] length=808	123	548	2e-27	78.6385
ENSDART00000049722	prefoldin 5 [Source:ZFIN;Acc:ZDB-GENE-030131-6858]	185	608	DLPD01666	Prefoldin subunit 5 OS=Mus musculus GN=Pfdn5 PE=2 SV=1	57	480	3e-26	78.5377
ENSDART00000049722	prefoldin 5 [Source:ZFIN;Acc:ZDB-GENE-030131-6858]	185	446	DLPD01665	Prefoldin subunit 5 OS=Pongo abelii GN=PFDN5 PE=2 SV=1	38	299	9e-11	78.2443
ENSDART00000049722	prefoldin 5 [Source:ZFIN;Acc:ZDB-GENE-030131-6858]	277	572	assembly_rep_c6950	Prefoldin subunit length=585	228	525	5e-09	78.9298
ENSDART00000049722	prefoldin 5 [Source:ZFIN;Acc:ZDB-GENE-030131-6858]	277	446	assembly_rep_c7526	Prefoldin 5 [Danio rerio] length=443	148	317	2e-08	79.4118
gi|41055264|ref|NM_200647.1|	Danio rerio mitofusin 1 (mfn1), nuclear gene encoding mitochondrial protein, mRNA	1959	2013	assembly_c24247	mitofusin-1 [Danio rerio] >gi|34785422|gb|AAH57468.1| Mitofusin 1 [Danio rerio] length=243	63	117	3e-06	87.2727
gi|148922855|ref|NM_001098730.1|	Danio rerio prothymosin, alpha b (ptmab), mRNA	812	869	DLPD02312	gasterosteus aculeatus clone cnb158-g08 mrna sequence	164	221	5e-18	94.8276
gi|148922855|ref|NM_001098730.1|	Danio rerio prothymosin, alpha b (ptmab), mRNA	114	229	assembly_rep_c15583	Prothymosin/parathymosin family length=507	120	238	1e-12	83.1933
gi|148922855|ref|NM_001098730.1|	Danio rerio prothymosin, alpha b (ptmab), mRNA	114	229	assembly_rep_c788	Prothymosin/parathymosin family length=665	221	339	1e-12	83.1933
gi|148922855|ref|NM_001098730.1|	Danio rerio prothymosin, alpha b (ptmab), mRNA	143	229	assembly_rep_c3595	Prothymosin/parathymosin family length=600	147	236	1e-09	84.4444
gi|66472633|ref|NM_001020559.1|	Danio rerio zgc:110031 (zgc:110031), mRNA	207	355	assembly_rep_c112	28S ribosomal protein S17, mitochondrial precursor [Anoplopoma fimbria] length=825	189	337	6e-32	86.5772
gi|121583743|ref|NM_001079987.1|	Danio rerio transmembrane protein 41B (tmem41b), mRNA	372	919	DLPD08241	Transmembrane protein 41B OS=Danio rerio GN=tmem41b PE=2 SV=1	307	854	8e-74	81.3869
gi|121583743|ref|NM_001079987.1|	Danio rerio transmembrane protein 41B (tmem41b), mRNA	819	919	assembly_c12800	transmembrane protein 41B [Danio rerio] >gi|292616284|ref|XP_002662957.1| PREDICTED: transmembrane protein 41B-like [Danio rerio] >gi|150416161|sp|A1A5V7.1|TM41B_DANRE RecName: Full=Transmembrane protein 41B >gi|118764110|gb|AAI28831.1| Transmembrane protein 41B [Danio rerio] length=324	25	125	3e-24	89.1089
gi|33585692|gb|BC056091.1|	Xenopus laevis glycerol kinase, mRNA (cDNA clone MGC:69102 IMAGE:5047388), complete cds	1157	1292	assembly_c22795	FGGY_C length=265	94	230	1e-14	83.2117
gi|47087382|ref|NM_213421.1|	Danio rerio APEX nuclease (multifunctional DNA repair enzyme) 1 (apex1), mRNA	312	1054	assembly_c4818	DNA-(apurinic or apyrimidinic site) lyase [Salmo salar] >gi|197631957|gb|ACH70702.1| APEX nuclease 1 [Salmo salar] >gi|209154634|gb|ACI33549.1| DNA-apurinic or apyrimidinic site lyase [Salmo salar] >gi|209154684|gb|ACI33574.1| DNA-apurinic or apyrimidinic site lyase [Salmo salar] length=1366	1	744	2e-71	79.7043
gi|47087382|ref|NM_213421.1|	Danio rerio APEX nuclease (multifunctional DNA repair enzyme) 1 (apex1), mRNA	237	631	DLPD17772	DNA-(apurinic or apyrimidinic site) lyase OS=Mus musculus GN=Apex1 PE=1 SV=2	242	636	3e-61	82.5316
gi|51467885|ref|NM_001003831.1|	Danio rerio NOP14 nucleolar protein homolog (yeast) (nop14), mRNA	2582	2671	assembly_c4403	nucleolar protein 14 [Salmo salar] >gi|209153043|gb|ACI33141.1| Nucleolar protein 14 [Salmo salar] >gi|223648242|gb|ACN10879.1| Nucleolar protein 14 [Salmo salar] length=820	319	408	4e-15	86.6667
gi|145279638|ref|NM_001078168.2|	Danio rerio sulfotransferase family 2, cytosolic sulfotransferase 3 (sult2st3), mRNA	577	623	cDN28P0003E15.F.ab1	unnamed protein product	561	607	3e-06	89.3617
gi|41055406|ref|NM_200633.1|	Danio rerio potassium channel, subfamily K, member 5b (kcnk5b), mRNA	753	843	cDN25P0004G22.F.ab1	unnamed protein product	578	668	1e-11	84.6154
gi|347921113|ref|NM_213130.2|	Danio rerio adenylate kinase 3 (ak3), nuclear gene encoding mitochondrial protein, mRNA	378	705	DLPD04427	GTP:AMP phosphotransferase mitochondrial OS=Bos taurus GN=AK3 PE=1 SV=3	277	604	9e-12	77.7439
gi|160773428|gb|BC155108.1|	Danio rerio cDNA clone IMAGE:7075690, **** WARNING: chimeric clone ****	96	382	assembly_rep_c14076	unnamed protein product [Tetraodon nigroviridis] length=553	116	402	3e-90	89.547
gi|160773428|gb|BC155108.1|	Danio rerio cDNA clone IMAGE:7075690, **** WARNING: chimeric clone ****	96	382	cDN27P0002C12.F.ab1	cdna:novel scaffold:BROADS1:scaffold_224:27088:27459:-1 gene:ENSGACG00000001265	111	397	7e-88	89.1986
gi|160773428|gb|BC155108.1|	Danio rerio cDNA clone IMAGE:7075690, **** WARNING: chimeric clone ****	96	382	DLPD01918	Histone H2B 1/2 OS=Danio rerio GN=zgc:112234 PE=2 SV=3	144	430	7e-88	89.1986
gi|160773428|gb|BC155108.1|	Danio rerio cDNA clone IMAGE:7075690, **** WARNING: chimeric clone ****	94	382	DLPD01917	Histone H2B 1/2 OS=Danio rerio GN=zgc:112234 PE=2 SV=3	83	371	1e-86	88.9273
gi|160773428|gb|BC155108.1|	Danio rerio cDNA clone IMAGE:7075690, **** WARNING: chimeric clone ****	94	382	assembly_rep_c3072	histone H2B [Epinephelus coioides] length=780	128	416	3e-84	88.5813
gi|160773428|gb|BC155108.1|	Danio rerio cDNA clone IMAGE:7075690, **** WARNING: chimeric clone ****	96	382	assembly_rep_c428	PREDICTED: similar to H2B histone family, member F [Canis familiaris] length=727	134	420	4e-83	88.5017
gi|160773428|gb|BC155108.1|	Danio rerio cDNA clone IMAGE:7075690, **** WARNING: chimeric clone ****	26	377	assembly_rep_c221	hypothetical protein LOC100126106 [Danio rerio] >gi|156229881|gb|AAI52001.1| Zgc:171937 protein [Danio rerio] length=1347	89	440	2e-76	85.2273
gi|160773428|gb|BC155108.1|	Danio rerio cDNA clone IMAGE:7075690, **** WARNING: chimeric clone ****	96	343	assembly_rep_c6487	unnamed protein product [Tetraodon nigroviridis] length=500	116	363	4e-74	89.1129
gi|160773428|gb|BC155108.1|	Danio rerio cDNA clone IMAGE:7075690, **** WARNING: chimeric clone ****	96	371	assembly_rep_c7923	unnamed protein product [Tetraodon nigroviridis] length=487	119	397	1e-73	88.5305
gi|160773428|gb|BC155108.1|	Danio rerio cDNA clone IMAGE:7075690, **** WARNING: chimeric clone ****	96	344	assembly_rep_c20885	Histone H2B [Esox lucius] length=478	118	367	1e-70	88.8
gi|66472329|ref|NM_001020705.1|	Danio rerio stearoyl-CoA desaturase b (scdb), mRNA	219	489	DLPD17030	Acyl-CoA desaturase OS=Cyprinus carpio PE=2 SV=2	420	690	4e-23	80.0738
gi|66472329|ref|NM_001020705.1|	Danio rerio stearoyl-CoA desaturase b (scdb), mRNA	314	405	gi|317453184|emb|FN868643.1|	D. labrax mRNA for stearoyl CoA 9-desatrurase (scd gene)	434	525	1e-16	86.9565
gi|41055655|ref|NM_200950.1|	Danio rerio programmed cell death 6 (pdcd6), mRNA	121	620	DLPD04674	Programmed cell death protein 6 OS=Mus musculus GN=Pdcd6 PE=1 SV=2	172	671	6e-86	83
gi|41055655|ref|NM_200950.1|	Danio rerio programmed cell death 6 (pdcd6), mRNA	121	220	cDN26P0002P19.F.ab1	D. labrax chr seq corresp. link group18, complete sequence	172	271	6e-12	84
gi|66472349|ref|NM_001020695.1|	Danio rerio zgc:112392 (zgc:112392), mRNA	334	401	DLPD11822	Vesicle transport protein SFT2B OS=Homo sapiens GN=SFT2D2 PE=2 SV=1	347	414	2e-09	86.7647
gi|66472349|ref|NM_001020695.1|	Danio rerio zgc:112392 (zgc:112392), mRNA	334	401	assembly_rep_c985	Vesicle transport protein SFT2B [Salmo salar] >gi|221219288|gb|ACM08305.1| Vesicle transport protein SFT2B [Salmo salar] length=889	463	530	2e-09	86.7647
gi|380422377|ref|NM_001014829.3|	Danio rerio fms-related tyrosine kinase 1 (vascular endothelial growth factor/vascular permeability factor receptor) (flt1), transcript variant 1, mRNA	3160	3431	DLPD15599	Vascular endothelial growth factor receptor 2 OS=Danio rerio GN=kdr PE=1 SV=2	172	443	4e-28	80.8824
gi|380422377|ref|NM_001014829.3|	Danio rerio fms-related tyrosine kinase 1 (vascular endothelial growth factor/vascular permeability factor receptor) (flt1), transcript variant 1, mRNA	3253	3462	DLPD09581	Vascular endothelial growth factor receptor 3 OS=Danio rerio GN=flt4 PE=2 SV=1	180	389	3e-22	81.4286
gi|380422377|ref|NM_001014829.3|	Danio rerio fms-related tyrosine kinase 1 (vascular endothelial growth factor/vascular permeability factor receptor) (flt1), transcript variant 1, mRNA	3391	3550	DLPD06752	Vascular endothelial growth factor receptor 1 OS=Homo sapiens GN=FLT1 PE=1 SV=2	14	173	5e-09	80
gi|163775553|gb|CH991551.1|	Monosiga brevicollis MX1 MONBRscaffold_10 genomic scaffold, whole genome shotgun sequence	340334	340719	assembly_rep_c5575	histone H3, putative [Pediculus humanus corporis] >gi|212505455|gb|EEB09916.1| histone H3, putative [Pediculus humanus corporis] length=571	52	438	7e-67	83.7209
gi|163775553|gb|CH991551.1|	Monosiga brevicollis MX1 MONBRscaffold_10 genomic scaffold, whole genome shotgun sequence	340317	340728	assembly_rep_c4937	Histone H3.3 [Harpegnathos saltator] length=640	169	580	3e-66	83.0097
gi|163775553|gb|CH991551.1|	Monosiga brevicollis MX1 MONBRscaffold_10 genomic scaffold, whole genome shotgun sequence	340334	340716	assembly_rep_c3608	hypothetical protein SINV_16114 [Solenopsis invicta] length=530	65	447	2e-58	82.7676
gi|163775553|gb|CH991551.1|	Monosiga brevicollis MX1 MONBRscaffold_10 genomic scaffold, whole genome shotgun sequence	983020	983548	assembly_rep_c334	ribosomal protein S2 [Solea senegalensis] >gi|124300787|dbj|BAF45889.1| ribosomal protein S2 [Solea senegalensis] length=1037	228	759	2e-48	79.8872
gi|163775553|gb|CH991551.1|	Monosiga brevicollis MX1 MONBRscaffold_10 genomic scaffold, whole genome shotgun sequence	340487	340728	assembly_rep_c11386	PREDICTED: histone H3.3-like [Callithrix jacchus] length=439	156	397	3e-41	84.2975
gi|163775553|gb|CH991551.1|	Monosiga brevicollis MX1 MONBRscaffold_10 genomic scaffold, whole genome shotgun sequence	340346	340728	DLPD10424	Histone H3.3 OS=Xenopus tropicalis GN=TGas113e22.1 PE=2 SV=3	67	449	2e-39	80.6789
gi|163775553|gb|CH991551.1|	Monosiga brevicollis MX1 MONBRscaffold_10 genomic scaffold, whole genome shotgun sequence	341295	341561	DLPD01918	Histone H2B 1/2 OS=Danio rerio GN=zgc:112234 PE=2 SV=3	164	430	5e-37	82.7715
gi|163775553|gb|CH991551.1|	Monosiga brevicollis MX1 MONBRscaffold_10 genomic scaffold, whole genome shotgun sequence	340346	340728	assembly_rep_c304	GF22233 [Drosophila ananassae] >gi|190617426|gb|EDV32950.1| GF22233 [Drosophila ananassae] length=1222	139	520	1e-34	80.4178
gi|163775553|gb|CH991551.1|	Monosiga brevicollis MX1 MONBRscaffold_10 genomic scaffold, whole genome shotgun sequence	341309	341551	assembly_rep_c221	hypothetical protein LOC100126106 [Danio rerio] >gi|156229881|gb|AAI52001.1| Zgc:171937 protein [Danio rerio] length=1347	193	435	1e-34	83.1276
gi|163775553|gb|CH991551.1|	Monosiga brevicollis MX1 MONBRscaffold_10 genomic scaffold, whole genome shotgun sequence	341295	341562	DLPD01917	Histone H2B 1/2 OS=Danio rerio GN=zgc:112234 PE=2 SV=3	105	372	2e-30	81.7164
gi|284413708|ref|NM_001126773.2|	Xenopus (Silurana) tropicalis Rho GTPase activating protein 26 (arhgap26), mRNA	1835	1917	cDN33P0001M13.F.ab1	Rho GTPase activating protein 10	41	123	3e-13	86.747
gi|47229347|emb|CAAE01014577.1|	Tetraodon nigroviridis chromosome 21 SCAF14577, whole genome shotgun sequence	3133575	3133903	cDN33P0002M03.F.ab1	Takifugu rubripes transcription factor Sox4 (Sox4) gene, complete cds	72	398	1e-144	94.8485
gi|47229347|emb|CAAE01014577.1|	Tetraodon nigroviridis chromosome 21 SCAF14577, whole genome shotgun sequence	75700	76175	assembly_c10769	PREDICTED: splicing factor 3B subunit 4-like [Callithrix jacchus] length=487	11	485	1e-137	88.6792
gi|47229347|emb|CAAE01014577.1|	Tetraodon nigroviridis chromosome 21 SCAF14577, whole genome shotgun sequence	423223	423770	cDN33P0007D04.F.ab1	unnamed protein product	5	549	1e-136	86.4964
gi|47229347|emb|CAAE01014577.1|	Tetraodon nigroviridis chromosome 21 SCAF14577, whole genome shotgun sequence	2351751	2352137	cDN25P0004P24.F.ab1	pep:novel chromosome:TETRAODON8:21:3972375:3973179:1 gene:ENSTNIG00000009221	139	525	1e-101	87.3385
gi|47229347|emb|CAAE01014577.1|	Tetraodon nigroviridis chromosome 21 SCAF14577, whole genome shotgun sequence	1416648	1417208	DLPD16494	Homeobox protein Hox-A5 OS=Morone saxatilis GN=hoxa5 PE=3 SV=1	1	579	1e-100	83.0743
gi|47229347|emb|CAAE01014577.1|	Tetraodon nigroviridis chromosome 21 SCAF14577, whole genome shotgun sequence	63552	63915	cDN24P0002B09.F.ab1	poly A binding protein, cytoplasmic 1 b	45	408	7e-97	87.6374
gi|47229347|emb|CAAE01014577.1|	Tetraodon nigroviridis chromosome 21 SCAF14577, whole genome shotgun sequence	2351751	2352052	cDN25P0004M23.F.ab1	cdna:novel group:BROADS1:groupX:11133936:11135004:1 gene:ENSGACG00000007404	132	433	1e-95	90.0662
gi|47229347|emb|CAAE01014577.1|	Tetraodon nigroviridis chromosome 21 SCAF14577, whole genome shotgun sequence	2622316	2622561	DLPD05882	zebrafish dna sequence from clone ch211-101n17 in linkage group 19 contains the	743	997	1e-92	92.9412
gi|47229347|emb|CAAE01014577.1|	Tetraodon nigroviridis chromosome 21 SCAF14577, whole genome shotgun sequence	1499330	1499829	assembly_c27365	unnamed protein product [Tetraodon nigroviridis] length=543	8	508	4e-83	82.8343
gi|47229347|emb|CAAE01014577.1|	Tetraodon nigroviridis chromosome 21 SCAF14577, whole genome shotgun sequence	36754	37125	cDN23P0007B13.F.ab1	neurocalcin delta	263	634	9e-78	85.2151
gi|18858506|ref|NM_131834.1|	Danio rerio chemokine (C-X-C motif), receptor 4b (cxcr4b), mRNA	135	240	DLPD05990	C-X-C chemokine receptor type 4 OS=Pan troglodytes GN=CXCR4 PE=2 SV=1	188	293	7e-06	81.1321
gi|55925312|ref|NM_001007395.1|	Danio rerio differentially expressed in FDCP 8 homolog (mouse) (def8), mRNA	679	1016	DLPD18083	Differentially expressed in FDCP 8 homolog OS=Bos taurus GN=DEF8 PE=2 SV=1	564	901	9e-42	81.3609
gi|41055675|ref|NM_201147.1|	Danio rerio mitochondrial ribosomal protein L14 (mrpl14), nuclear gene encoding mitochondrial protein, mRNA	353	417	DLPD02621	39S ribosomal protein L14, mitochondrial OS=Mus musculus GN=Mrpl14 PE=2 SV=1	581	645	4e-08	86.1538
gi|41055675|ref|NM_201147.1|	Danio rerio mitochondrial ribosomal protein L14 (mrpl14), nuclear gene encoding mitochondrial protein, mRNA	353	417	assembly_rep_c838	39S ribosomal protein L14, mitochondrial precursor [Anoplopoma fimbria] length=550	453	517	4e-08	86.1538
gi|41055675|ref|NM_201147.1|	Danio rerio mitochondrial ribosomal protein L14 (mrpl14), nuclear gene encoding mitochondrial protein, mRNA	353	417	assembly_rep_c185	39S ribosomal protein L14, mitochondrial precursor [Anoplopoma fimbria] length=796	535	599	4e-08	86.1538
gi|114118074|gb|EE693920.1|EE693920	AGENCOURT_90108359 NIH_ZGC_29 Danio rerio cDNA clone IMAGE:8818284 5', mRNA sequence	21	322	assembly_c16733	PREDICTED: similar to source of immunodominant MHC-associated peptides isoform 2 [Canis familiaris] length=479	60	363	2e-45	83.2787
gi|114118074|gb|EE693920.1|EE693920	AGENCOURT_90108359 NIH_ZGC_29 Danio rerio cDNA clone IMAGE:8818284 5', mRNA sequence	257	298	assembly_c4820	Dolichyl-diphosphooligosaccharide--protein glycosyltransferase subunit STT3A [Salmo salar] >gi|209153570|gb|ACI33169.1| Dolichyl-diphosphooligosaccharide--protein glycosyltransferase subunit STT3A [Salmo salar] length=1410	830	871	6e-11	95.2381
gi|54400505|ref|NM_001006002.1|	Danio rerio galactokinase 1 (galk1), mRNA	606	773	assembly_c19233	GHMP_kinases_N length=504	123	290	8e-24	83.3333	Major enzyme for galactose metabolism
gi|54400505|ref|NM_001006002.1|	Danio rerio galactokinase 1 (galk1), mRNA	1176	1371	assembly_c13413	GHMP_kinases_C length=367	16	211	3e-14	80.102
gi|47271397|ref|NM_213644.1|	Danio rerio ribosomal protein L7 (rpl7), mRNA	151	760	assembly_rep_c97	60S ribosomal protein L7 [Dicentrarchus labrax] length=1127	412	1021	1e-111	83.2787
gi|47271397|ref|NM_213644.1|	Danio rerio ribosomal protein L7 (rpl7), mRNA	184	479	assembly_rep_c14511	60S ribosomal protein L7 [Dicentrarchus labrax] length=499	142	438	1e-55	84.5118
gi|47271397|ref|NM_213644.1|	Danio rerio ribosomal protein L7 (rpl7), mRNA	358	760	DLPD11801	60S ribosomal protein L7-3 OS=Arabidopsis thaliana GN=RPL7C PE=2 SV=1	36	435	2e-50	82.4257
gi|47271397|ref|NM_213644.1|	Danio rerio ribosomal protein L7 (rpl7), mRNA	184	377	assembly_rep_c6416	60S ribosomal protein L7 [Dicentrarchus labrax] length=592	391	586	3e-31	84.6939
gi|47271397|ref|NM_213644.1|	Danio rerio ribosomal protein L7 (rpl7), mRNA	701	760	assembly_rep_c11074	PREDICTED: histone H2A type 1-like [Xenopus (Silurana) tropicalis] length=568	360	419	4e-12	90
gi|50926026|gb|BC079514.1|	Danio rerio eukaryotic translation initiation factor 3, subunit H, mRNA (cDNA clone MGC:101085 IMAGE:7154352), complete cds	118	812	assembly_rep_c1313	Eukaryotic translation initiation factor 3 subunit 3 [Osmerus mordax] length=1373	163	858	1e-122	83.046
gi|50926026|gb|BC079514.1|	Danio rerio eukaryotic translation initiation factor 3, subunit H, mRNA (cDNA clone MGC:101085 IMAGE:7154352), complete cds	118	718	DLPD03464	Eukaryotic translation initiation factor 3 subunit H OS=Salmo salar GN=eif3h PE	107	707	1e-93	82.1963
gi|50926026|gb|BC079514.1|	Danio rerio eukaryotic translation initiation factor 3, subunit H, mRNA (cDNA clone MGC:101085 IMAGE:7154352), complete cds	118	565	SeabassC-CL941Contig1	eukaryotic translation initiation factor 3, subunit 3 gamma, isoform CRA_c	103	550	8e-79	83.2589
gi|50926026|gb|BC079514.1|	Danio rerio eukaryotic translation initiation factor 3, subunit H, mRNA (cDNA clone MGC:101085 IMAGE:7154352), complete cds	118	190	assembly_rep_c31822	Eukaryotic translation initiation factor 3 subunit H [Anoplopoma fimbria] length=225	140	212	1e-12	87.6712
gi|41054977|ref|NM_201053.1|	Danio rerio protein kinase C substrate 80K-H (prkcsh), mRNA	252	532	DLPD02166	Glucosidase 2 subunit beta OS=Mus musculus GN=Prkcsh PE=1 SV=1	242	522	6e-22	79.7153
gi|41054977|ref|NM_201053.1|	Danio rerio protein kinase C substrate 80K-H (prkcsh), mRNA	666	798	assembly_rep_c2727	protein kinase C substrate 80K-H [Xenopus laevis] >gi|50603697|gb|AAH78024.1| Prkcsh-prov protein [Xenopus laevis] length=1359	66	198	9e-15	82.7068
gi|47086066|ref|NM_213245.1|	Danio rerio L-threonine dehydrogenase (tdh), mRNA	768	899	assembly_c25694	L-threonine 3-dehydrogenase, mitochondrial [Ictalurus punctatus] >gi|308322805|gb|ADO28540.1| mitochondrial l-threonine 3-dehydrogenase [Ictalurus punctatus] length=224	1	132	2e-28	87.1212
gi|47086066|ref|NM_213245.1|	Danio rerio L-threonine dehydrogenase (tdh), mRNA	1023	1148	SeabassC-CL981Contig1	unnamed protein product	82	207	2e-15	83.3333
gi|54400363|ref|NM_001005929.1|	Danio rerio PAX interacting (with transcription-activation domain) protein 1 (paxip1), mRNA	2465	2611	assembly_rep_c5097	unnamed protein product [Tetraodon nigroviridis] length=1344	5	151	2e-32	87.0748
gi|54400363|ref|NM_001005929.1|	Danio rerio PAX interacting (with transcription-activation domain) protein 1 (paxip1), mRNA	86	333	assembly_c7797	PAX-interacting protein 1 [Danio rerio] >gi|82180519|sp|Q5XIY8.1|PAXI1_DANRE RecName: Full=PAX-interacting protein 1; AltName: Full=PAX transactivation activation domain-interacting protein >gi|53733383|gb|AAH83530.1| PAX interacting (with transcription-activation domain) protein 1 [Danio rerio] length=769	193	440	8e-26	81.0484
gi|41054891|ref|NM_201170.1|	Danio rerio vaccinia related kinase 2 (vrk2), mRNA	810	885	assembly_c6011	serine/threonine-protein kinase VRK1 [Salmo salar] >gi|209732302|gb|ACI67020.1| Serine/threonine-protein kinase VRK1 [Salmo salar] length=1215	267	342	9e-12	86.8421	This gene encodes a member of the vaccinia-related kinase (VRK) family of serine/threonine protein kinases. The
gi|41054891|ref|NM_201170.1|	Danio rerio vaccinia related kinase 2 (vrk2), mRNA	810	884	assembly_c23820	Protein kinase domain length=346	170	244	9e-09	85.3333	encoded protein acts as an effector of signaling pathways that regulate apoptosis and tumor cell growth. Isoform 1 midulates stress resp to hypoxia and cytokines like IL1B
gi|47086858|ref|NM_212584.1|	Danio rerio cathepsin L, 1 a (ctsl1a), mRNA	163	1004	assembly_rep_c961	cathepsin L [Lates calcarifer] length=1471	259	1101	1e-124	81.872
gi|47086858|ref|NM_212584.1|	Danio rerio cathepsin L, 1 a (ctsl1a), mRNA	163	852	DLPD02558	Cathepsin L1 OS=Canis familiaris GN=CTSL1 PE=2 SV=1	165	854	3e-94	81.3043
gi|47086858|ref|NM_212584.1|	Danio rerio cathepsin L, 1 a (ctsl1a), mRNA	163	275	DLPD01284	Cathepsin S OS=Bos taurus GN=CTSS PE=1 SV=2	173	285	1e-31	90.2655
gi|192453601|ref|NM_001128798.1|	Danio rerio tripeptidyl peptidase I (tpp1), mRNA	857	1284	DLPD15229	Tripeptidyl-peptidase 1 OS=Canis familiaris GN=TPP1 PE=3 SV=1	57	484	2e-64	82.243
gi|192453601|ref|NM_001128798.1|	Danio rerio tripeptidyl peptidase I (tpp1), mRNA	1355	1573	assembly_c10972	tripeptidyl peptidase I [Source:HGNC Symbol;Acc:2073] length=372	39	257	1e-13	79.4521
gi|47211260|emb|CAAE01008829.1|	Tetraodon nigroviridis chromosome undetermined SCAF8829, whole genome shotgun sequence	33926	34051	cDN31P0005N17.F.ab1	unnamed protein product	116	241	5e-33	89.6825
gi|47211260|emb|CAAE01008829.1|	Tetraodon nigroviridis chromosome undetermined SCAF8829, whole genome shotgun sequence	33927	34051	cDN29P0002D20.F.ab1	unnamed protein product	185	309	2e-32	89.6
gi|47211260|emb|CAAE01008829.1|	Tetraodon nigroviridis chromosome undetermined SCAF8829, whole genome shotgun sequence	33927	34051	DLPD05749	Copine-1 OS=Homo sapiens GN=CPNE1 PE=1 SV=1	130	254	2e-32	89.6
gi|47211260|emb|CAAE01008829.1|	Tetraodon nigroviridis chromosome undetermined SCAF8829, whole genome shotgun sequence	21925	21991	SeabassC-CL4046Contig1	cysteine desulfurase, mitochondrial	87	153	5e-24	97.0149
gi|47211260|emb|CAAE01008829.1|	Tetraodon nigroviridis chromosome undetermined SCAF8829, whole genome shotgun sequence	21463	21550	assembly_c31045	NFS1 nitrogen fixation 1 homolog (S. cerevisiae) [Source:HGNC Symbol;Acc:15910] length=184	51	138	4e-15	87.5
gi|47211260|emb|CAAE01008829.1|	Tetraodon nigroviridis chromosome undetermined SCAF8829, whole genome shotgun sequence	18118	18185	assembly_rep_c7153	unnamed protein product [Tetraodon nigroviridis] length=496	350	418	2e-08	88.4058
gi|50540269|ref|NM_001002602.1|	Danio rerio zinc finger, DHHC-type containing 7 (zdhhc7), mRNA	607	755	assembly_c6603	palmitoyltransferase ZDHHC3 [Danio rerio] >gi|117558569|gb|AAI27405.1| Zgc:154029 [Danio rerio] >gi|182891850|gb|AAI65382.1| Zgc:154029 protein [Danio rerio] length=721	309	457	3e-17	82.5503
gi|18858868|ref|NM_131204.1|	Danio rerio heat shock protein 47 (hsp47), mRNA	472	812	DLPD02461	Serpin H1 OS=Gallus gallus GN=SERPINH1 PE=1 SV=2	501	841	2e-43	81.5249
gi|211063442|ref|NM_001136487.1|	Danio rerio zinc finger, SWIM-type containing 6 (zswim6), mRNA	4857	4961	cDN31P0001E11.F.ab1	TSA: Oncorhynchus nerka 59901.Onmycontig mRNA sequence	506	611	6e-18	87.037
gi|50344883|ref|NM_001002114.1|	Danio rerio actin related protein 2/3 complex, subunit 3 (arpc3), mRNA	208	613	assembly_rep_c407	actin-related protein 2/3 complex [Pagrus major] length=907	270	677	1e-64	83.0882
gi|41056082|ref|NM_200337.1|	Danio rerio MYC induced nuclear antigen-like (minal), mRNA	481	598	DLPD04990	MYC-induced nuclear antigen OS=Homo sapiens GN=MINA PE=1 SV=1	468	585	4e-20	85.5932
gi|41056082|ref|NM_200337.1|	Danio rerio MYC induced nuclear antigen-like (minal), mRNA	772	873	assembly_c7362	MYC induced nuclear antigen-like [Danio rerio] >gi|31419411|gb|AAH53125.1| MYC induced nuclear antigen-like [Danio rerio] length=878	46	147	1e-10	83.3333
gi|154147866|ref|NC_009714.1|	Campylobacter hominis ATCC BAA-381, complete genome	412405	412475	DLPD10285	Putative uncharacterized protein OS=Collinsella aerofaciens ATCC 25986 GN=COLAE	404	474	9e-18	92.9577
gi|154147866|ref|NC_009714.1|	Campylobacter hominis ATCC BAA-381, complete genome	55980	56035	assembly_rep_c6861	length=468	336	391	8e-09	91.0714
gi|24308534|ref|NM_131396.1|	Danio rerio thyroid hormone receptor alpha a (thraa), mRNA	588	616	DLPD16372	Peroxisome proliferator-activated receptor alpha OS=Xenopus laevis GN=ppara PE=	404	432	1e-07	100
gi|190358583|ref|NM_001128364.1|	Danio rerio quiescin Q6 sulfhydryl oxidase 1 (qsox1), mRNA	357	458	cDN32P0006E24.F.ab1	unnamed protein product	249	350	5e-08	82.3529
gi|134024883|gb|BC135039.1|	Danio rerio cDNA clone IMAGE:7165528	388	421	DLPD00937	Uncharacterized protein C9orf119 homolog OS=Xenopus tropicalis PE=3 SV=1	455	488	8e-11	100
gi|134024883|gb|BC135039.1|	Danio rerio cDNA clone IMAGE:7165528	385	421	DLPD00935	anoplopoma fimbria clone afim-evh-501-092 c9orf119 homolog complete cds	303	339	8e-08	94.5946
gi|41055743|ref|NM_200179.1|	Danio rerio CDC14 cell division cycle 14 homolog B (cdc14b), mRNA	252	870	DLPD14905	Dual specificity protein phosphatase CDC14A OS=Homo sapiens GN=CDC14A PE=1 SV=1	167	785	1e-26	77.7419
gi|41055743|ref|NM_200179.1|	Danio rerio CDC14 cell division cycle 14 homolog B (cdc14b), mRNA	252	375	cDN29P0001A09.F.ab1	CDC14 cell division cycle 14 homolog B (S. cerevisiae)	338	461	4e-26	87.0968
gi|41055743|ref|NM_200179.1|	Danio rerio CDC14 cell division cycle 14 homolog B (cdc14b), mRNA	887	1158	assembly_c5596	Dual specificity protein phosphatase CDC14A [Salmo salar] length=1156	113	384	3e-21	79.7794
gi|226530220|ref|NM_001007404.2|	Danio rerio caspase 9, apoptosis-related cysteine protease (casp9), mRNA	930	1510	DLPD07117	Caspase-9 OS=Homo sapiens GN=CASP9 PE=1 SV=3	945	1522	4e-23	77.4527
gi|41152190|ref|NM_200745.1|	Danio rerio endothelial differentiation-related factor 1 (edf1), mRNA	215	429	assembly_rep_c523	unnamed protein product [Tetraodon nigroviridis] length=1295	360	574	3e-16	80
gi|41152190|ref|NM_200745.1|	Danio rerio endothelial differentiation-related factor 1 (edf1), mRNA	215	399	assembly_rep_c3636	unnamed protein product [Tetraodon nigroviridis] length=610	345	530	6e-11	80.1075
gi|50539831|ref|NM_001002386.1|	Danio rerio lysyl-tRNA synthetase (kars), mRNA	1090	1863	assembly_c7450	Lysyl-tRNA synthetase [Salmo salar] length=896	20	794	1e-111	81.6774
gi|50539831|ref|NM_001002386.1|	Danio rerio lysyl-tRNA synthetase (kars), mRNA	793	1299	DLPD04878	Lysyl-tRNA synthetase OS=Mus musculus GN=Kars PE=1 SV=1	690	1196	2e-87	83.0375
gi|50539831|ref|NM_001002386.1|	Danio rerio lysyl-tRNA synthetase (kars), mRNA	1462	1863	DLPD10856	Lysyl-tRNA synthetase OS=Mus musculus GN=Kars PE=1 SV=1	51	452	2e-65	82.8358
gi|50539831|ref|NM_001002386.1|	Danio rerio lysyl-tRNA synthetase (kars), mRNA	788	1028	cDN33P0006C23.F.ab1	Sebastes schlegelii mRNA, clone: BRF 14-F1, induced by treatment of LPS	135	375	2e-07	78.0083
gi|123706046|ref|NM_001080615.1|	Danio rerio zgc:153176 (zgc:153176), mRNA	619	688	DLPD04750	Uncharacterized protein C3orf60 homolog OS=Danio rerio GN=zgc:153176 PE=2 SV=1	472	541	5e-18	91.4286
gi|77993317|ref|NM_001034976.1|	Danio rerio protein kinase, cAMP-dependent, catalytic, beta b (prkacbb), mRNA	14	684	DLPD18351	cAMP-dependent protein kinase catalytic subunit beta OS=Rattus norvegicus GN=Pr	306	975	1e-90	81.3711
gi|77993317|ref|NM_001034976.1|	Danio rerio protein kinase, cAMP-dependent, catalytic, beta b (prkacbb), mRNA	347	585	DLPD08125	cAMP-dependent protein kinase catalytic subunit alpha OS=Sus scrofa GN=PRKACA P	545	783	1e-20	80.3347
gi|62202799|gb|BC093317.1|	Danio rerio hypothetical protein LOC553527, mRNA (cDNA clone IMAGE:7405875), partial cds	468	645	DLPD04064	Myeloid leukemia factor 1 OS=Bos taurus GN=MLF1 PE=2 SV=1	595	772	2e-08	79.2135
gi|41055759|ref|NM_200971.1|	Danio rerio guanine nucleotide binding protein (G protein), alpha inhibiting activity polypeptide 1 (gnai1), mRNA	655	1329	DLPD15410	Guanine nucleotide-binding protein G(i), alpha-1 subunit OS=Rattus norvegicus G	84	758	0	86.963
gi|41055759|ref|NM_200971.1|	Danio rerio guanine nucleotide binding protein (G protein), alpha inhibiting activity polypeptide 1 (gnai1), mRNA	793	1327	DLPD05296	Guanine nucleotide-binding protein G(i), alpha-2 subunit OS=Canis familiaris GN	366	900	1e-102	83.7383
gi|41055759|ref|NM_200971.1|	Danio rerio guanine nucleotide binding protein (G protein), alpha inhibiting activity polypeptide 1 (gnai1), mRNA	835	1081	assembly_c13656	PREDICTED: guanine nucleotide-binding protein G(i) subunit alpha-1-like [Ailuropoda melanoleuca] length=505	1	247	2e-68	88.2591
gi|41055759|ref|NM_200971.1|	Danio rerio guanine nucleotide binding protein (G protein), alpha inhibiting activity polypeptide 1 (gnai1), mRNA	1137	1318	assembly_rep_c3797	PREDICTED: guanine nucleotide-binding protein G(i) subunit alpha-1-like [Ailuropoda melanoleuca] length=1350	26	207	6e-44	87.3626
gi|41055759|ref|NM_200971.1|	Danio rerio guanine nucleotide binding protein (G protein), alpha inhibiting activity polypeptide 1 (gnai1), mRNA	314	520	SeabassC-CL4471Contig1	guanine nucleotide-binding protein G(i) subunit alpha-2	420	626	3e-30	83.0918
gi|41055759|ref|NM_200971.1|	Danio rerio guanine nucleotide binding protein (G protein), alpha inhibiting activity polypeptide 1 (gnai1), mRNA	318	473	assembly_c8686	Guanine nucleotide-binding protein Gi, alpha-2 subunit' [Dicentrarchus labrax] length=445	116	271	8e-19	82.6923
gi|62955710|ref|NM_001017869.1|	Danio rerio shisa homolog 4 (Xenopus laevis) (shisa4), mRNA	250	468	DLPD16155	Protein shisa-4 OS=Mus musculus GN=Shisa4 PE=2 SV=1	382	600	1e-38	85
gi|169646250|ref|NM_001115139.1|	Danio rerio cytoplasmic linker associated protein-like (LOC562077), mRNA	4264	4337	DLPD05405	CLIP-associating protein 2 OS=Danio rerio GN=clasp2 PE=2 SV=1	201	274	1e-07	85.1351
gi|41387133|ref|NM_200811.1|	Danio rerio zgc:73380 (zgc:73380), mRNA	47	597	assembly_rep_c968	MGC69557 protein [Xenopus (Silurana) tropicalis] >gi|147900943|ref|NP_001085578.1| MGC82513 protein [Xenopus laevis] >gi|82183784|sp|Q6GL74.1|CP080_XENTR RecName: Full=UPF0468 protein C16orf80 homolog >gi|82184523|sp|Q6GPY6.1|CP080_XENLA RecName: Full=UPF0468 protein C16orf80 homolog >gi|49115620|gb|AAH72969.1| MGC82513 protein [Xenopus laevis] >gi|49250900|gb|AAH74631.1| MGC69557 protein [Xenopu…	355	905	1e-121	84.9365
gi|51467895|ref|NM_001003836.1|	Danio rerio cleavage and polyadenylation specific factor 3 (cpsf3), mRNA	91	581	DLPD13403	Cleavage and polyadenylation specificity factor subunit 3 OS=Mus musculus GN=Cp	143	633	2e-87	83.2994
gi|51467895|ref|NM_001003836.1|	Danio rerio cleavage and polyadenylation specific factor 3 (cpsf3), mRNA	127	680	cDN34P0004A14.F.ab1	cleavage and polyadenylation specificity factor subunit 3	175	728	6e-75	81.4079
gi|51467895|ref|NM_001003836.1|	Danio rerio cleavage and polyadenylation specific factor 3 (cpsf3), mRNA	583	920	DLPD01439	Cleavage and polyadenylation specificity factor subunit 3 OS=Homo sapiens GN=CP	311	648	1e-60	83.7278
gi|51467895|ref|NM_001003836.1|	Danio rerio cleavage and polyadenylation specific factor 3 (cpsf3), mRNA	1273	1535	assembly_c4657	cleavage and polyadenylation specificity factor subunit 3 [Salmo salar] >gi|209151738|gb|ACI33081.1| Cleavage and polyadenylation specificity factor subunit 3 [Salmo salar] length=925	6	268	5e-54	85.1711
gi|51467895|ref|NM_001003836.1|	Danio rerio cleavage and polyadenylation specific factor 3 (cpsf3), mRNA	1600	1648	assembly_c29349	Pre-mRNA 3'-end-processing endonuclease polyadenylation factor C-term length=165	13	61	2e-07	89.7959
gi|32766666|gb|BC055192.1|	Danio rerio ubiquitin specific protease 20, mRNA (cDNA clone IMAGE:5612729), complete cds	1119	1354	DLPD18311	Ubiquitin carboxyl-terminal hydrolase 20 OS=Homo sapiens GN=USP20 PE=1 SV=2	350	585	2e-35	83.0508
gi|41054426|ref|NM_199679.1|	Danio rerio synaptotagmin binding, cytoplasmic RNA interacting protein, like (syncripl), mRNA	360	409	cDN29P0003G19.F.ab1	heterogeneous nuclear ribonucleoprotein R	431	480	2e-10	92
gi|41054426|ref|NM_199679.1|	Danio rerio synaptotagmin binding, cytoplasmic RNA interacting protein, like (syncripl), mRNA	270	415	assembly_c12926	synaptotagmin binding, cytoplasmic RNA interacting protein [Source:HGNC Symbol;Acc:16918] length=543	337	483	1e-08	80.9524
gi|189531116|ref|XM_001341515.2|	PREDICTED: Danio rerio solute carrier family 35 member F4-like (LOC100001581), mRNA	128	481	DLPD18729	Solute carrier family 35 member F4 OS=Mus musculus GN=Slc35f4 PE=2 SV=1	304	657	4e-47	82.2535
gi|66472607|ref|NM_001020571.1|	Danio rerio cystinosis, nephropathic (ctns), mRNA	564	703	assembly_c4563	cystinosin [Danio rerio] >gi|63102145|gb|AAH95197.1| Cystinosis, nephropathic [Danio rerio] length=1135	79	218	3e-14	82.1429
gi|41054442|ref|NM_199671.1|	Danio rerio small nuclear ribonucleoprotein polypeptide A (snrpa), mRNA	439	784	assembly_rep_c1353	U1 small nuclear ribonucleoprotein A [Danio rerio] >gi|39850066|gb|AAH64308.1| Small nuclear ribonucleoprotein polypeptide A [Danio rerio] length=884	535	884	2e-42	82
gi|41054442|ref|NM_199671.1|	Danio rerio small nuclear ribonucleoprotein polypeptide A (snrpa), mRNA	637	731	assembly_rep_c1145	U2 small nuclear ribonucleoprotein B [Salmo salar] >gi|221219334|gb|ACM08328.1| U2 small nuclear ribonucleoprotein B [Salmo salar] length=1134	589	683	4e-16	86.3158
gi|41054442|ref|NM_199671.1|	Danio rerio small nuclear ribonucleoprotein polypeptide A (snrpa), mRNA	64	171	assembly_rep_c10916	U1 small nuclear ribonucleoprotein A [Salmo salar] >gi|209735590|gb|ACI68664.1| U1 small nuclear ribonucleoprotein A [Salmo salar] length=280	162	269	9e-11	82.4074
gi|114136461|gb|EE712307.1|EE712307	AGENCOURT_90140300 NIH_ZGC_28 Danio rerio cDNA clone IMAGE:8799593 5', mRNA sequence	17	695	SeabassC-CL2554Contig1	PREDICTED: hypothetical protein	62	740	1e-171	86.1561
gi|114136461|gb|EE712307.1|EE712307	AGENCOURT_90140300 NIH_ZGC_28 Danio rerio cDNA clone IMAGE:8799593 5', mRNA sequence	472	697	assembly_rep_c5396	ubiquitin A-52 residue ribosomal protein fusion product 1 [Homo sapiens] length=486	117	342	3e-56	87.1681
gi|114136461|gb|EE712307.1|EE712307	AGENCOURT_90140300 NIH_ZGC_28 Danio rerio cDNA clone IMAGE:8799593 5', mRNA sequence	472	680	assembly_rep_c636	ubiquitin A-52 residue ribosomal protein fusion product 1 [Homo sapiens] length=505	99	307	1e-55	88.0383
gi|114136461|gb|EE712307.1|EE712307	AGENCOURT_90140300 NIH_ZGC_28 Danio rerio cDNA clone IMAGE:8799593 5', mRNA sequence	472	698	assembly_c23404	similar to polyubiquitin [Bos taurus] length=506	69	296	5e-55	87.2807
gi|114136461|gb|EE712307.1|EE712307	AGENCOURT_90140300 NIH_ZGC_28 Danio rerio cDNA clone IMAGE:8799593 5', mRNA sequence	472	698	assembly_rep_c2426	hypothetical protein AND_07080 [Anopheles darlingi] length=523	95	321	2e-54	86.7841
gi|114136461|gb|EE712307.1|EE712307	AGENCOURT_90140300 NIH_ZGC_28 Danio rerio cDNA clone IMAGE:8799593 5', mRNA sequence	244	446	assembly_rep_c1078	similar to polyubiquitin [Bos taurus] length=789	79	281	2e-54	88.1773
gi|114136461|gb|EE712307.1|EE712307	AGENCOURT_90140300 NIH_ZGC_28 Danio rerio cDNA clone IMAGE:8799593 5', mRNA sequence	487	699	assembly_rep_c15408	hypothetical protein TcasGA2_TC009978 [Tribolium castaneum] length=418	2	214	3e-53	87.3239
gi|114136461|gb|EE712307.1|EE712307	AGENCOURT_90140300 NIH_ZGC_28 Danio rerio cDNA clone IMAGE:8799593 5', mRNA sequence	17	227	assembly_rep_c5080	ubiquitin/ribosomal fusion protein homologue [Salmo salar] length=482	138	348	2e-42	85.3081
gi|114136461|gb|EE712307.1|EE712307	AGENCOURT_90140300 NIH_ZGC_28 Danio rerio cDNA clone IMAGE:8799593 5', mRNA sequence	17	227	assembly_rep_c3061	ubiquitin A-52 residue ribosomal protein fusion product 1 [Homo sapiens] length=773	285	495	2e-42	85.3081
gi|114136461|gb|EE712307.1|EE712307	AGENCOURT_90140300 NIH_ZGC_28 Danio rerio cDNA clone IMAGE:8799593 5', mRNA sequence	17	227	assembly_rep_c552	ubiquitin/ribosomal fusion protein homologue [Salmo salar] length=737	214	424	2e-42	85.3081
gi|59858568|ref|NM_001012316.1|	Danio rerio ribosomal protein S24 (rps24), transcript variant 1, mRNA	9	427	assembly_rep_c1637	ribosomal protein S24 [Solea senegalensis] length=870	272	691	6e-84	84.5238
gi|59858568|ref|NM_001012316.1|	Danio rerio ribosomal protein S24 (rps24), transcript variant 1, mRNA	9	427	assembly_rep_c67	ribosomal protein S24 [Solea senegalensis] length=884	292	711	6e-84	84.5238
gi|59858568|ref|NM_001012316.1|	Danio rerio ribosomal protein S24 (rps24), transcript variant 1, mRNA	9	398	cDN34P0004C08.F.ab1	ribosomal protein S24	7	397	2e-83	85.1662
gi|59858568|ref|NM_001012316.1|	Danio rerio ribosomal protein S24 (rps24), transcript variant 1, mRNA	104	427	assembly_rep_c7618	ribosomal protein S24 [Solea senegalensis] length=533	68	392	4e-63	84.6154
gi|59858568|ref|NM_001012316.1|	Danio rerio ribosomal protein S24 (rps24), transcript variant 1, mRNA	40	302	assembly_rep_c7777	ribosomal protein S24 [Solea senegalensis] length=475	159	421	2e-52	84.7909
gi|59858568|ref|NM_001012316.1|	Danio rerio ribosomal protein S24 (rps24), transcript variant 1, mRNA	40	255	assembly_c20032	Ribosomal protein S24e length=477	240	455	2e-34	82.9493
gi|59858568|ref|NM_001012316.1|	Danio rerio ribosomal protein S24 (rps24), transcript variant 1, mRNA	199	285	assembly_c5952	Ribosomal protein S24 [Plutella xylostella] length=494	276	362	5e-07	82.7586
gi|205830376|ref|NM_001135130.1|	Danio rerio tubulin, gamma complex associated protein 4 (tubgcp4), mRNA	1222	1912	DLPD08353	Gamma-tubulin complex component 4 OS=Mus musculus GN=Tubgcp4 PE=2 SV=2	21	711	5e-66	79.5948
gi|205830376|ref|NM_001135130.1|	Danio rerio tubulin, gamma complex associated protein 4 (tubgcp4), mRNA	2109	2153	assembly_c11791	tubulin, gamma complex associated protein 4 [Source:HGNC Symbol;Acc:16691] length=989	229	273	1e-07	91.1111
gi|116175241|ref|NM_001025504.2|	Danio rerio prostaglandin-endoperoxide synthase 2b (ptgs2b), mRNA	819	1030	gi|48596661|emb|AJ630649.1|	D. labrax mRNA for cyclo-oxygenase-2 (cox-2 gene)	825	1036	2e-16	80.1887
gi|116175241|ref|NM_001025504.2|	Danio rerio prostaglandin-endoperoxide synthase 2b (ptgs2b), mRNA	1549	1682	cDN26P0001I11.F.ab1	cyclooxygenase-1	526	659	3e-15	82.8358
gi|50233900|ref|NM_001001951.1|	Danio rerio UBX domain protein 7 (ubxn7), mRNA	8	656	DLPD18880	UBX domain-containing protein 7 OS=Pongo abelii GN=UBXN7 PE=2 SV=2	43	685	2e-87	81.3559
gi|50233900|ref|NM_001001951.1|	Danio rerio UBX domain protein 7 (ubxn7), mRNA	976	1009	DLPD04731	UBX domain-containing protein 7 OS=Mus musculus GN=Ubxn7 PE=1 SV=2	116	149	4e-08	97.0588
gi|52218935|ref|NM_001004542.1|	Danio rerio zgc:91887 (zgc:91887), mRNA	2681	2748	cDN27P0001N24.F.ab1	Rho GTPase activating protein 27	128	195	4e-09	86.7647
gi|52218935|ref|NM_001004542.1|	Danio rerio zgc:91887 (zgc:91887), mRNA	529	615	assembly_c9097	unnamed protein product [Tetraodon nigroviridis] length=1006	51	137	4e-06	82.7586
gi|66393074|ref|NM_131373.2|	Danio rerio glial fibrillary acidic protein (gfap), mRNA	1098	1190	DLPD04196	Vimentin OS=Bos taurus GN=VIM PE=1 SV=3	579	671	8e-22	89.2473
gi|66393074|ref|NM_131373.2|	Danio rerio glial fibrillary acidic protein (gfap), mRNA	286	349	DLPD18188	Desmin OS=Gallus gallus GN=DES PE=1 SV=1	424	487	3e-21	95.3125
gi|66393074|ref|NM_131373.2|	Danio rerio glial fibrillary acidic protein (gfap), mRNA	1099	1184	DLPD06604	Desmin OS=Canis familiaris GN=DES PE=3 SV=3	125	210	5e-20	89.5349
gi|66393074|ref|NM_131373.2|	Danio rerio glial fibrillary acidic protein (gfap), mRNA	1117	1185	assembly_c20194	Type II keratin E3 [Dicentrarchus labrax] length=307	49	117	2e-19	92.7536
gi|66393074|ref|NM_131373.2|	Danio rerio glial fibrillary acidic protein (gfap), mRNA	1099	1191	assembly_c8580	desmin [Epinephelus coioides] length=677	95	187	5e-17	87.0968
gi|66393074|ref|NM_131373.2|	Danio rerio glial fibrillary acidic protein (gfap), mRNA	286	339	assembly_c11771	unnamed protein product [Tetraodon nigroviridis] length=490	132	185	7e-13	92.5926
gi|66393074|ref|NM_131373.2|	Danio rerio glial fibrillary acidic protein (gfap), mRNA	1126	1178	assembly_c19433	length=423	66	118	3e-12	92.4528
gi|66393074|ref|NM_131373.2|	Danio rerio glial fibrillary acidic protein (gfap), mRNA	1102	1178	assembly_rep_c1307	Keratin 8 [Danio rerio] length=1146	24	100	3e-12	87.013
gi|66393074|ref|NM_131373.2|	Danio rerio glial fibrillary acidic protein (gfap), mRNA	313	349	DLPD14386	Keratin, type II cytoskeletal 8 OS=Danio rerio GN=krt8 PE=1 SV=1	746	782	2e-07	94.5946
gi|66393074|ref|NM_131373.2|	Danio rerio glial fibrillary acidic protein (gfap), mRNA	1098	1165	assembly_c27612	keratin, type II cytoskeletal 8 [Bos taurus] length=189	71	138	7e-07	85.2941
gi|66910513|gb|BC097235.1|	Danio rerio hypothetical protein LOC100000597, mRNA (cDNA clone IMAGE:7431876), partial cds	52	681	DLPD16922	Septin-7 OS=Mus musculus GN=Sept7 PE=1 SV=1	125	754	1e-101	82.381
gi|66910513|gb|BC097235.1|	Danio rerio hypothetical protein LOC100000597, mRNA (cDNA clone IMAGE:7431876), partial cds	261	880	assembly_c16200	Sept7a protein [Danio rerio] length=622	1	622	2e-96	82.183
gi|66910513|gb|BC097235.1|	Danio rerio hypothetical protein LOC100000597, mRNA (cDNA clone IMAGE:7431876), partial cds	56	444	DLPD16261	Septin-7 OS=Rattus norvegicus GN=Sept7 PE=1 SV=1	98	487	5e-75	84.359
gi|66910513|gb|BC097235.1|	Danio rerio hypothetical protein LOC100000597, mRNA (cDNA clone IMAGE:7431876), partial cds	428	921	assembly_rep_c1805	septin 7 [Perca flavescens] length=823	10	505	2e-52	80.6452
gi|66910513|gb|BC097235.1|	Danio rerio hypothetical protein LOC100000597, mRNA (cDNA clone IMAGE:7431876), partial cds	56	276	assembly_rep_c3063	PREDICTED: similar to hCG28765, [Monodelphis domestica] length=394	143	364	8e-37	84.2342
gi|66910513|gb|BC097235.1|	Danio rerio hypothetical protein LOC100000597, mRNA (cDNA clone IMAGE:7431876), partial cds	52	213	assembly_rep_c3620	Sept7a protein [Danio rerio] length=556	136	297	2e-22	83.3333
gi|66910513|gb|BC097235.1|	Danio rerio hypothetical protein LOC100000597, mRNA (cDNA clone IMAGE:7431876), partial cds	335	525	assembly_rep_c5049	septin-7 isoform 2 [Danio rerio] >gi|169153806|emb|CAQ13479.1| novel protein similar to H.sapiens SEPT7, septin 7 (SEPT7, zgc:153214) [Danio rerio] length=351	42	232	1e-20	81.6754
gi|47086896|ref|NM_212567.1|	Danio rerio MCM3 minichromosome maintenance deficient 3 (S. cerevisiae) (mcm3), mRNA	239	650	assembly_c11613	DNA replication licensing factor MCM3 [Salmo salar] >gi|209154824|gb|ACI33644.1| DNA replication licensing factor MCM3 [Salmo salar] length=474	4	414	1e-73	83.7379
gi|47086896|ref|NM_212567.1|	Danio rerio MCM3 minichromosome maintenance deficient 3 (S. cerevisiae) (mcm3), mRNA	1882	2009	assembly_rep_c3806	DNA replication licensing factor MCM3 [Salmo salar] >gi|209154824|gb|ACI33644.1| DNA replication licensing factor MCM3 [Salmo salar] length=1515	328	455	2e-23	85.9375
gi|47086896|ref|NM_212567.1|	Danio rerio MCM3 minichromosome maintenance deficient 3 (S. cerevisiae) (mcm3), mRNA	58	192	assembly_c8632	minichromosome maintenance complex component 3 [Source:HGNC Symbol;Acc:6945] length=452	112	246	2e-20	84.4444
gi|47086654|ref|NM_212692.1|	Danio rerio THO complex 5 (thoc5), mRNA	2036	2134	assembly_c5720	unnamed protein product [Tetraodon nigroviridis] length=1300	1081	1179	8e-22	87.8788
gi|50344879|ref|NM_001002112.1|	Danio rerio proteasome (prosome, macropain) 26S subunit, non-ATPase, 4a (psmd4a), mRNA	15	731	DLPD07483	26S proteasome non-ATPase regulatory subunit 4 OS=Bos taurus GN=PSMD4 PE=2 SV=1	7	723	1e-122	82.7057
gi|50344879|ref|NM_001002112.1|	Danio rerio proteasome (prosome, macropain) 26S subunit, non-ATPase, 4a (psmd4a), mRNA	19	731	DLPD02403	26S proteasome non-ATPase regulatory subunit 4 OS=Mus musculus GN=Psmd4 PE=1 SV	30	742	1e-120	82.6087
gi|50344879|ref|NM_001002112.1|	Danio rerio proteasome (prosome, macropain) 26S subunit, non-ATPase, 4a (psmd4a), mRNA	11	482	assembly_rep_c1005	26S proteasome non-ATPase regulatory subunit 4 [Oryctolagus cuniculus] >gi|217030853|gb|ACJ74015.1| proteasome 26S subunit, non-ATPase, 4 (predicted) [Oryctolagus cuniculus] length=595	75	547	1e-74	82.6638
gi|50344879|ref|NM_001002112.1|	Danio rerio proteasome (prosome, macropain) 26S subunit, non-ATPase, 4a (psmd4a), mRNA	470	1135	assembly_c6019	26S proteasome non-ATPase regulatory subunit 4 [Danio rerio] >gi|48734692|gb|AAH71482.1| Zgc:86833 [Danio rerio] length=823	1	666	5e-65	79.8206
gi|50344879|ref|NM_001002112.1|	Danio rerio proteasome (prosome, macropain) 26S subunit, non-ATPase, 4a (psmd4a), mRNA	15	377	assembly_rep_c2942	proteasome (prosome, macropain) 26S subunit, non-ATPase, 4b [Danio rerio] >gi|62531137|gb|AAH92825.1| Proteasome (prosome, macropain) 26S subunit, non-ATPase, 4 [Danio rerio] >gi|182891408|gb|AAI64468.1| Proteasome (prosome, macropain) 26S subunit, non-ATPase, 4 [Danio rerio] length=439	29	391	7e-64	83.4711
gi|50344879|ref|NM_001002112.1|	Danio rerio proteasome (prosome, macropain) 26S subunit, non-ATPase, 4a (psmd4a), mRNA	46	344	assembly_rep_c31963	proteasome (prosome, macropain) 26S subunit, non-ATPase, 4 [Source:HGNC Symbol;Acc:9561] length=386	59	359	2e-30	81.457
gi|50344879|ref|NM_001002112.1|	Danio rerio proteasome (prosome, macropain) 26S subunit, non-ATPase, 4a (psmd4a), mRNA	928	1135	DLPD03517	26S proteasome non-ATPase regulatory subunit 4 OS=Homo sapiens GN=PSMD4 PE=1 SV	9	219	3e-17	80.5687
gi|50344879|ref|NM_001002112.1|	Danio rerio proteasome (prosome, macropain) 26S subunit, non-ATPase, 4a (psmd4a), mRNA	46	134	assembly_rep_c19880	length=187	77	165	6e-15	86.5169
gi|41054518|ref|NM_199625.1|	Danio rerio suppressor of cytokine signaling 6b (socs6b), mRNA	1428	1594	DLPD13130	Suppressor of cytokine signaling 6 OS=Pongo abelii GN=SOCS6 PE=2 SV=1	647	813	3e-09	80.9524
gi|256017169|ref|NM_001077575.2|	Danio rerio thyroid hormone receptor interactor 4 (trip4), mRNA	1290	1739	assembly_c25007	thyroid hormone receptor interactor 4 [Danio rerio] length=723	58	509	1e-32	79.4702
gi|256017169|ref|NM_001077575.2|	Danio rerio thyroid hormone receptor interactor 4 (trip4), mRNA	1290	1696	DLPD18667	Activating signal cointegrator 1 OS=Homo sapiens GN=TRIP4 PE=1 SV=4	480	886	4e-26	79.1667
gi|256017169|ref|NM_001077575.2|	Danio rerio thyroid hormone receptor interactor 4 (trip4), mRNA	558	721	DLPD04595	Activating signal cointegrator 1 OS=Homo sapiens GN=TRIP4 PE=1 SV=4	567	730	6e-19	82.3171
gi|41055212|ref|NM_200453.1|	Danio rerio ELOVL family member 5, elongation of long chain fatty acids (yeast) (elovl5), mRNA	249	903	gi|334352829|emb|FR717358.1|	D. labrax mRNA for polyunsaturated fatty acid elongase (elvol5 gene)	239	893	3e-61	79.542
gi|125850079|ref|XM_688129.2|	PREDICTED: Danio rerio muscle RAS oncogene (mras), mRNA	368	456	SeabassC-CL3426Contig1	related RAS viral (r-ras) oncogene homolog 2	41	129	3e-10	84.2697
gi|125850079|ref|XM_688129.2|	PREDICTED: Danio rerio muscle RAS oncogene (mras), mRNA	368	456	assembly_c19238	R-ras [Kryptolebias marmoratus] length=586	274	362	3e-10	84.2697
gi|125850079|ref|XM_688129.2|	PREDICTED: Danio rerio muscle RAS oncogene (mras), mRNA	208	261	assembly_rep_c11832	Ras family length=335	155	208	2e-08	88.8889
gi|125850079|ref|XM_688129.2|	PREDICTED: Danio rerio muscle RAS oncogene (mras), mRNA	208	261	assembly_rep_c10054	PREDICTED: GTPase KRas-like [Xenopus (Silurana) tropicalis] length=414	120	173	2e-08	88.8889
gi|125850079|ref|XM_688129.2|	PREDICTED: Danio rerio muscle RAS oncogene (mras), mRNA	208	261	assembly_rep_c499	Ki-ras-1 [Dicentrarchus labrax] >gi|226354722|gb|ACO50970.1| Ki-ras-1 [Liza aurata] length=972	340	393	2e-08	88.8889
gi|125850079|ref|XM_688129.2|	PREDICTED: Danio rerio muscle RAS oncogene (mras), mRNA	356	436	DLPD05764	GTPase KRas OS=Monodelphis domestica GN=KRAS PE=1 SV=1	340	420	7e-08	83.9506
gi|40254711|ref|NM_131059.2|	Danio rerio catenin (cadherin-associated protein), beta 1 (ctnnb1), mRNA	2134	2542	assembly_c5432	PREDICTED: beta-catenin [Oryctolagus cuniculus] length=1114	45	456	3e-59	82.0388
gi|40254711|ref|NM_131059.2|	Danio rerio catenin (cadherin-associated protein), beta 1 (ctnnb1), mRNA	847	1283	cDN34P0001P24.F.ab1	unnamed protein product	173	609	2e-26	78.4897
gi|40254711|ref|NM_131059.2|	Danio rerio catenin (cadherin-associated protein), beta 1 (ctnnb1), mRNA	2344	2542	SeabassC-CL4256Contig1	catenin (cadherin-associated protein), beta 1, 88kDa	1	202	3e-16	80.6931
gi|40254711|ref|NM_131059.2|	Danio rerio catenin (cadherin-associated protein), beta 1 (ctnnb1), mRNA	1888	1940	DLPD04671	Junction plakoglobin OS=Rattus norvegicus GN=Jup PE=1 SV=1	177	229	2e-14	94.3396
gi|40254711|ref|NM_131059.2|	Danio rerio catenin (cadherin-associated protein), beta 1 (ctnnb1), mRNA	1651	1754	assembly_c29694	catenin (cadherin-associated protein), beta 1, 88kDa [Source:HGNC Symbol;Acc:2514] length=212	19	122	6e-14	84.6154
gi|40254711|ref|NM_131059.2|	Danio rerio catenin (cadherin-associated protein), beta 1 (ctnnb1), mRNA	196	296	assembly_c18438	cdna:novel group:BROADS1:groupX:8693774:8700829:-1 gene:ENSGACG00000005983 length=373	189	286	6e-11	84.1584
gi|40254711|ref|NM_131059.2|	Danio rerio catenin (cadherin-associated protein), beta 1 (ctnnb1), mRNA	195	277	assembly_c18514	catenin (cadherin-associated protein), beta 1, 88kDa [Source:HGNC Symbol;Acc:2514] length=280	198	280	1e-08	84.3373
gi|41055533|ref|NM_200219.1|	Danio rerio zgc:56259 (zgc:56259), mRNA	324	448	SeabassC-CL1204Contig1	chromosome 9 open reading frame 80	446	570	5e-20	84.8
gi|131888017|ref|NM_001082991.1|	Danio rerio zgc:158619 (zgc:158619), mRNA	358	407	DLPD02985	Putative phospholipase B-like 2 OS=Homo sapiens PE=1 SV=2	342	391	2e-10	92
gi|56693252|ref|NM_001008591.1|	Danio rerio zgc:101855 (zgc:101855), mRNA	595	686	DLPD08908	Tetraspanin-5 OS=Bos taurus GN=TSPAN5 PE=2 SV=1	277	368	4e-14	85.8696
gi|56693252|ref|NM_001008591.1|	Danio rerio zgc:101855 (zgc:101855), mRNA	805	886	DLPD11717	Tetraspanin-5 OS=Rattus norvegicus GN=Tspan5 PE=2 SV=2	241	322	6e-13	86.5854
gi|56693252|ref|NM_001008591.1|	Danio rerio zgc:101855 (zgc:101855), mRNA	805	886	assembly_c15763	tetraspanin-5 [Danio rerio] >gi|53733855|gb|AAH83361.1| Zgc:103404 [Danio rerio] >gi|182889082|gb|AAI64621.1| Zgc:103404 protein [Danio rerio] length=370	67	148	6e-13	86.5854
gi|56693252|ref|NM_001008591.1|	Danio rerio zgc:101855 (zgc:101855), mRNA	382	434	DLPD11883	Tetraspanin-5 OS=Bos taurus GN=TSPAN5 PE=2 SV=1	451	503	2e-12	92.4528
gi|238550127|ref|NM_001161332.1|	Danio rerio protein phosphatase, Mg2+/Mn2+ dependent, 1Ab (ppm1ab), mRNA	1027	1205	DLPD14259	Protein phosphatase 1A OS=Oryctolagus cuniculus GN=PPM1A PE=2 SV=1	76	254	2e-15	81.0056
gi|238550127|ref|NM_001161332.1|	Danio rerio protein phosphatase, Mg2+/Mn2+ dependent, 1Ab (ppm1ab), mRNA	952	987	DLPD11539	Protein phosphatase 1A OS=Homo sapiens GN=PPM1A PE=1 SV=1	358	393	2e-06	94.4444
gi|148540047|ref|NM_001044832.2|	Danio rerio nucleolar protein with MIF4G domain 1 (nom1), mRNA	1149	1288	assembly_c13511	Nucleolar MIF4G domain-containing protein 1 [Dicentrarchus labrax] length=461	143	282	3e-14	82.1429
gi|121582349|ref|NM_001079964.1|	Danio rerio zgc:154075 (zgc:154075), mRNA	387	720	DLPD01820	Uncharacterized oxidoreductase yjhC OS=Escherichia coli (strain K12) GN=yjhC PE	208	541	3e-27	79.6407
gi|121582349|ref|NM_001079964.1|	Danio rerio zgc:154075 (zgc:154075), mRNA	1011	1110	assembly_c10645	4,5-dihydroxyphthalate dehydrogenase [Salmo salar] >gi|209154136|gb|ACI33300.1| 4,5-dihydroxyphthalate dehydrogenase [Salmo salar] length=642	174	274	2e-12	85.1485
gi|121582349|ref|NM_001079964.1|	Danio rerio zgc:154075 (zgc:154075), mRNA	650	704	assembly_c27524	length=235	85	140	5e-07	89.2857
gi|319918829|ref|NM_131109.2|	Danio rerio caudal type homeo box transcription factor 4 (cdx4), mRNA	777	814	DLPD16494	Homeobox protein Hox-A5 OS=Morone saxatilis GN=hoxa5 PE=3 SV=1	733	770	7e-06	92.1053
gi|45387652|ref|NM_205613.1|	Danio rerio hematological and neurological expressed 1b (hn1b), mRNA	216	284	assembly_rep_c2617	unnamed protein product [Tetraodon nigroviridis] length=1151	281	349	6e-08	85.5072
gi|47123240|gb|BC070003.1|	Danio rerio adaptor-related protein complex 1, sigma 1 subunit, mRNA (cDNA clone MGC:85689 IMAGE:6961714), complete cds	111	555	cDN31P0005D02.F.ab1	adaptor-related protein complex 1, sigma 1 subunit	145	589	1e-100	85.3933
gi|47123240|gb|BC070003.1|	Danio rerio adaptor-related protein complex 1, sigma 1 subunit, mRNA (cDNA clone MGC:85689 IMAGE:6961714), complete cds	241	544	SeabassC-CL1168Contig1	cdna:novel group:BROADS1:groupII:5924911:5927831:-1 gene:ENSGACG00000015072	314	617	2e-52	83.5526
gi|47123240|gb|BC070003.1|	Danio rerio adaptor-related protein complex 1, sigma 1 subunit, mRNA (cDNA clone MGC:85689 IMAGE:6961714), complete cds	111	267	cDN30P0002N03.F.ab1	adaptor-related protein complex 1, sigma 1 subunit	100	256	2e-31	85.9873
gi|47123240|gb|BC070003.1|	Danio rerio adaptor-related protein complex 1, sigma 1 subunit, mRNA (cDNA clone MGC:85689 IMAGE:6961714), complete cds	331	479	DLPD16623	AP-1 complex subunit sigma-3 OS=Mus musculus GN=Ap1s3 PE=2 SV=1	389	537	2e-31	86.5772
gi|47123240|gb|BC070003.1|	Danio rerio adaptor-related protein complex 1, sigma 1 subunit, mRNA (cDNA clone MGC:85689 IMAGE:6961714), complete cds	391	456	assembly_c18727	unnamed protein product [Tetraodon nigroviridis] length=368	304	368	1e-10	89.3939
gi|47123240|gb|BC070003.1|	Danio rerio adaptor-related protein complex 1, sigma 1 subunit, mRNA (cDNA clone MGC:85689 IMAGE:6961714), complete cds	331	400	assembly_rep_c3054	unnamed protein product [Tetraodon nigroviridis] length=519	427	496	1e-10	87.1429
gi|115496885|ref|NM_001076558.1|	Danio rerio basic transcription factor 3 (btf3), mRNA	166	536	assembly_rep_c301	RNA polymerase B transcription factor 3 [Psetta maxima] length=991	139	509	1e-68	83.8275
gi|115496885|ref|NM_001076558.1|	Danio rerio basic transcription factor 3 (btf3), mRNA	196	637	assembly_rep_c1092	PREDICTED: similar to general transcription factor [Gallus gallus] length=1261	221	662	9e-66	82.1267
gi|115496885|ref|NM_001076558.1|	Danio rerio basic transcription factor 3 (btf3), mRNA	198	463	DLPD14709	Transcription factor BTF3 homolog 4 OS=Danio rerio GN=btf3l4 PE=2 SV=1	128	393	2e-39	82.7068
gi|115496885|ref|NM_001076558.1|	Danio rerio basic transcription factor 3 (btf3), mRNA	234	513	SeabassC-CL2134Contig1	basic transcription factor 3-like 4	141	420	6e-36	81.7857
gi|115496885|ref|NM_001076558.1|	Danio rerio basic transcription factor 3 (btf3), mRNA	234	513	DLPD03296	Transcription factor BTF3 homolog 4 OS=Danio rerio GN=btf3l4 PE=2 SV=1	289	568	2e-33	81.4286
gi|115496885|ref|NM_001076558.1|	Danio rerio basic transcription factor 3 (btf3), mRNA	196	382	assembly_rep_c3077	NAC domain length=326	138	325	1e-21	82.4468
gi|115496885|ref|NM_001076558.1|	Danio rerio basic transcription factor 3 (btf3), mRNA	166	265	assembly_rep_c6988	length=514	383	482	2e-14	85
gi|41054202|ref|NM_199809.1|	Danio rerio hydroxy-delta-5-steroid dehydrogenase, 3 beta- and steroid delta-isomerase (hsd3b7), mRNA	573	607	DLPD05434	3 beta-hydroxysteroid dehydrogenase type 7 OS=Mus musculus GN=Hsd3b7 PE=2 SV=1	561	595	2e-06	94.2857
gi|41054202|ref|NM_199809.1|	Danio rerio hydroxy-delta-5-steroid dehydrogenase, 3 beta- and steroid delta-isomerase (hsd3b7), mRNA	573	607	DLPD09412	3 beta-hydroxysteroid dehydrogenase/Delta 5-->4-isomerase OS=Sus scrofa GN=HSD3	418	452	2e-06	94.2857
gi|41054202|ref|NM_199809.1|	Danio rerio hydroxy-delta-5-steroid dehydrogenase, 3 beta- and steroid delta-isomerase (hsd3b7), mRNA	573	607	JQ861952	3-beta-hydroxysteroid dehydrogenase isomerase 7 (3bhsd).	489	523	2e-06	94.2857
gi|163644339|gb|BC155219.1|	Danio rerio si:dkey-15h8.7, mRNA (cDNA clone MGC:174602 IMAGE:6902865), complete cds	868	901	DLPD18497	Gastrula zinc finger protein XlCGF57.1 (Fragment) OS=Xenopus laevis PE=3 SV=1	394	427	8e-06	94.1176
gi|347446712|ref|NM_131453.3|	Danio rerio ELAV (embryonic lethal, abnormal vision, Drosophila)-like 4 (Hu antigen D) (elavl4), transcript variant 3, mRNA	1204	1296	assembly_c15385	novel protein containing RNA recognition motifs (a.k.a. RRM, RBD, or RNP domain) [Danio rerio] length=326	1	93	2e-21	89.2473
gi|347446712|ref|NM_131453.3|	Danio rerio ELAV (embryonic lethal, abnormal vision, Drosophila)-like 4 (Hu antigen D) (elavl4), transcript variant 3, mRNA	1146	1339	assembly_c8029	Hug protein [Danio rerio] length=592	127	320	2e-17	80.9278
gi|237855546|gb|GO938778.1|GO938778	DRDBCa0026A03r DRDBCa Danio rerio cDNA, mRNA sequence	50	129	DLPD18714	Cell division protein kinase 8 OS=Xenopus laevis GN=cdk8 PE=2 SV=1	685	764	2e-07	83.75
gi|113680039|ref|NM_001045033.1|	Danio rerio protein-O-mannosyltransferase 2 (pomt2), mRNA	1802	1945	assembly_c17877	protein-O-mannosyltransferase 2 [Source:HGNC Symbol;Acc:19743] length=388	1	144	2e-28	86.1111
gi|47086178|ref|NM_212928.1|	Danio rerio integrin, beta 1b.2 (itgb1b.2), mRNA	1327	1360	assembly_c22676	Integrin_beta length=394	97	130	1e-05	94.1176
gi|148232783|ref|NM_001089369.1|	Danio rerio polycomb group ring finger 6 (pcgf6), mRNA	326	453	DLPD00089	Polycomb group RING finger protein 6 OS=Homo sapiens GN=PCGF6 PE=1 SV=2	465	592	5e-19	84.375
gi|148232783|ref|NM_001089369.1|	Danio rerio polycomb group ring finger 6 (pcgf6), mRNA	365	423	assembly_rep_c3538	Zinc finger, C3HC4 type (RING finger) length=495	272	330	2e-06	86.4407
gi|148232783|ref|NM_001089369.1|	Danio rerio polycomb group ring finger 6 (pcgf6), mRNA	365	423	assembly_rep_c107	polycomb group RING finger protein 1 [Danio rerio] >gi|82209850|sp|Q7ZYZ7.1|PCGF1_DANRE RecName: Full=Polycomb group RING finger protein 1 >gi|27884139|emb|CAD61262.1| novel protein with RING finger domain [Danio rerio] >gi|126631863|gb|AAI34013.1| Polycomb group ring finger 1 [Danio rerio] length=1049	225	283	2e-06	86.4407
gi|157838028|ref|NM_001100007.1|	Danio rerio polypyrimidine tract binding protein 2b (ptbp2b), mRNA	1316	1615	assembly_rep_c17382	hypothetical protein TcasGA2_TC011728 [Tribolium castaneum] length=506	154	454	5e-17	78.7375	RNA-binding protein which binds to intronic polypyrimidine tracts and mediates negative regulation of
gi|157838028|ref|NM_001100007.1|	Danio rerio polypyrimidine tract binding protein 2b (ptbp2b), mRNA	1689	1718	DLPD18919	Jeltraxin precursor [Salmo salar]	257	286	5e-08	100	exons splicing.
gi|156739318|ref|NM_001103138.1|	Danio rerio excision repair cross-complementing rodent repair deficiency, complementation group 1 (ercc1), mRNA	575	927	DLPD01833	DNA excision repair protein ERCC-1 OS=Bos taurus GN=ERCC1 PE=2 SV=1	369	721	8e-33	79.8867
gi|156739318|ref|NM_001103138.1|	Danio rerio excision repair cross-complementing rodent repair deficiency, complementation group 1 (ercc1), mRNA	575	672	DLPD01832	DNA excision repair protein ERCC-1 OS=Homo sapiens GN=ERCC1 PE=1 SV=1	536	633	2e-08	82.6531
gi|66472745|ref|NM_001020477.1|	Danio rerio polypyrimidine tract binding protein 1a (ptbp1a), mRNA	18	530	DLPD15960	Polypyrimidine tract-binding protein 1 OS=Mus musculus GN=Ptbp1 PE=1 SV=2	49	555	3e-62	81.0916
gi|66472745|ref|NM_001020477.1|	Danio rerio polypyrimidine tract binding protein 1a (ptbp1a), mRNA	1657	1743	DLPD18919	Jeltraxin precursor [Salmo salar]	199	285	4e-06	82.7586
gi|242246946|ref|NM_001162854.1|	Danio rerio prolactin 2 (LOC799612), mRNA	140	324	assembly_c18195	Somatotropin hormone length=387	153	338	2e-08	79.5699
gi|113677868|ref|NM_001044786.1|	Danio rerio si:ch211-197i12.3 (si:ch211-197i12.3), mRNA	598	1017	DLPD14909	Leucine-rich repeat protein SHOC-2 OS=Pongo abelii GN=SHOC2 PE=2 SV=2	157	577	1e-38	80.0475
gi|291045423|ref|NM_001173504.1|	Danio rerio DAZ associated protein 1 (dazap1), mRNA	102	688	assembly_c8614	DAZ associated protein 1 [Danio rerio] length=709	85	670	1e-112	83.816
gi|291045423|ref|NM_001173504.1|	Danio rerio DAZ associated protein 1 (dazap1), mRNA	102	566	SeabassC-CL4220Contig1	DAZ-associated protein 1	105	569	1e-57	81.0753
gi|47085754|ref|NM_213047.1|	Danio rerio PWP2 periodic tryptophan protein homolog (yeast) (pwp2h), mRNA	1867	2119	assembly_c8547	Periodic tryptophan protein 2 homolog [Salmo salar] >gi|223647894|gb|ACN10705.1| Periodic tryptophan protein 2 homolog [Salmo salar] length=1166	271	523	8e-10	78.2609
gi|147899257|ref|NM_001089489.1|	Danio rerio zgc:162816 (zgc:162816), mRNA	704	837	assembly_c4549	cdna:novel group:BROADS1:groupIII:78053:81698:-1 gene:ENSGACG00000012508 length=632	9	142	6e-13	82.0896
gi|256017169|ref|NM_001077575.2|	Danio rerio thyroid hormone receptor interactor 4 (trip4), mRNA	1290	1739	assembly_c25007	thyroid hormone receptor interactor 4 [Danio rerio] length=723	58	509	1e-32	79.4702
gi|256017169|ref|NM_001077575.2|	Danio rerio thyroid hormone receptor interactor 4 (trip4), mRNA	1290	1696	DLPD18667	Activating signal cointegrator 1 OS=Homo sapiens GN=TRIP4 PE=1 SV=4	480	886	4e-26	79.1667
gi|256017169|ref|NM_001077575.2|	Danio rerio thyroid hormone receptor interactor 4 (trip4), mRNA	558	721	DLPD04595	Activating signal cointegrator 1 OS=Homo sapiens GN=TRIP4 PE=1 SV=4	567	730	6e-19	82.3171
gi|326676086|ref|XR_029160.4|	PREDICTED: Danio rerio chromodomain helicase DNA binding protein 2 (chd2), miscRNA	4116	4279	assembly_c9450	chromodomain helicase DNA binding protein 2 [Source:HGNC Symbol;Acc:1917] length=329	26	189	1e-13	81.0976
gi|326676086|ref|XR_029160.4|	PREDICTED: Danio rerio chromodomain helicase DNA binding protein 2 (chd2), miscRNA	4962	5023	cDN24P0004H10.F.ab1	chromodomain helicase DNA binding protein 2	29	90	1e-07	87.0968
gi|326676086|ref|XR_029160.4|	PREDICTED: Danio rerio chromodomain helicase DNA binding protein 2 (chd2), miscRNA	5141	5178	DLPD15822	Chromodomain-helicase-DNA-binding protein 1 OS=Homo sapiens GN=CHD1 PE=1 SV=1	398	435	1e-07	94.7368
gi|55925312|ref|NM_001007395.1|	Danio rerio differentially expressed in FDCP 8 homolog (mouse) (def8), mRNA	679	1016	DLPD18083	Differentially expressed in FDCP 8 homolog OS=Bos taurus GN=DEF8 PE=2 SV=1	564	901	9e-42	81.3609
gi|133778803|gb|BC134227.1|	Danio rerio novel protein similar to vertebrate Parkinson disease (autosomal recessive, juvenile) 2, parkin (PARK2, zgc:112390), mRNA (cDNA clone IMAGE:8101002), partial cds	827	1110	DLPD00596	E3 ubiquitin-protein ligase UBR2 OS=Mus musculus GN=Ubr2 PE=1 SV=2	1	284	2e-21	79.5775
gi|148922838|ref|NM_001098751.1|	Danio rerio zgc:165603 (zgc:165603), mRNA	256	368	DLPD13433	CUG-BP- and ETR-3-like factor 4 OS=Xenopus tropicalis GN=brunol4 PE=2 SV=1	157	269	7e-08	81.4159
gi|41055777|ref|NM_200974.1|	Danio rerio uracil-DNA glycosylase (ung), nuclear gene encoding mitochondrial protein, mRNA	467	763	assembly_rep_c2762	uracil-DNA glycosylase [Gadus morhua] length=1276	526	822	1e-31	80.8081
gi|326672286|ref|XM_695117.5|	PREDICTED: Danio rerio si:ch73-210n19.1 (si:ch73-210n19.1), mRNA	5239	5291	assembly_rep_c9162	mediator complex subunit 1 [Source:HGNC Symbol;Acc:9234] length=612	141	193	4e-07	88.6792
gi|94536911|ref|NM_001040337.1|	Danio rerio zgc:136360 (zgc:136360), mRNA	596	693	DLPD18117	Probable ribosome biogenesis protein NEP1 OS=Mus musculus GN=Emg1 PE=1 SV=1	639	736	1e-15	85.7143
gi|94536911|ref|NM_001040337.1|	Danio rerio zgc:136360 (zgc:136360), mRNA	155	366	assembly_rep_c1213	unnamed protein product [Tetraodon nigroviridis] length=787	381	593	7e-08	78.8732
gi|82524381|ref|NM_001030086.2|	Danio rerio KIN, antigenic determinant of recA protein homolog (mouse) (kin), mRNA	274	719	DLPD16710	DNA/RNA-binding protein KIN17 OS=Homo sapiens GN=KIN PE=1 SV=2	220	665	5e-56	81.1659
gi|82524381|ref|NM_001030086.2|	Danio rerio KIN, antigenic determinant of recA protein homolog (mouse) (kin), mRNA	1112	1211	DLPD04987	DNA/RNA-binding protein KIN17 OS=Homo sapiens GN=KIN PE=1 SV=2	814	913	7e-12	84
gi|82524381|ref|NM_001030086.2|	Danio rerio KIN, antigenic determinant of recA protein homolog (mouse) (kin), mRNA	937	980	assembly_rep_c5427	KIN, antigenic determinant of recA protein homolog (mouse) [Danio rerio] length=1002	283	326	2e-09	93.1818
gi|292615757|ref|XM_692092.4|	PREDICTED: Danio rerio elongation factor Tu GTP binding domain containing 1 (eftud1), mRNA	160	431	assembly_c8648	PREDICTED: elongation factor Tu GTP binding domain containing 1, partial [Bos taurus] length=463	179	450	9e-41	83.5165
gi|36349890|gb|CF594912.1|CF594912	AGENCOURT_15714553 NIH_ZGC_8 Danio rerio cDNA clone IMAGE:7014943 5', mRNA sequence	572	634	SeabassC-CL1809Contig1	tight junction protein 1 (zona occludens 1)	1160	1221	5e-09	88.8889
gi|326674917|ref|XM_001923780.3|	PREDICTED: Danio rerio wu:fj67f05, transcript variant 1 (wu:fj67f05), mRNA	876	1563	SeabassC-CL3041Contig1	protein SMG9	1	688	9e-74	80.0872
gi|326674917|ref|XM_001923780.3|	PREDICTED: Danio rerio wu:fj67f05, transcript variant 1 (wu:fj67f05), mRNA	1761	1833	assembly_c9823	chromosome 19 open reading frame 61 [Source:HGNC Symbol;Acc:25763] length=588	228	300	3e-12	87.6712
gi|71892473|ref|NM_001030277.1|	Danio rerio ATPase, Ca++ transporting, cardiac muscle, slow twitch 2b (atp2a2b), mRNA	1282	1583	assembly_c31465	ATPase, Ca++ transporting, cardiac muscle, slow twitch 2b [Danio rerio] >gi|37606126|emb|CAE50627.1| novel protein similar to vertebrate ATPase, Ca++ transporting, cardiac muscle, slow twitch 2 (ATP2A2) [Danio rerio] length=368	17	318	2e-48	83.1126
gi|71892473|ref|NM_001030277.1|	Danio rerio ATPase, Ca++ transporting, cardiac muscle, slow twitch 2b (atp2a2b), mRNA	2041	2292	DLPD10752	Sarcoplasmic/endoplasmic reticulum calcium ATPase 1 OS=Makaira nigricans GN=atp	1	252	1e-40	83.3333
gi|71892473|ref|NM_001030277.1|	Danio rerio ATPase, Ca++ transporting, cardiac muscle, slow twitch 2b (atp2a2b), mRNA	2683	2756	assembly_rep_c3442	Sarcoplasmic/endoplasmic reticulum calcium ATPase 1 [Dicentrarchus labrax] length=995	113	186	3e-10	86.4865
gi|71892473|ref|NM_001030277.1|	Danio rerio ATPase, Ca++ transporting, cardiac muscle, slow twitch 2b (atp2a2b), mRNA	2093	2144	assembly_rep_c2779	sodium potassium ATPase alpha subunit [Rhabdosargus sarba] length=1506	334	385	1e-06	88.4615
gi|386869327|ref|NM_002442.3|	Homo sapiens musashi homolog 1 (Drosophila) (MSI1), mRNA	138	849	SeabassC-CL2742Contig1	RNA-binding protein Musashi homolog 1	122	833	2e-63	79.073
gi|386869327|ref|NM_002442.3|	Homo sapiens musashi homolog 1 (Drosophila) (MSI1), mRNA	462	849	DLPD17650	RNA-binding protein Musashi homolog 1 OS=Rattus norvegicus GN=Msi1 PE=2 SV=1	269	656	1e-54	81.9588
gi|386869327|ref|NM_002442.3|	Homo sapiens musashi homolog 1 (Drosophila) (MSI1), mRNA	138	263	DLPD11086	Heterogeneous nuclear ribonucleoprotein D0 OS=Rattus norvegicus GN=Hnrnpd PE=2	172	297	2e-10	81.746
gi|66472733|ref|NM_001020486.1|	Danio rerio exosome component 6 (exosc6), mRNA	201	265	assembly_c10059	unnamed protein product [Tetraodon nigroviridis] length=540	228	292	1e-12	89.2308
gi|50345095|ref|NM_001002219.1|	Danio rerio HtrA serine peptidase 1a (htra1a), mRNA	680	1163	DLPD15612	Serine protease HTRA1 OS=Homo sapiens GN=HTRA1 PE=1 SV=1	269	752	4e-45	79.7521
gi|41055210|ref|NM_200654.1|	Danio rerio solute carrier family 35, member A5 (slc35a5), mRNA	1419	1602	assembly_c16218	coiled-coil domain containing 80 [Source:HGNC Symbol;Acc:30649] length=250	14	197	7e-50	88.587
gi|41055210|ref|NM_200654.1|	Danio rerio solute carrier family 35, member A5 (slc35a5), mRNA	819	910	assembly_c14455	Probable UDP-sugar transporter protein SLC35A5 [Salmo salar] >gi|223648338|gb|ACN10927.1| Probable UDP-sugar transporter protein SLC35A5 [Salmo salar] length=426	111	202	5e-14	85.8696
gi|61806672|ref|NM_001013548.1|	Danio rerio processing of precursor 5, ribonuclease P/MRP subunit (S. cerevisiae) (pop5), mRNA	343	418	DLPD11922	Ribonuclease P/MRP protein subunit POP5 OS=Danio rerio GN=pop5 PE=2 SV=1	420	495	2e-07	84.2105
gi|61806672|ref|NM_001013548.1|	Danio rerio processing of precursor 5, ribonuclease P/MRP subunit (S. cerevisiae) (pop5), mRNA	343	418	assembly_c12350	length=843	260	335	2e-07	84.2105
gi|47271385|ref|NM_213544.1|	Danio rerio ER membrane protein complex subunit 2 (emc2), mRNA	37	921	DLPD01707	Tetratricopeptide repeat protein 35 OS=Danio rerio GN=ttc35 PE=2 SV=1	54	939	1e-139	82.167
gi|47271385|ref|NM_213544.1|	Danio rerio ER membrane protein complex subunit 2 (emc2), mRNA	37	728	DLPD05934	Tetratricopeptide repeat protein 35 OS=Danio rerio GN=ttc35 PE=2 SV=1	33	724	1e-112	82.3699
gi|187608487|ref|NM_001126427.1|	Danio rerio novel protein similar to vertebrate syntrophin, gamma 2 (SNTG2) (LOC569320), mRNA	213	368	assembly_c13933	PDZ/DHR/GLGF length=364	115	270	3e-26	84.6154
gi|326680404|ref|XM_002666936.2|	PREDICTED: Danio rerio filamin C, gamma a (actin binding protein 280) (flnca), mRNA	2413	2528	assembly_c12409	unnamed protein product [Tetraodon nigroviridis] length=492	117	232	2e-13	83.6207
gi|326680404|ref|XM_002666936.2|	PREDICTED: Danio rerio filamin C, gamma a (actin binding protein 280) (flnca), mRNA	7309	7388	DLPD08905	Filamin-C OS=Homo sapiens GN=FLNC PE=1 SV=2	214	293	4e-11	86.25
gi|326680404|ref|XM_002666936.2|	PREDICTED: Danio rerio filamin C, gamma a (actin binding protein 280) (flnca), mRNA	5014	5186	assembly_c8366	unnamed protein product [Tetraodon nigroviridis] length=396	22	194	2e-09	79.1908
gi|326680404|ref|XM_002666936.2|	PREDICTED: Danio rerio filamin C, gamma a (actin binding protein 280) (flnca), mRNA	7885	7940	assembly_c18978	unnamed protein product [Tetraodon nigroviridis] length=358	45	100	2e-06	87.5
gi|66472283|ref|NM_001020727.1|	Danio rerio Rho guanine nucleotide exchange factor (GEF) 3, like (arhgef3l), mRNA	1390	1543	cDN32P0006G19.F.ab1	pep:novel group:BROADS1:groupXII:12398167:12402903:1 gene:ENSGACG00000009911	45	198	5e-20	83.1169
gi|66472283|ref|NM_001020727.1|	Danio rerio Rho guanine nucleotide exchange factor (GEF) 3, like (arhgef3l), mRNA	618	679	SeabassC-CL3847Contig1	cdna:novel group:BROADS1:groupXII:12398167:12402903:1 gene:ENSGACG00000009911	687	748	3e-15	91.9355
gi|55925443|ref|NM_001007285.1|	Danio rerio procollagen-proline, 2-oxoglutarate 4-dioxygenase (proline 4-hydroxylase), alpha polypeptide 2 (p4ha2), mRNA	1508	1683	DLPD16025	DNA-directed RNA polymerase II subunit rpb1 OS=Schizosaccharomyces pombe GN=rpb	101	276	2e-40	86.9318
gi|55925443|ref|NM_001007285.1|	Danio rerio procollagen-proline, 2-oxoglutarate 4-dioxygenase (proline 4-hydroxylase), alpha polypeptide 2 (p4ha2), mRNA	1508	1596	DLPD10168	Prolyl 4-hydroxylase subunit alpha-2 OS=Mus musculus GN=P4ha2 PE=2 SV=1	420	508	6e-22	89.8876
gi|55925443|ref|NM_001007285.1|	Danio rerio procollagen-proline, 2-oxoglutarate 4-dioxygenase (proline 4-hydroxylase), alpha polypeptide 2 (p4ha2), mRNA	1451	1650	assembly_c7940	Oxoglutarate/iron-dependent oxygenase length=1653	35	234	9e-12	79.5
gi|55925443|ref|NM_001007285.1|	Danio rerio procollagen-proline, 2-oxoglutarate 4-dioxygenase (proline 4-hydroxylase), alpha polypeptide 2 (p4ha2), mRNA	1451	1650	DLPD11061	Prolyl 4-hydroxylase subunit alpha-1 OS=Mus musculus GN=P4ha1 PE=2 SV=2	406	605	5e-10	79
gi|189517080|ref|XM_687930.3|	PREDICTED: Danio rerio wu:fe23c11 (wu:fe23c11), mRNA	646	737	assembly_rep_c9043	unnamed protein product [Tetraodon nigroviridis] length=456	185	276	2e-16	86.9565
gi|93205055|ref|NM_198068.2|	Danio rerio chemokine (C-X-C motif) ligand 12b (stromal cell-derived factor 1) (cxcl12b), mRNA	122	254	cDN32P0005O13.F.ab1	Larimichthys crocea spleen stromal cell-derived factor-1 mRNA, complete cds	122	254	6e-17	83.4586
gi|93205055|ref|NM_198068.2|	Danio rerio chemokine (C-X-C motif) ligand 12b (stromal cell-derived factor 1) (cxcl12b), mRNA	121	237	cDN28P0002N16.F.ab1	stromal cell-derived factor 1	41	157	2e-07	81.1966
gi|93205055|ref|NM_198068.2|	Danio rerio chemokine (C-X-C motif) ligand 12b (stromal cell-derived factor 1) (cxcl12b), mRNA	212	254	DLPD12572	Spleen stromal cell-derived factor-1 OS=Larimichthys crocea PE=4 SV=1	15	57	3e-06	90.6977
gi|51011048|ref|NM_001003481.1|	Danio rerio zgc:91811 (zgc:91811), mRNA	190	290	DLPD03103	Transmembrane protein 60 OS=Mus musculus GN=Tmem60 PE=2 SV=1	278	378	9e-20	87.1287
gi|51011048|ref|NM_001003481.1|	Danio rerio zgc:91811 (zgc:91811), mRNA	190	290	SeabassC-CL3710Contig1	transmembrane protein 60	246	346	2e-17	86.1386
gi|169403946|ref|NM_001115114.1|	Danio rerio glyceraldehyde-3-phosphate dehydrogenase (gapdh), mRNA	27	1067	DLPD16208	Glyceraldehyde-3-phosphate dehydrogenase OS=Gallus gallus GN=GAPDH PE=2 SV=3	22	1062	0	82.7089
gi|169403946|ref|NM_001115114.1|	Danio rerio glyceraldehyde-3-phosphate dehydrogenase (gapdh), mRNA	544	1067	assembly_rep_c1545	glyceraldehyde-3-phosphate dehydrogenase [Dicentrarchus labrax] length=1064	129	652	1e-113	84.7328
gi|169403946|ref|NM_001115114.1|	Danio rerio glyceraldehyde-3-phosphate dehydrogenase (gapdh), mRNA	544	1041	gi|32127537|emb|AJ567450.1|	D. labrax partial mRNA for glyceraldehyde 3-phosphate dehydrogenase (gapdh gene	11	508	1e-101	84.3373
gi|169403946|ref|NM_001115114.1|	Danio rerio glyceraldehyde-3-phosphate dehydrogenase (gapdh), mRNA	27	533	assembly_rep_c2056	glyceraldehyde-3-phosphate dehydrogenase [Dicentrarchus labrax] length=881	50	557	3e-69	81.6929
gi|169403946|ref|NM_001115114.1|	Danio rerio glyceraldehyde-3-phosphate dehydrogenase (gapdh), mRNA	701	1041	assembly_rep_c1675	glyceraldehyde 3-phosphate dehydrogenase [Dicentrarchus labrax] length=609	1	341	3e-60	83.5777
gi|169403946|ref|NM_001115114.1|	Danio rerio glyceraldehyde-3-phosphate dehydrogenase (gapdh), mRNA	376	679	assembly_rep_c4581	glyceraldehyde-3-phosphate dehydrogenase [Dicentrarchus labrax] length=437	118	423	2e-49	84.0391
gi|169403946|ref|NM_001115114.1|	Danio rerio glyceraldehyde-3-phosphate dehydrogenase (gapdh), mRNA	294	533	assembly_rep_c1404	glyceraldehyde-3-phosphate dehydrogenase [Dicentrarchus labrax] length=528	217	456	1e-40	83.75
gi|169403946|ref|NM_001115114.1|	Danio rerio glyceraldehyde-3-phosphate dehydrogenase (gapdh), mRNA	346	663	assembly_c8120	glyceraldehyde-3-phosphate dehydrogenase [Epinephelus coioides] length=718	365	681	5e-37	81.4465
gi|169403946|ref|NM_001115114.1|	Danio rerio glyceraldehyde-3-phosphate dehydrogenase (gapdh), mRNA	59	218	assembly_rep_c17529	Glyceraldehyde 3-phosphate dehydrogenase, NAD binding domain length=403	177	336	2e-33	86.25
gi|169403946|ref|NM_001115114.1|	Danio rerio glyceraldehyde-3-phosphate dehydrogenase (gapdh), mRNA	59	218	assembly_rep_c16068	Glyceraldehyde 3-phosphate dehydrogenase length=339	95	254	2e-33	86.25
gi|163775553|gb|CH991551.1|	Monosiga brevicollis MX1 MONBRscaffold_10 genomic scaffold, whole genome shotgun sequence	340334	340719	assembly_rep_c5575	histone H3, putative [Pediculus humanus corporis] >gi|212505455|gb|EEB09916.1| histone H3, putative [Pediculus humanus corporis] length=571	52	438	7e-67	83.7209
gi|163775553|gb|CH991551.1|	Monosiga brevicollis MX1 MONBRscaffold_10 genomic scaffold, whole genome shotgun sequence	340317	340728	assembly_rep_c4937	Histone H3.3 [Harpegnathos saltator] length=640	169	580	3e-66	83.0097
gi|163775553|gb|CH991551.1|	Monosiga brevicollis MX1 MONBRscaffold_10 genomic scaffold, whole genome shotgun sequence	340334	340716	assembly_rep_c3608	hypothetical protein SINV_16114 [Solenopsis invicta] length=530	65	447	2e-58	82.7676
gi|163775553|gb|CH991551.1|	Monosiga brevicollis MX1 MONBRscaffold_10 genomic scaffold, whole genome shotgun sequence	983020	983548	assembly_rep_c334	ribosomal protein S2 [Solea senegalensis] >gi|124300787|dbj|BAF45889.1| ribosomal protein S2 [Solea senegalensis] length=1037	228	759	2e-48	79.8872
gi|163775553|gb|CH991551.1|	Monosiga brevicollis MX1 MONBRscaffold_10 genomic scaffold, whole genome shotgun sequence	340487	340728	assembly_rep_c11386	PREDICTED: histone H3.3-like [Callithrix jacchus] length=439	156	397	3e-41	84.2975
gi|163775553|gb|CH991551.1|	Monosiga brevicollis MX1 MONBRscaffold_10 genomic scaffold, whole genome shotgun sequence	340346	340728	DLPD10424	Histone H3.3 OS=Xenopus tropicalis GN=TGas113e22.1 PE=2 SV=3	67	449	2e-39	80.6789
gi|163775553|gb|CH991551.1|	Monosiga brevicollis MX1 MONBRscaffold_10 genomic scaffold, whole genome shotgun sequence	341295	341561	DLPD01918	Histone H2B 1/2 OS=Danio rerio GN=zgc:112234 PE=2 SV=3	164	430	5e-37	82.7715
gi|163775553|gb|CH991551.1|	Monosiga brevicollis MX1 MONBRscaffold_10 genomic scaffold, whole genome shotgun sequence	340346	340728	assembly_rep_c304	GF22233 [Drosophila ananassae] >gi|190617426|gb|EDV32950.1| GF22233 [Drosophila ananassae] length=1222	139	520	1e-34	80.4178
gi|163775553|gb|CH991551.1|	Monosiga brevicollis MX1 MONBRscaffold_10 genomic scaffold, whole genome shotgun sequence	341309	341551	assembly_rep_c221	hypothetical protein LOC100126106 [Danio rerio] >gi|156229881|gb|AAI52001.1| Zgc:171937 protein [Danio rerio] length=1347	193	435	1e-34	83.1276
gi|163775553|gb|CH991551.1|	Monosiga brevicollis MX1 MONBRscaffold_10 genomic scaffold, whole genome shotgun sequence	341295	341562	DLPD01917	Histone H2B 1/2 OS=Danio rerio GN=zgc:112234 PE=2 SV=3	105	372	2e-30	81.7164
gi|27881915|gb|BC044464.1|	Danio rerio nuclear VCP-like, mRNA (cDNA clone MGC:55732 IMAGE:3816242), complete cds	1632	2257	assembly_rep_c4546	nuclear VCP-like [Danio rerio] length=1285	186	811	4e-70	80.3514
gi|27881915|gb|BC044464.1|	Danio rerio nuclear VCP-like, mRNA (cDNA clone MGC:55732 IMAGE:3816242), complete cds	261	312	assembly_c10071	nuclear VCP-like [Source:HGNC Symbol;Acc:8070] length=463	307	358	7e-07	88.4615
gi|210147454|ref|NM_001082824.2|	Danio rerio suppressor of zeste 12 homolog (Drosophila) b (suz12b), mRNA	1794	2232	DLPD18321	Polycomb protein suz12-B OS=Danio rerio GN=suz12b PE=2 SV=1	44	482	1e-70	82.6879
gi|70778733|ref|NM_131685.2|	Danio rerio ATPase, Na+/K+ transporting, alpha 3b polypeptide (atp1a3b), mRNA	2184	3337	assembly_rep_c2779	sodium potassium ATPase alpha subunit [Rhabdosargus sarba] length=1506	18	1172	1e-152	81.0554
gi|70778733|ref|NM_131685.2|	Danio rerio ATPase, Na+/K+ transporting, alpha 3b polypeptide (atp1a3b), mRNA	618	1249	DLPD16361	Sodium/potassium-transporting ATPase subunit alpha-3 OS=Oreochromis mossambicus	4	635	1e-100	82.2785
gi|70778733|ref|NM_131685.2|	Danio rerio ATPase, Na+/K+ transporting, alpha 3b polypeptide (atp1a3b), mRNA	2124	2944	DLPD09687	Sodium/potassium-transporting ATPase subunit alpha-1 OS=Oreochromis mossambicus	109	929	1e-93	80.268
gi|70778733|ref|NM_131685.2|	Danio rerio ATPase, Na+/K+ transporting, alpha 3b polypeptide (atp1a3b), mRNA	2608	2944	DLPD04263	Sodium/potassium-transporting ATPase subunit alpha-1 OS=Oreochromis mossambicus	4	340	2e-57	83.3828
gi|70778733|ref|NM_131685.2|	Danio rerio ATPase, Na+/K+ transporting, alpha 3b polypeptide (atp1a3b), mRNA	1905	2020	DLPD14446	Sodium/potassium-transporting ATPase subunit alpha-1 OS=Oreochromis mossambicus	421	536	6e-21	86.2069
gi|70778733|ref|NM_131685.2|	Danio rerio ATPase, Na+/K+ transporting, alpha 3b polypeptide (atp1a3b), mRNA	3066	3129	DLPD10688	Sodium/potassium-transporting ATPase subunit alpha-1 OS=Oreochromis mossambicus	216	279	1e-06	84.375
gi|41054116|ref|NM_199853.1|	Danio rerio Wilms tumor 1 associated protein (wtap), mRNA	1917	1970	assembly_c4540	Wilms tumor 1 associated protein [Source:HGNC Symbol;Acc:16846] length=580	496	549	1e-10	90.7407
gi|41054116|ref|NM_199853.1|	Danio rerio Wilms tumor 1 associated protein (wtap), mRNA	1210	1294	DLPD02617	Pre-mRNA-splicing regulator WTAP OS=Danio rerio GN=wtap PE=2 SV=1	632	716	6e-10	84.7059
gi|57525840|ref|NM_001003570.1|	Danio rerio major facilitator superfamily domain containing 2ab (mfsd2ab), mRNA	1051	1097	assembly_c20890	length=324	72	118	6e-11	93.617
gi|47550900|ref|NM_214804.1|	Danio rerio coiled-coil-helix-coiled-coil-helix domain containing 3 (chchd3), mRNA	81	197	assembly_c25411	unnamed protein product [Tetraodon nigroviridis] length=501	159	275	8e-15	83.7607
gi|57524601|ref|NM_001003781.1|	Danio rerio zgc:100952 (zgc:100952), mRNA	128	361	DLPD03947	Ser/Thr-rich protein T10 in DGCR region OS=Mus musculus GN=T10 PE=2 SV=1	245	478	1e-34	82.906
gi|82524362|ref|NM_001009918.2|	Danio rerio transferrin receptor 1b (tfr1b), mRNA	2967	3012	DLPD03168	tetraodon nigroviridis full-length cdna	51	96	2e-10	93.4783
ENSDART00000064444	paf1, RNA polymerase II associated factor, homolog (S. cerevisiae) [Source:ZFIN;Acc:ZDB-GENE-050506-101]	589	683	assembly_c18611	unnamed protein product [Tetraodon nigroviridis] length=246	144	238	4e-16	86.3158
gi|41055994|ref|NM_200523.1|	Danio rerio cysteine-rich with EGF-like domains 2 (creld2), mRNA	306	579	DLPD06889	Cysteine-rich with EGF-like domain protein 2 OS=Danio rerio GN=creld2 PE=2 SV=2	326	599	1e-10	78.1022
gi|41055994|ref|NM_200523.1|	Danio rerio cysteine-rich with EGF-like domains 2 (creld2), mRNA	306	409	assembly_c26836	RecName: Full=Cysteine-rich with EGF-like domain protein 2; Flags: Precursor >gi|56208589|emb|CAI20713.1| novel protein similar to vertebrate cysteine-rich with EGF-like domains 1 (CRELD1) (zgc:66383) [Danio rerio] length=277	158	261	4e-07	81.7308
gi|192447406|ref|NM_001128821.1|	Danio rerio solute carrier family 17 (sodium-dependent inorganic phosphate cotransporter), member 6b (slc17a6b), transcript variant 1, mRNA	1593	1705	DLPD02957	Vesicular glutamate transporter 2.2 OS=Danio rerio GN=slc17a6l PE=2 SV=1	6	119	3e-08	82.4561
gi|50080174|ref|NM_001001948.1|	Danio rerio nucleoporin 54 (nup54), mRNA	1137	1416	assembly_rep_c3082	unnamed protein product [Tetraodon nigroviridis] length=950	7	287	7e-40	82.5623
gi|50080174|ref|NM_001001948.1|	Danio rerio nucleoporin 54 (nup54), mRNA	624	668	assembly_c28765	nucleoporin 54kDa [Source:HGNC Symbol;Acc:17359] length=327	20	64	8e-15	97.7778
gi|50080174|ref|NM_001001948.1|	Danio rerio nucleoporin 54 (nup54), mRNA	628	668	DLPD10036	Nucleoporin p54 OS=Mus musculus GN=Nup54 PE=1 SV=1	439	479	2e-12	97.561
gi|41054434|ref|NM_199675.1|	Danio rerio tropomyosin 4b (tpm4b), mRNA	290	782	assembly_rep_c13243	tropomyosin4-1 [Takifugu rubripes] length=535	9	501	8e-92	84.0081
gi|41054434|ref|NM_199675.1|	Danio rerio tropomyosin 4b (tpm4b), mRNA	241	776	assembly_rep_c3958	tropomyosin alpha-4 chain isoform 2 [Danio rerio] >gi|31418775|gb|AAH53144.1| Tropomyosin 4 [Danio rerio] length=1308	401	941	5e-84	83.1793
gi|41054434|ref|NM_199675.1|	Danio rerio tropomyosin 4b (tpm4b), mRNA	289	782	DLPD00463	Tropomyosin beta chain OS=Gallus gallus GN=TPM2 PE=1 SV=1	434	927	3e-70	81.7814
gi|41054434|ref|NM_199675.1|	Danio rerio tropomyosin 4b (tpm4b), mRNA	247	473	cDN31P0007I11.F.ab1	tropomyosin 2 (beta)	557	783	5e-47	85.4626
gi|41054434|ref|NM_199675.1|	Danio rerio tropomyosin 4b (tpm4b), mRNA	352	521	assembly_rep_c560	RecName: Full=Tropomyosin alpha-1 chain; AltName: Full=Alpha-tropomyosin; AltName: Full=Tropomyosin-1 >gi|12082279|dbj|BAB20881.1| tropomyosin [Pennahia argentata] length=1147	506	675	2e-34	85.8824
gi|41054434|ref|NM_199675.1|	Danio rerio tropomyosin 4b (tpm4b), mRNA	289	524	cDN25P0002I16.F.ab1	skeletal muscle tropomyosin1-2	67	302	6e-31	82.2034
gi|41054434|ref|NM_199675.1|	Danio rerio tropomyosin 4b (tpm4b), mRNA	352	521	assembly_rep_c10507	tropomyosin [Epinephelus coioides] length=329	96	266	2e-30	85.3801
gi|41054434|ref|NM_199675.1|	Danio rerio tropomyosin 4b (tpm4b), mRNA	373	521	assembly_rep_c3111	tropomyosin1-1 [Takifugu rubripes] >gi|28557119|dbj|BAC57565.1| tropomyosin1-1 [Takifugu rubripes] length=1119	92	241	2e-27	86
gi|41054434|ref|NM_199675.1|	Danio rerio tropomyosin 4b (tpm4b), mRNA	664	782	assembly_rep_c17799	Tropomyosin-1 alpha chain [Salmo salar] length=384	226	344	1e-25	87.395
gi|41054434|ref|NM_199675.1|	Danio rerio tropomyosin 4b (tpm4b), mRNA	274	365	DLPD01501	Tropomyosin alpha-1 chain OS=Xenopus laevis GN=tpm1 PE=2 SV=1	568	659	9e-24	90.2174
ENSDART00000109277	leucine zipper, putative tumor suppressor 2a [Source:ZFIN;Acc:ZDB-GENE-090313-276]	1301	1491	assembly_c30178	unnamed protein product [Tetraodon nigroviridis] length=502	15	205	4e-20	81.6754
gi|134133312|ref|NM_001083583.1|	Danio rerio Ctr9, Paf1/RNA polymerase II complex component, homolog (S. cerevisiae) (ctr9), mRNA	2165	2673	assembly_c7966	RNA polymerase-associated protein CTR9 homolog [Xenopus (Silurana) tropicalis] >gi|82235822|sp|Q6DEU9.1|CTR9_XENTR RecName: Full=RNA polymerase-associated protein CTR9 homolog; AltName: Full=SH2 domain-binding protein 1 >gi|49900213|gb|AAH76995.1| Ctr9, Paf1/RNA polymerase II complex component, homolog [Xenopus (Silurana) tropicalis] length=614	10	518	2e-88	83.1041
gi|134133312|ref|NM_001083583.1|	Danio rerio Ctr9, Paf1/RNA polymerase II complex component, homolog (S. cerevisiae) (ctr9), mRNA	107	490	SeabassC-CL4118Contig1	Ctr9, Paf1/RNA polymerase II complex component, homolog (S. cerevisiae)	101	484	2e-73	84.1146
gi|134133312|ref|NM_001083583.1|	Danio rerio Ctr9, Paf1/RNA polymerase II complex component, homolog (S. cerevisiae) (ctr9), mRNA	107	370	assembly_c9863	Ctr9, Paf1/RNA polymerase II complex component, homolog (S. cerevisiae) [Source:HGNC Symbol;Acc:16850] length=545	160	422	3e-59	86.3636
gi|134133312|ref|NM_001083583.1|	Danio rerio Ctr9, Paf1/RNA polymerase II complex component, homolog (S. cerevisiae) (ctr9), mRNA	461	675	assembly_c10465	Ctr9, Paf1/RNA polymerase II complex component, homolog (S. cerevisiae) [Source:HGNC Symbol;Acc:16850] length=290	11	226	5e-21	81.4815
gi|130494135|ref|NM_001082797.1|	Danio rerio ubiquitin-conjugating enzyme E2L 3b (ube2l3b), mRNA	325	760	DLPD05717	Ubiquitin-conjugating enzyme E2 L3 OS=Mus musculus GN=Ube2l3 PE=2 SV=1	33	468	1e-105	86.0092
gi|130494135|ref|NM_001082797.1|	Danio rerio ubiquitin-conjugating enzyme E2L 3b (ube2l3b), mRNA	334	615	assembly_rep_c3308	ubiquitin-conjugating enzyme E2L 3, like [Danio rerio] length=531	94	375	1e-39	82.2695
gi|47085796|ref|NM_213071.1|	Danio rerio translocation associated membrane protein 2 (tram2), transcript variant 2, mRNA	84	452	DLPD11703	Translocation-associated membrane protein 2 OS=Homo sapiens GN=TRAM2 PE=2 SV=1	102	470	3e-39	81.0811
gi|47085796|ref|NM_213071.1|	Danio rerio translocation associated membrane protein 2 (tram2), transcript variant 2, mRNA	778	914	assembly_c32389	unnamed protein product [Tetraodon nigroviridis] length=432	105	241	8e-15	82.4818
gi|112982793|ref|NM_131262.2|	Danio rerio myogenic differentiation 1 (myod1), mRNA	808	844	SeabassC-CL4351Contig1	myogenic regulatory factor MyoD1	143	179	5e-10	97.2973
gi|58332189|ref|NM_001011243.1|	Xenopus (Silurana) tropicalis basic transcription factor 3-like 4 (btf3l4), mRNA	52	383	DLPD14709	Transcription factor BTF3 homolog 4 OS=Danio rerio GN=btf3l4 PE=2 SV=1	100	431	2e-50	82.5301
gi|58332189|ref|NM_001011243.1|	Xenopus (Silurana) tropicalis basic transcription factor 3-like 4 (btf3l4), mRNA	53	529	SeabassC-CL2134Contig1	basic transcription factor 3-like 4	78	554	2e-48	80.0839
gi|58332189|ref|NM_001011243.1|	Xenopus (Silurana) tropicalis basic transcription factor 3-like 4 (btf3l4), mRNA	53	229	assembly_rep_c301	RNA polymerase B transcription factor 3 [Psetta maxima] length=991	144	320	2e-29	84.1808
gi|58332189|ref|NM_001011243.1|	Xenopus (Silurana) tropicalis basic transcription factor 3-like 4 (btf3l4), mRNA	116	383	DLPD03296	Transcription factor BTF3 homolog 4 OS=Danio rerio GN=btf3l4 PE=2 SV=1	289	556	2e-26	80.597
gi|58332189|ref|NM_001011243.1|	Xenopus (Silurana) tropicalis basic transcription factor 3-like 4 (btf3l4), mRNA	53	159	assembly_rep_c6988	length=514	388	494	3e-16	85.0467
gi|58332189|ref|NM_001011243.1|	Xenopus (Silurana) tropicalis basic transcription factor 3-like 4 (btf3l4), mRNA	52	165	assembly_rep_c3077	NAC domain length=326	112	225	1e-15	84.2105
gi|58332189|ref|NM_001011243.1|	Xenopus (Silurana) tropicalis basic transcription factor 3-like 4 (btf3l4), mRNA	52	165	assembly_rep_c1092	PREDICTED: similar to general transcription factor [Gallus gallus] length=1261	195	308	1e-15	84.2105
gi|292625817|ref|XM_002666093.1|	PREDICTED: Danio rerio mature T-cell proliferation 1 neighbor protein-like (LOC100333981), mRNA	5	95	assembly_rep_c1360	unnamed protein product [Tetraodon nigroviridis] length=532	126	216	2e-07	82.4176
gi|56912191|ref|NM_001008780.1|	Danio rerio friend leukemia integration 1b (fli1b), mRNA	1026	1225	DLPD14541	Friend leukemia integration 1 transcription factor OS=Mus musculus GN=Fli1 PE=1	45	244	8e-50	87.5
gi|56912191|ref|NM_001008780.1|	Danio rerio friend leukemia integration 1b (fli1b), mRNA	434	487	DLPD16393	Friend leukemia integration 1 transcription factor OS=Homo sapiens GN=FLI1 PE=1	449	502	2e-10	90.7407
gi|56912191|ref|NM_001008780.1|	Danio rerio friend leukemia integration 1b (fli1b), mRNA	954	997	DLPD17374	Protein C-ets-1 OS=Homo sapiens GN=ETS1 PE=1 SV=1	872	915	7e-07	90.9091
gi|83415093|ref|NM_001037670.1|	Danio rerio pyruvate carboxylase, like (pcl), mRNA	432	715	DLPD11084	Pyruvate carboxylase, mitochondrial OS=Bos taurus GN=PC PE=2 SV=2	205	488	1e-47	83.4507
gi|29498309|emb|AL844192.12|	Zebrafish DNA sequence from clone DKEY-245I2 in linkage group 17 Contains seven genes for novel 7 transmembrane receptor (metabotropic glutamate family) proteins and nine CpG islands, complete sequence	43310	43464	assembly_c24329	7 transmembrane sweet-taste receptor of 3 GCPR length=416	76	231	2e-26	85.2564
gi|29498309|emb|AL844192.12|	Zebrafish DNA sequence from clone DKEY-245I2 in linkage group 17 Contains seven genes for novel 7 transmembrane receptor (metabotropic glutamate family) proteins and nine CpG islands, complete sequence	159112	159231	assembly_c15029	transposase-like [Salmo salar] length=280	91	209	3e-13	85.124
gi|29498309|emb|AL844192.12|	Zebrafish DNA sequence from clone DKEY-245I2 in linkage group 17 Contains seven genes for novel 7 transmembrane receptor (metabotropic glutamate family) proteins and nine CpG islands, complete sequence	136574	136642	cDN27P0001N24.F.ab1	Rho GTPase activating protein 27	128	196	2e-10	88.4058
gi|29498309|emb|AL844192.12|	Zebrafish DNA sequence from clone DKEY-245I2 in linkage group 17 Contains seven genes for novel 7 transmembrane receptor (metabotropic glutamate family) proteins and nine CpG islands, complete sequence	65568	65604	cDN24P0006K21.F.ab1	solute carrier family 17 (sodium-dependent inorganic phosphate cotransporter),	547	583	6e-08	97.2973
gi|46518163|emb|BX296537.10|	Zebrafish DNA sequence from clone CH211-249G3 in linkage group 2 Contains the cdh10 gene for cadherin 10, type 2 (T2-cadherin) and a CpG island, complete sequence	77757	77826	cDN27P0001N24.F.ab1	Rho GTPase activating protein 27	128	197	2e-13	90
gi|47226611|emb|CAAE01014993.1|	Tetraodon nigroviridis chromosome 12 SCAF14993, whole genome shotgun sequence	940530	941112	cDN32P0005D14.F.ab1	Zebrafish DNA sequence from clone CH211-198E13 in linkage group 5 Contains the	339	925	0	90.5085
gi|47226611|emb|CAAE01014993.1|	Tetraodon nigroviridis chromosome 12 SCAF14993, whole genome shotgun sequence	1678328	1678681	cDN35P0001A06.F.ab1	myocyte enhancer factor 2C	270	623	1e-143	93.5028
gi|47226611|emb|CAAE01014993.1|	Tetraodon nigroviridis chromosome 12 SCAF14993, whole genome shotgun sequence	429562	429785	DLPD00927	Proliferating cell nuclear antigen OS=Haplochromis burtoni GN=pcna PE=2 SV=1	264	487	1e-82	92.8571
gi|47226611|emb|CAAE01014993.1|	Tetraodon nigroviridis chromosome 12 SCAF14993, whole genome shotgun sequence	429562	429785	assembly_rep_c1964	RecName: Full=Proliferating cell nuclear antigen; Short=PCNA >gi|50541918|gb|AAT78432.1| proliferating cell nuclear antigen [Haplochromis burtoni] >gi|117617401|gb|ABK51289.1| proliferating cellular nuclear antigen [Haplochromis burtoni] length=1584	237	460	1e-82	92.8571
gi|47226611|emb|CAAE01014993.1|	Tetraodon nigroviridis chromosome 12 SCAF14993, whole genome shotgun sequence	429562	429785	JQ755266	proliferating cell nuclear antigen (PCNA).	208	431	1e-82	92.8571
gi|47226611|emb|CAAE01014993.1|	Tetraodon nigroviridis chromosome 12 SCAF14993, whole genome shotgun sequence	1579899	1580108	DLPD07056	Cyclin-H OS=Macaca fascicularis GN=CCNH PE=2 SV=1	479	688	1e-76	92.8571
gi|47226611|emb|CAAE01014993.1|	Tetraodon nigroviridis chromosome 12 SCAF14993, whole genome shotgun sequence	1050690	1050997	DLPD17956	Junction-mediating and -regulatory protein OS=Mus musculus GN=Jmy PE=1 SV=1	107	414	2e-75	87.013
gi|47226611|emb|CAAE01014993.1|	Tetraodon nigroviridis chromosome 12 SCAF14993, whole genome shotgun sequence	187256	187504	DLPD02647	tetraodon nigroviridis full-length cdna	2491	2750	2e-71	89.6552
gi|47226611|emb|CAAE01014993.1|	Tetraodon nigroviridis chromosome 12 SCAF14993, whole genome shotgun sequence	949494	950109	cDN24P0003F06.F.ab1	SET binding protein 1	52	673	4e-70	80.5466
gi|47226611|emb|CAAE01014993.1|	Tetraodon nigroviridis chromosome 12 SCAF14993, whole genome shotgun sequence	410898	411096	assembly_c5969	unnamed protein product [Tetraodon nigroviridis] length=1058	596	794	6e-69	91.9598
gi|30318743|gb|BC052221.1|	Danio rerio ADP-ribosylation factor-like 8Bb, mRNA (cDNA clone IMAGE:5604898)	125	654	DLPD05278	ADP-ribosylation factor-like protein 8B OS=Rattus norvegicus GN=Arl8b PE=2 SV=1	80	610	4e-95	83.4275
gi|30318743|gb|BC052221.1|	Danio rerio ADP-ribosylation factor-like 8Bb, mRNA (cDNA clone IMAGE:5604898)	125	645	SeabassC-CL214Contig1	unnamed protein product	94	614	4e-77	81.9578
gi|30318743|gb|BC052221.1|	Danio rerio ADP-ribosylation factor-like 8Bb, mRNA (cDNA clone IMAGE:5604898)	442	654	cDN28P0001D04.F.ab1	ADP-ribosylation factor-like 8B	169	381	2e-41	84.9765
gi|62955614|ref|NM_001017821.1|	Danio rerio regulator of G-protein signaling 5b (rgs5b), mRNA	356	437	DLPD14423	Regulator of G-protein signaling 5 OS=Sus scrofa GN=RGS5 PE=2 SV=1	112	193	4e-06	82.9268
gi|24119229|ref|NM_153655.1|	Danio rerio proteasome (prosome, macropain) subunit, alpha type, 6a (psma6a), mRNA	1	648	DLPD02370	Proteasome subunit alpha type-6 OS=Rattus norvegicus GN=Psma6 PE=1 SV=1	112	759	4e-86	81.1728
gi|24119229|ref|NM_153655.1|	Danio rerio proteasome (prosome, macropain) subunit, alpha type, 6a (psma6a), mRNA	1	581	assembly_rep_c226	Psma6a protein [Danio rerio] >gi|182891590|gb|AAI64827.1| Psma6a protein [Danio rerio] length=1080	145	726	5e-73	81.0997
gi|24119229|ref|NM_153655.1|	Danio rerio proteasome (prosome, macropain) subunit, alpha type, 6a (psma6a), mRNA	32	95	DLPD06580	Proteasome subunit alpha type-6 OS=Rattus norvegicus GN=Psma6 PE=1 SV=1	374	437	2e-07	85.9375
gi|49227630|ref|NM_001001842.1|	Danio rerio cellular retinoic acid binding protein 1b (crabp1b), mRNA	226	389	assembly_c4301	cellular retinoic acid-binding protein [Haplochromis burtoni] length=447	69	232	7e-17	81.7073
gi|49227630|ref|NM_001001842.1|	Danio rerio cellular retinoic acid binding protein 1b (crabp1b), mRNA	289	523	DLPD02945	Cellular retinoic acid-binding protein 1 OS=Fugu rubripes GN=crabp1 PE=3 SV=3	198	432	2e-11	78.7234
gi|49227630|ref|NM_001001842.1|	Danio rerio cellular retinoic acid binding protein 1b (crabp1b), mRNA	469	515	DLPD16590	Cellular retinoic acid-binding protein 1 OS=Hippocampus comes GN=crabp1 PE=2 SV	435	481	9e-07	89.3617
gi|47221940|emb|CAAE01014997.1|	Tetraodon nigroviridis chromosome 2 SCAF14997, whole genome shotgun sequence	491536	492277	assembly_c9160	unnamed protein product [Tetraodon nigroviridis] length=927	22	763	0	89.2328
gi|47221940|emb|CAAE01014997.1|	Tetraodon nigroviridis chromosome 2 SCAF14997, whole genome shotgun sequence	491153	491875	cDN30P0006O22.F.ab1	unnamed protein product	48	769	0	86.8603
gi|47221940|emb|CAAE01014997.1|	Tetraodon nigroviridis chromosome 2 SCAF14997, whole genome shotgun sequence	1318819	1319195	DLPD16428	Growth/differentiation factor 8 OS=Danio rerio GN=mstn PE=2 SV=1	750	1124	1e-113	89.1247
gi|47221940|emb|CAAE01014997.1|	Tetraodon nigroviridis chromosome 2 SCAF14997, whole genome shotgun sequence	491961	492277	DLPD16875	Protein FAM46C OS=Danio rerio GN=fam46c PE=2 SV=1	25	341	1e-107	90.8517
gi|47221940|emb|CAAE01014997.1|	Tetraodon nigroviridis chromosome 2 SCAF14997, whole genome shotgun sequence	554645	554906	DLPD04871	T-box transcription factor TBX15 OS=Mus musculus GN=Tbx15 PE=2 SV=1	422	677	1e-101	93.1298
gi|47221940|emb|CAAE01014997.1|	Tetraodon nigroviridis chromosome 2 SCAF14997, whole genome shotgun sequence	1339620	1340000	assembly_rep_c3036	unnamed protein product [Tetraodon nigroviridis] length=1346	366	747	1e-81	85.6021
gi|47221940|emb|CAAE01014997.1|	Tetraodon nigroviridis chromosome 2 SCAF14997, whole genome shotgun sequence	551153	551362	DLPD10811	T-box transcription factor TBX15 OS=Homo sapiens GN=TBX15 PE=2 SV=2	120	329	2e-67	90.9524
gi|47221940|emb|CAAE01014997.1|	Tetraodon nigroviridis chromosome 2 SCAF14997, whole genome shotgun sequence	700852	701137	DLPD08818	Gap junction beta-6 protein OS=Gallus gallus GN=GJB6 PE=2 SV=1	231	517	7e-61	86.0627
gi|47221940|emb|CAAE01014997.1|	Tetraodon nigroviridis chromosome 2 SCAF14997, whole genome shotgun sequence	1318908	1319163	assembly_rep_c1998	growth differentiation factor-8b [Sparus aurata] length=756	401	656	5e-59	86.7188
gi|47221940|emb|CAAE01014997.1|	Tetraodon nigroviridis chromosome 2 SCAF14997, whole genome shotgun sequence	1334702	1334888	DLPD00801	tetraodon nigroviridis full-length cdna	144	330	2e-58	90.9091
gi|189527235|ref|XM_001333858.2|	PREDICTED: Danio rerio mitochondrial translational release factor 1-like (mtrf1l), mRNA	975	1081	assembly_c11665	unnamed protein product [Tetraodon nigroviridis] length=767	28	134	4e-16	85.0467
gi|66472667|ref|NM_001020540.1|	Danio rerio zgc:109973 (zgc:109973), mRNA	260	414	assembly_rep_c451	Activated RNA polymerase II transcriptional coactivator p15 [Anoplopoma fimbria] length=924	270	424	5e-14	81.2903
gi|66472667|ref|NM_001020540.1|	Danio rerio zgc:109973 (zgc:109973), mRNA	89	172	assembly_rep_c6505	SUB1 homolog (S. cerevisiae) [Source:HGNC Symbol;Acc:19985] length=489	230	313	2e-07	83.3333
gi|66472667|ref|NM_001020540.1|	Danio rerio zgc:109973 (zgc:109973), mRNA	89	172	assembly_rep_c4676	Activated RNA polymerase II transcriptional coactivator p15 [Anoplopoma fimbria] length=471	129	212	2e-07	83.3333
gi|66472667|ref|NM_001020540.1|	Danio rerio zgc:109973 (zgc:109973), mRNA	260	353	assembly_rep_c6557	Activated RNA polymerase II transcriptional coactivator p15 [Osmerus mordax] length=389	192	285	3e-06	81.9149
gi|50540193|ref|NM_001002564.1|	Danio rerio general transcription factor IIH, polypeptide 3 (gtf2h3), mRNA	588	847	DLPD04726	General transcription factor IIH subunit 3 OS=Bos taurus GN=GTF2H3 PE=2 SV=1	671	931	6e-27	81.2261
gi|50540193|ref|NM_001002564.1|	Danio rerio general transcription factor IIH, polypeptide 3 (gtf2h3), mRNA	108	209	cDN23P0003H22.F.ab1	TFIIH basal transcription factor complex p34 subunit	191	292	2e-08	82.3529
gi|50539831|ref|NM_001002386.1|	Danio rerio lysyl-tRNA synthetase (kars), mRNA	1090	1863	assembly_c7450	Lysyl-tRNA synthetase [Salmo salar] length=896	20	794	1e-111	81.6774
gi|50539831|ref|NM_001002386.1|	Danio rerio lysyl-tRNA synthetase (kars), mRNA	793	1299	DLPD04878	Lysyl-tRNA synthetase OS=Mus musculus GN=Kars PE=1 SV=1	690	1196	2e-87	83.0375
gi|50539831|ref|NM_001002386.1|	Danio rerio lysyl-tRNA synthetase (kars), mRNA	1462	1863	DLPD10856	Lysyl-tRNA synthetase OS=Mus musculus GN=Kars PE=1 SV=1	51	452	2e-65	82.8358
gi|50539831|ref|NM_001002386.1|	Danio rerio lysyl-tRNA synthetase (kars), mRNA	788	1028	cDN33P0006C23.F.ab1	Sebastes schlegelii mRNA, clone: BRF 14-F1, induced by treatment of LPS	135	375	2e-07	78.0083
gi|41053872|ref|NM_200910.1|	Danio rerio succinate dehydrogenase complex, subunit A, flavoprotein (Fp) (sdha), nuclear gene encoding mitochondrial protein, mRNA	1815	1955	assembly_c30168	unnamed protein product [Tetraodon nigroviridis] length=315	37	177	5e-23	84.3972
gi|41053872|ref|NM_200910.1|	Danio rerio succinate dehydrogenase complex, subunit A, flavoprotein (Fp) (sdha), nuclear gene encoding mitochondrial protein, mRNA	1551	1769	assembly_c10184	unnamed protein product [Tetraodon nigroviridis] length=346	38	256	5e-23	81.2785
gi|53734108|gb|BC083282.1|	Danio rerio PIH1 domain containing 1, mRNA (cDNA clone IMAGE:7230990), partial cds	254	306	assembly_rep_c1435	PIH1 domain-containing protein 1 [Anoplopoma fimbria] length=1016	419	471	3e-10	90.566
gi|54400505|ref|NM_001006002.1|	Danio rerio galactokinase 1 (galk1), mRNA	606	773	assembly_c19233	GHMP_kinases_N length=504	123	290	8e-24	83.3333
gi|54400505|ref|NM_001006002.1|	Danio rerio galactokinase 1 (galk1), mRNA	1176	1371	assembly_c13413	GHMP_kinases_C length=367	16	211	3e-14	80.102
gi|62955304|ref|NM_001017664.1|	Danio rerio zgc:112054 (zgc:112054), mRNA	223	335	DLPD05814	cAMP-responsive element modulator OS=Canis familiaris GN=CREM PE=2 SV=1	250	362	4e-22	86.7257
gi|62955304|ref|NM_001017664.1|	Danio rerio zgc:112054 (zgc:112054), mRNA	256	353	assembly_c18140	unnamed protein product [Tetraodon nigroviridis] length=741	341	438	2e-15	85.7143
gi|62955304|ref|NM_001017664.1|	Danio rerio zgc:112054 (zgc:112054), mRNA	217	338	assembly_c10317	inducible cAMP early repressor [Oreochromis niloticus] length=450	63	184	2e-15	83.6066
gi|47086294|ref|NM_212869.1|	Danio rerio tribbles homolog 3 (Drosophila) (trib3), mRNA	493	550	assembly_c8138	PREDICTED: tribbles homolog 2 (Drosophila) [Danio rerio] length=1113	307	364	9e-06	86.2069
gi|29336040|ref|NM_131757.1|	Danio rerio dishevelled, dsh homolog 3 (Drosophila) (dvl3), mRNA	1541	1894	assembly_c13814	unnamed protein product [Tetraodon nigroviridis] length=421	63	417	3e-49	82.2535
gi|51010968|ref|NM_001003439.1|	Danio rerio MOB family member 4, phocein (mob4), mRNA	21	670	DLPD08006	Mps one binder kinase activator-like 3 OS=Gallus gallus GN=MOBKL3 PE=2 SV=1	10	659	1e-151	85.3846
gi|51010968|ref|NM_001003439.1|	Danio rerio MOB family member 4, phocein (mob4), mRNA	21	439	assembly_rep_c3301	PREDICTED: preimplantation protein 3 isoform 1 [Taeniopygia guttata] length=556	132	555	2e-73	83.0189
gi|292623659|ref|XM_002665336.1|	PREDICTED: Danio rerio inositol 1,4,5-trisphosphate receptor type 2-like (LOC100333089), mRNA	190	383	DLPD06213	Inositol 1,4,5-trisphosphate receptor type 2 OS=Homo sapiens GN=ITPR2 PE=1 SV=1	56	249	6e-11	79.3814
gi|262231777|ref|NM_001075114.2|	Danio rerio zgc:152741 (zgc:152741), mRNA	997	1148	DLPD02581	Glutamine synthetase, mitochondrial OS=Squalus acanthias PE=2 SV=1	416	567	2e-09	80.2632
gi|262231777|ref|NM_001075114.2|	Danio rerio zgc:152741 (zgc:152741), mRNA	1012	1145	DLPD05800	Glutamine synthetase, mitochondrial OS=Squalus acanthias PE=2 SV=1	134	267	3e-08	80.597
gi|196162704|ref|NM_001045173.2|	Danio rerio N-myc downstream regulated gene 4 (ndrg4), mRNA	2595	2637	cDN24P0006K21.F.ab1	solute carrier family 17 (sodium-dependent inorganic phosphate cotransporter),	536	578	6e-06	90.6977
gi|47086056|ref|NM_213240.1|	Danio rerio dual specificity phosphatase 16 (dusp16), mRNA	1739	1830	assembly_c26618	length=195	33	124	1e-06	82.6087
gi|253795483|ref|NM_001109869.2|	Danio rerio lysine (K)-specific demethylase 8 (kdm8), transcript variant 1, mRNA	1071	1246	assembly_c10159	RecName: Full=Lysine-specific demethylase 8; AltName: Full=JmjC domain-containing protein 5; AltName: Full=Jumonji domain-containing protein 5 >gi|209737124|gb|ACI69431.1| JmjC domain-containing protein 5 [Salmo salar] length=1216	812	987	3e-14	80.6818
gi|253795483|ref|NM_001109869.2|	Danio rerio lysine (K)-specific demethylase 8 (kdm8), transcript variant 1, mRNA	803	891	DLPD08141	JmjC domain-containing protein 5 OS=Homo sapiens GN=JMJD5 PE=2 SV=1	720	808	4e-10	84.2697
gi|157422942|gb|BC153507.1|	Danio rerio eukaryotic translation initiation factor 4A, isoform 1B, mRNA (cDNA clone MGC:174169 IMAGE:5913521), complete cds	1024	1563	assembly_rep_c3172	Eif4a1b protein [Danio rerio] length=2062	1	540	1e-119	85
gi|157422942|gb|BC153507.1|	Danio rerio eukaryotic translation initiation factor 4A, isoform 1B, mRNA (cDNA clone MGC:174169 IMAGE:5913521), complete cds	397	1141	DLPD03282	Eukaryotic initiation factor 4A-I OS=Pan troglodytes GN=EIF4A1 PE=2 SV=1	122	866	1e-118	82.4866
gi|157422942|gb|BC153507.1|	Danio rerio eukaryotic translation initiation factor 4A, isoform 1B, mRNA (cDNA clone MGC:174169 IMAGE:5913521), complete cds	434	758	DLPD06495	Eukaryotic initiation factor 4A-II OS=Rattus norvegicus GN=Eif4a2 PE=1 SV=1	169	494	4e-63	84.6626
gi|157422942|gb|BC153507.1|	Danio rerio eukaryotic translation initiation factor 4A, isoform 1B, mRNA (cDNA clone MGC:174169 IMAGE:5913521), complete cds	972	1249	assembly_c20106	eukaryotic translation initiation factor 4A2 [Source:HGNC Symbol;Acc:3284] length=285	4	282	7e-31	81.362
gi|157422942|gb|BC153507.1|	Danio rerio eukaryotic translation initiation factor 4A, isoform 1B, mRNA (cDNA clone MGC:174169 IMAGE:5913521), complete cds	1108	1245	assembly_c20085	eukaryotic initiation factor 4a-i [Ictalurus punctatus] >gi|308323440|gb|ADO28856.1| eukaryotic initiation factor 4a-i [Ictalurus punctatus] length=288	140	280	9e-21	84.3972
gi|157422942|gb|BC153507.1|	Danio rerio eukaryotic translation initiation factor 4A, isoform 1B, mRNA (cDNA clone MGC:174169 IMAGE:5913521), complete cds	1350	1552	SeabassC-CL4242Contig1	eukaryotic translation initiation factor 4A2	82	284	5e-16	80.2956
gi|157422942|gb|BC153507.1|	Danio rerio eukaryotic translation initiation factor 4A, isoform 1B, mRNA (cDNA clone MGC:174169 IMAGE:5913521), complete cds	1106	1175	assembly_rep_c1956	eukaryotic initiation factor 4A-III [Xenopus (Silurana) tropicalis] >gi|163916017|gb|AAI57178.1| LOC100135173 protein [Xenopus (Silurana) tropicalis] length=1596	933	1002	5e-13	88.5714
gi|157422942|gb|BC153507.1|	Danio rerio eukaryotic translation initiation factor 4A, isoform 1B, mRNA (cDNA clone MGC:174169 IMAGE:5913521), complete cds	1122	1175	DLPD07012	Eukaryotic initiation factor 4A-III OS=Mus musculus GN=Eif4a3 PE=2 SV=3	11	64	1e-10	90.7407
gi|157422942|gb|BC153507.1|	Danio rerio eukaryotic translation initiation factor 4A, isoform 1B, mRNA (cDNA clone MGC:174169 IMAGE:5913521), complete cds	1342	1391	assembly_rep_c4708	ATP-dependent RNA helicase DDX19B [Dicentrarchus labrax] length=888	303	352	8e-06	88
ENSDART00000073518	GRAM domain containing 2 [Source:HGNC Symbol;Acc:27287]	232	631	DLPD07155	GRAM domain-containing protein 2 OS=Homo sapiens GN=GRAMD2 PE=2 SV=2	429	828	1e-59	82.25
ENSDART00000073518	GRAM domain containing 2 [Source:HGNC Symbol;Acc:27287]	232	631	DLPD01454	GRAM domain-containing protein 2 OS=Homo sapiens GN=GRAMD2 PE=2 SV=2	504	903	1e-59	82.25
ENSDART00000073518	GRAM domain containing 2 [Source:HGNC Symbol;Acc:27287]	274	587	DLPD09843	GRAM domain-containing protein 2 OS=Homo sapiens GN=GRAMD2 PE=2 SV=2	265	578	3e-51	83.121
ENSDART00000073518	GRAM domain containing 2 [Source:HGNC Symbol;Acc:27287]	910	1028	DLPD08356	GRAM domain-containing protein 2 OS=Mus musculus GN=Gramd2 PE=2 SV=1	171	289	1e-25	87.395
gi|16539583|gb|BM025227.1|BM025227	fu65g05.y1 zebrafish adult brain Danio rerio cDNA clone IMAGE:5334345 5' similar to SW:MAPA_RAT P34926 MICROTUBULE-ASSOCIATED PROTEIN 1A [CONTAINS: MAP1 LIGHT CHAIN LC2]. ;, mRNA sequence	5	60	assembly_c25087	length=299	189	244	2e-06	85.7143
gi|48429720|gb|AE017261.1|	Picrophilus torridus DSM 9790, complete genome	496506	496550	assembly_rep_c6861	length=468	349	393	4e-07	93.3333
gi|41053727|ref|NM_200882.1|	Danio rerio poly A binding protein, cytoplasmic 1 b (pabpc1b), mRNA	703	1169	DLPD16657	Polyadenylate-binding protein 1-A OS=Xenopus laevis GN=pabpc1-A PE=1 SV=3	61	527	1e-104	85.2248
gi|41053727|ref|NM_200882.1|	Danio rerio poly A binding protein, cytoplasmic 1 b (pabpc1b), mRNA	1399	2123	cDN24P0002B09.F.ab1	poly A binding protein, cytoplasmic 1 b	11	735	6e-94	81.044
gi|41053727|ref|NM_200882.1|	Danio rerio poly A binding protein, cytoplasmic 1 b (pabpc1b), mRNA	1877	2360	assembly_rep_c3419	poly A binding protein, cytoplasmic 1 b [Danio rerio] >gi|37590406|gb|AAH59662.1| Poly A binding protein, cytoplasmic 1 b [Danio rerio] >gi|39645430|gb|AAH63948.1| Poly A binding protein, cytoplasmic 1 b [Danio rerio] >gi|220673144|emb|CAX14278.1| poly A binding protein, cytoplasmic 1 b [Danio rerio] >gi|220673177|emb|CAX13648.1| poly A binding protein, cytoplasmic 1 b [Danio rerio] length=995	17	497	1e-79	82.8512
gi|41053727|ref|NM_200882.1|	Danio rerio poly A binding protein, cytoplasmic 1 b (pabpc1b), mRNA	2003	2330	assembly_rep_c7952	unnamed protein product [Tetraodon nigroviridis] length=448	1	329	2e-62	84.4985
gi|41053727|ref|NM_200882.1|	Danio rerio poly A binding protein, cytoplasmic 1 b (pabpc1b), mRNA	2090	2308	assembly_rep_c15998	PREDICTED: poly(A) binding protein, cytoplasmic 1 [Taeniopygia guttata] length=558	12	231	7e-38	84.5455
gi|41053727|ref|NM_200882.1|	Danio rerio poly A binding protein, cytoplasmic 1 b (pabpc1b), mRNA	784	957	DLPD00753	Polyadenylate-binding protein 4 OS=Homo sapiens GN=PABPC4 PE=1 SV=1	823	995	1e-36	86.7816
gi|41053727|ref|NM_200882.1|	Danio rerio poly A binding protein, cytoplasmic 1 b (pabpc1b), mRNA	1285	1571	assembly_rep_c3766	Poly-adenylate binding protein, unique domain|RNA recognition motif. (a.k.a. RRM, RBD, or RNP domain) length=1296	108	395	1e-23	80.2083
gi|41053727|ref|NM_200882.1|	Danio rerio poly A binding protein, cytoplasmic 1 b (pabpc1b), mRNA	1345	1640	DLPD12166	Polyadenylate-binding protein 4 OS=Homo sapiens GN=PABPC4 PE=1 SV=1	61	362	2e-22	80.4636
gi|41053727|ref|NM_200882.1|	Danio rerio poly A binding protein, cytoplasmic 1 b (pabpc1b), mRNA	2095	2254	SeabassC-CL999Contig1	polyA-binding protein	632	791	4e-21	83.125
gi|41053727|ref|NM_200882.1|	Danio rerio poly A binding protein, cytoplasmic 1 b (pabpc1b), mRNA	2095	2254	DLPD04633	Polyadenylate-binding protein 4 OS=Homo sapiens GN=PABPC4 PE=1 SV=1	457	616	4e-21	83.125
gi|219521918|ref|NM_001089532.2|	Danio rerio zgc:163098 (zgc:163098), mRNA	453	479	DLPD17154	Septin-6 OS=Homo sapiens GN=SEPT6 PE=1 SV=4	372	398	3e-06	100
gi|50540133|ref|NM_001002536.1|	Danio rerio zgc:92799 (zgc:92799), mRNA	746	858	assembly_c10655	length=519	30	142	2e-17	84.9558
gi|47271411|ref|NM_131351.2|	Danio rerio ubiquitin-conjugating enzyme E2I (ube2i), mRNA	127	605	assembly_rep_c1084	sumo-conjugating enzyme ubc9 [Ictalurus punctatus] >gi|221220494|gb|ACM08908.1| SUMO-conjugating enzyme UBC9 [Salmo salar] >gi|221221180|gb|ACM09251.1| SUMO-conjugating enzyme UBC9-B [Salmo salar] >gi|221221402|gb|ACM09362.1| SUMO-conjugating enzyme UBC9-B [Salmo salar] >gi|225704702|gb|ACO08197.1| SUMO-1-conjugating enzyme UBC9 [Oncorhynchus mykiss] >gi|225705658|gb|ACO08675.1| SUMO-1-conjugatin…	201	679	6e-83	83.0898
gi|47271411|ref|NM_131351.2|	Danio rerio ubiquitin-conjugating enzyme E2I (ube2i), mRNA	129	592	DLPD07643	SUMO-conjugating enzyme UBC9 OS=Xenopus tropicalis GN=ube2i PE=2 SV=1	191	655	6e-46	80.2151
gi|47271411|ref|NM_131351.2|	Danio rerio ubiquitin-conjugating enzyme E2I (ube2i), mRNA	183	265	assembly_rep_c15956	SUMO-conjugating enzyme UBC9 [Salmo salar] length=235	140	222	6e-09	84.3373
gi|35903040|ref|NM_194405.1|	Danio rerio potassium channel tetramerisation domain containing 12.1 (kctd12.1), mRNA	700	931	DLPD14303	danio rerio potassium channel tetramerisation domain containing ( ) mrna	43	275	2e-24	81.5451
gi|35903040|ref|NM_194405.1|	Danio rerio potassium channel tetramerisation domain containing 12.1 (kctd12.1), mRNA	562	650	DLPD16194	BTB/POZ domain-containing protein KCTD12 OS=Homo sapiens GN=KCTD12 PE=1 SV=1	559	647	9e-15	86.5169
gi|41152212|ref|NM_201336.1|	Danio rerio profilin 2 (pfn2), mRNA	2730	2817	DLPD06131	tetraodon nigroviridis full-length cdna	672	758	3e-15	88.764
gi|41152212|ref|NM_201336.1|	Danio rerio profilin 2 (pfn2), mRNA	372	436	DLPD11639	Profilin (Fragment) OS=Xenopus laevis GN=MGC64293 PE=2 SV=1	513	577	8e-10	87.6923
gi|41152212|ref|NM_201336.1|	Danio rerio profilin 2 (pfn2), mRNA	372	436	assembly_rep_c18447	Profilin length=419	213	277	8e-10	87.6923
gi|41152212|ref|NM_201336.1|	Danio rerio profilin 2 (pfn2), mRNA	372	436	assembly_rep_c2092	Profilin length=1315	445	509	8e-10	87.6923
gi|41152212|ref|NM_201336.1|	Danio rerio profilin 2 (pfn2), mRNA	372	436	assembly_rep_c194	profilin-2 [Ictalurus punctatus] >gi|308323115|gb|ADO28694.1| profilin-2 [Ictalurus punctatus] length=1093	544	608	8e-10	87.6923
gi|292623354|ref|XM_685413.4|	PREDICTED: Danio rerio wu:fc07b10 (wu:fc07b10), mRNA	1978	2021	DLPD00865	Heat shock 70 kDa protein 4 OS=Homo sapiens GN=HSPA4 PE=1 SV=4	138	181	1e-11	95.4545
gi|292623354|ref|XM_685413.4|	PREDICTED: Danio rerio wu:fc07b10 (wu:fc07b10), mRNA	1978	2021	assembly_rep_c2537	unnamed protein product [Tetraodon nigroviridis] length=1090	281	324	1e-11	95.4545
gi|54261774|ref|NM_213107.1|	Danio rerio ribosomal protein L4 (rpl4), mRNA	67	966	assembly_rep_c325	ribosomal protein L4 [Pagrus major] length=1368	110	1010	1e-175	83.6848
gi|54261774|ref|NM_213107.1|	Danio rerio ribosomal protein L4 (rpl4), mRNA	67	648	DLPD03790	60S ribosomal protein L4-A OS=Xenopus laevis GN=rpl4-A PE=2 SV=1	46	632	1e-114	84.4974
gi|54261774|ref|NM_213107.1|	Danio rerio ribosomal protein L4 (rpl4), mRNA	149	405	DLPD10584	60S ribosomal protein L4 OS=Pongo abelii GN=RPL4 PE=2 SV=1	10	265	3e-72	88.716
gi|54261774|ref|NM_213107.1|	Danio rerio ribosomal protein L4 (rpl4), mRNA	473	852	DLPD03791	Intraflagellar transport protein 80 homolog OS=Homo sapiens GN=IFT80 PE=1 SV=2	529	909	7e-70	83.9895
gi|54261774|ref|NM_213107.1|	Danio rerio ribosomal protein L4 (rpl4), mRNA	260	648	DLPD10565	60S ribosomal protein L4 OS=Homo sapiens GN=RPL4 PE=1 SV=5	3	390	7e-67	84.399
gi|54261774|ref|NM_213107.1|	Danio rerio ribosomal protein L4 (rpl4), mRNA	527	852	assembly_rep_c4600	ribosomal protein L4 [Pagrus major] length=495	1	326	7e-61	84.0491
gi|54261774|ref|NM_213107.1|	Danio rerio ribosomal protein L4 (rpl4), mRNA	74	219	assembly_rep_c11901	ribosomal protein L4 [Source:HGNC Symbol;Acc:10353] length=439	5	150	1e-22	84.2466
gi|54261774|ref|NM_213107.1|	Danio rerio ribosomal protein L4 (rpl4), mRNA	149	219	assembly_rep_c26788	ribosomal protein L4 [Source:HGNC Symbol;Acc:10353] length=374	173	243	2e-11	87.3239
gi|54261774|ref|NM_213107.1|	Danio rerio ribosomal protein L4 (rpl4), mRNA	74	201	assembly_rep_c11483	ribosomal protein L4 [Danio rerio] length=323	195	323	2e-11	82.1705
gi|113678408|ref|NM_001044901.1|	Danio rerio superkiller viralicidic activity 2 (S. cerevisiae homolog)-like (skiv2l), mRNA	3117	3704	DLPD09146	Helicase SKI2W OS=Homo sapiens GN=SKIV2L PE=1 SV=2	13	600	3e-90	82.1429
gi|20502060|gb|AY099511.1|	Danio rerio 60S ribosomal protein L36a (rpl36a) mRNA, complete cds	10	332	assembly_rep_c245	PREDICTED: 60S ribosomal protein L36a-like, partial [Ailuropoda melanoleuca] length=610	130	452	1e-78	86.3777
gi|20502060|gb|AY099511.1|	Danio rerio 60S ribosomal protein L36a (rpl36a) mRNA, complete cds	12	332	assembly_rep_c2892	60S ribosomal protein L36a isoform a [Homo sapiens] length=632	185	505	2e-77	86.2928
gi|20502060|gb|AY099511.1|	Danio rerio 60S ribosomal protein L36a (rpl36a) mRNA, complete cds	18	332	assembly_rep_c6599	PREDICTED: 60S ribosomal protein L36a-like [Pongo abelii] length=687	258	571	5e-68	85.0794
gi|148922914|ref|NM_001098761.1|	Danio rerio zgc:165555 (zgc:165555), mRNA	69	354	assembly_rep_c6237	histone H4, putative [Pediculus humanus corporis] >gi|212505434|gb|EEB09895.1| histone H4, putative [Pediculus humanus corporis] length=531	59	344	1e-96	90.5594
gi|148922914|ref|NM_001098761.1|	Danio rerio zgc:165555 (zgc:165555), mRNA	69	354	assembly_rep_c5038	histone H4 [Zea mays] length=896	59	344	1e-96	90.5594
gi|148922914|ref|NM_001098761.1|	Danio rerio zgc:165555 (zgc:165555), mRNA	69	354	assembly_rep_c4522	PREDICTED: histone H4-like [Ailuropoda melanoleuca] length=463	67	352	1e-96	90.5594
gi|148922914|ref|NM_001098761.1|	Danio rerio zgc:165555 (zgc:165555), mRNA	69	354	assembly_rep_c4157	histone H4, putative [Pediculus humanus corporis] >gi|212505434|gb|EEB09895.1| histone H4, putative [Pediculus humanus corporis] length=488	66	351	1e-96	90.5594
gi|148922914|ref|NM_001098761.1|	Danio rerio zgc:165555 (zgc:165555), mRNA	69	354	assembly_rep_c973	histone H4, putative [Pediculus humanus corporis] >gi|212505434|gb|EEB09895.1| histone H4, putative [Pediculus humanus corporis] length=540	66	351	1e-96	90.5594
gi|148922914|ref|NM_001098761.1|	Danio rerio zgc:165555 (zgc:165555), mRNA	69	354	assembly_rep_c8906	histone H4 [Zea mays] length=531	60	345	2e-95	90.2098
gi|148922914|ref|NM_001098761.1|	Danio rerio zgc:165555 (zgc:165555), mRNA	48	354	assembly_rep_c980	PREDICTED: histone H4-like [Ailuropoda melanoleuca] length=675	103	409	1e-92	88.9251
gi|148922914|ref|NM_001098761.1|	Danio rerio zgc:165555 (zgc:165555), mRNA	48	354	assembly_rep_c11861	PREDICTED: histone H4-like [Ailuropoda melanoleuca] length=469	40	346	4e-90	88.5993
gi|148922914|ref|NM_001098761.1|	Danio rerio zgc:165555 (zgc:165555), mRNA	69	354	assembly_rep_c11051	histone H4, putative [Pediculus humanus corporis] >gi|212505434|gb|EEB09895.1| histone H4, putative [Pediculus humanus corporis] length=529	60	345	1e-89	89.5105
gi|148922914|ref|NM_001098761.1|	Danio rerio zgc:165555 (zgc:165555), mRNA	48	354	assembly_rep_c1949	PREDICTED: histone H4-like [Ailuropoda melanoleuca] length=549	44	350	6e-89	88.2736
gi|41152440|ref|NM_199609.1|	Danio rerio dehydrogenase/reductase (SDR family) member 9 (dhrs9), mRNA	857	995	assembly_rep_c1097	unnamed protein product [Tetraodon nigroviridis] length=1273	937	1075	3e-16	82.7338
gi|41152440|ref|NM_199609.1|	Danio rerio dehydrogenase/reductase (SDR family) member 9 (dhrs9), mRNA	873	985	assembly_rep_c515	unnamed protein product [Tetraodon nigroviridis] length=1196	913	1025	3e-10	82.3009
gi|321267518|ref|NM_001006000.3|	Danio rerio nuclear transport factor 2 (nutf2), mRNA	123	494	assembly_rep_c1386	nuclear transport factor 2 [Gallus gallus] >gi|53127953|emb|CAG31259.1| hypothetical protein RCJMB04_4g18 [Gallus gallus] length=1392	106	482	4e-58	83.5544
gi|321267518|ref|NM_001006000.3|	Danio rerio nuclear transport factor 2 (nutf2), mRNA	2014	2083	assembly_c18324	ArfGAP with dual PH domains 1 [Source:HGNC Symbol;Acc:16486] length=372	144	213	1e-12	88.5714
gi|50344841|ref|NM_001002094.1|	Danio rerio methionine sulfoxide reductase B3 (msrb3), nuclear gene encoding mitochondrial protein, mRNA	509	636	DLPD06185	Methionine-R-sulfoxide reductase B3, mitochondrial OS=Homo sapiens GN=MSRB3 PE=	809	936	6e-19	84.375
gi|50344841|ref|NM_001002094.1|	Danio rerio methionine sulfoxide reductase B3 (msrb3), nuclear gene encoding mitochondrial protein, mRNA	509	636	DLPD00746	Methionine-R-sulfoxide reductase B3, mitochondrial OS=Homo sapiens GN=MSRB3 PE=	437	564	6e-19	84.375
gi|50344841|ref|NM_001002094.1|	Danio rerio methionine sulfoxide reductase B3 (msrb3), nuclear gene encoding mitochondrial protein, mRNA	509	594	assembly_rep_c22308	Peptide methionine sulfoxide reductase msrB [Osmerus mordax] length=226	122	207	2e-15	87.2093
gi|41079028|gb|AY436322.1|	Danio rerio GFR alpha 2 mRNA, complete cds	541	578	assembly_c22508	glial cell line derived neurotrophic factor family receptor alpha 2 [Danio rerio] >gi|169146217|emb|CAQ15710.1| glial cell line derived neurotrophic factor family receptor alpha 2 [Danio rerio] >gi|169154741|emb|CAQ13249.1| glial cell line derived neurotrophic factor family receptor alpha 2 [Danio rerio] length=291	41	78	6e-06	92.1053
ENSDART00000028606	cryptochrome 2 (photolyase-like) [Source:HGNC Symbol;Acc:2385]	949	1244	assembly_c16369	cryptochrome 1b [Danio rerio] length=483	21	316	2e-47	83.1081	Blue light-dependent regulator of the circadian feedback loop. Inhibits CLOCK NPAS2-ARNTL E box-mediated
ENSDART00000028606	cryptochrome 2 (photolyase-like) [Source:HGNC Symbol;Acc:2385]	1009	1199	assembly_c27493	DNA photolyase, FAD-binding/Cryptochrome, C-terminal length=206	11	204	1e-36	86.5979	transcription. Acts, in conjunction with CRY1, in maintaining period length and circadian rhythmicity.
ENSDART00000028606	cryptochrome 2 (photolyase-like) [Source:HGNC Symbol;Acc:2385]	1024	1125	assembly_c29497	Cryptochrome-1 [Salmo salar] length=483	39	142	4e-15	87.619
gi|225543253|ref|NM_201123.2|	Danio rerio sorting nexin 12 (snx12), transcript variant 1, mRNA	222	686	SeabassC-CL526Contig1	Sorting nexin-12	203	667	1e-84	83.9056
gi|47087432|ref|NM_213451.1|	Danio rerio eukaryotic translation initiation factor 4A, isoform 2 (eif4a2), mRNA	13	610	DLPD06495	Eukaryotic initiation factor 4A-II OS=Rattus norvegicus GN=Eif4a2 PE=1 SV=1	40	638	1e-121	84.3072
gi|47087432|ref|NM_213451.1|	Danio rerio eukaryotic translation initiation factor 4A, isoform 2 (eif4a2), mRNA	732	1260	assembly_rep_c3172	Eif4a1b protein [Danio rerio] length=2062	1	529	3e-67	81.0964
gi|47087432|ref|NM_213451.1|	Danio rerio eukaryotic translation initiation factor 4A, isoform 2 (eif4a2), mRNA	992	1268	SeabassC-CL4242Contig1	eukaryotic translation initiation factor 4A2	16	292	3e-48	83.7545
gi|47087432|ref|NM_213451.1|	Danio rerio eukaryotic translation initiation factor 4A, isoform 2 (eif4a2), mRNA	98	432	DLPD03282	Eukaryotic initiation factor 4A-I OS=Pan troglodytes GN=EIF4A1 PE=2 SV=1	115	449	2e-37	80.8955
gi|47087432|ref|NM_213451.1|	Danio rerio eukaryotic translation initiation factor 4A, isoform 2 (eif4a2), mRNA	680	915	assembly_c20106	eukaryotic translation initiation factor 4A2 [Source:HGNC Symbol;Acc:3284] length=285	4	240	7e-34	83.1224
gi|47087432|ref|NM_213451.1|	Danio rerio eukaryotic translation initiation factor 4A, isoform 2 (eif4a2), mRNA	569	696	assembly_c21605	DNA/RNA helicase, DEAD/DEAH box type, N-terminal length=177	49	177	1e-26	87.5969
gi|47087432|ref|NM_213451.1|	Danio rerio eukaryotic translation initiation factor 4A, isoform 2 (eif4a2), mRNA	815	921	assembly_rep_c1956	eukaryotic initiation factor 4A-III [Xenopus (Silurana) tropicalis] >gi|163916017|gb|AAI57178.1| LOC100135173 protein [Xenopus (Silurana) tropicalis] length=1596	934	1040	8e-09	82.243
gi|47087432|ref|NM_213451.1|	Danio rerio eukaryotic translation initiation factor 4A, isoform 2 (eif4a2), mRNA	816	952	assembly_c20085	eukaryotic initiation factor 4a-i [Ictalurus punctatus] >gi|308323440|gb|ADO28856.1| eukaryotic initiation factor 4a-i [Ictalurus punctatus] length=288	140	279	1e-07	81.4286
gi|42476230|ref|NM_199793.2|	Danio rerio DAZ associated protein 2 (dazap2), mRNA	103	187	DLPD06327	DAZ-associated protein 2 OS=Pongo abelii GN=DAZAP2 PE=2 SV=1	137	221	3e-24	91.7647
gi|42476230|ref|NM_199793.2|	Danio rerio DAZ associated protein 2 (dazap2), mRNA	718	777	assembly_c14056	DAZ associated protein 2 [Source:HGNC Symbol;Acc:2684] length=385	124	183	4e-14	91.6667
gi|62955510|ref|NM_001017769.1|	Danio rerio high-mobility group box 3b (hmgb3b), mRNA	147	348	assembly_rep_c1116	HMG (high mobility group) box length=1369	171	372	1e-22	81.6832
gi|62955510|ref|NM_001017769.1|	Danio rerio high-mobility group box 3b (hmgb3b), mRNA	245	292	assembly_rep_c612	high mobility group box 2 protein [Plecoglossus altivelis] length=1433	239	286	6e-12	93.75
gi|254588037|ref|NM_001118893.2|	Danio rerio vacuolar protein sorting 13 homolog A (S. cerevisiae) (vps13a), mRNA	8757	8992	assembly_rep_c3710	vacuolar protein sorting 13 homolog A (S. cerevisiae) [Source:HGNC Symbol;Acc:1908] length=373	81	317	2e-16	80.1688
gi|50344841|ref|NM_001002094.1|	Danio rerio methionine sulfoxide reductase B3 (msrb3), nuclear gene encoding mitochondrial protein, mRNA	509	636	DLPD06185	Methionine-R-sulfoxide reductase B3, mitochondrial OS=Homo sapiens GN=MSRB3 PE=	809	936	6e-19	84.375
gi|50344841|ref|NM_001002094.1|	Danio rerio methionine sulfoxide reductase B3 (msrb3), nuclear gene encoding mitochondrial protein, mRNA	509	636	DLPD00746	Methionine-R-sulfoxide reductase B3, mitochondrial OS=Homo sapiens GN=MSRB3 PE=	437	564	6e-19	84.375
gi|50344841|ref|NM_001002094.1|	Danio rerio methionine sulfoxide reductase B3 (msrb3), nuclear gene encoding mitochondrial protein, mRNA	509	594	assembly_rep_c22308	Peptide methionine sulfoxide reductase msrB [Osmerus mordax] length=226	122	207	2e-15	87.2093
gi|47224002|emb|CAAE01015119.1|	Tetraodon nigroviridis chromosome 8 SCAF15119, whole genome shotgun sequence	1191396	1192411	assembly_rep_c1789	malate dehydrogenase [Sphyraena idiastes] length=1644	131	1146	0	85.6299
gi|47224002|emb|CAAE01015119.1|	Tetraodon nigroviridis chromosome 8 SCAF15119, whole genome shotgun sequence	19183	19702	DLPD07647	Uncharacterized protein C20orf54 homolog OS=Mus musculus PE=2 SV=2	198	717	1e-114	85.1923
gi|47224002|emb|CAAE01015119.1|	Tetraodon nigroviridis chromosome 8 SCAF15119, whole genome shotgun sequence	254250	254560	DLPD13579	Galanin receptor type 1 OS=Mus musculus GN=Galr1 PE=2 SV=1	398	708	9e-92	89.0675
gi|47224002|emb|CAAE01015119.1|	Tetraodon nigroviridis chromosome 8 SCAF15119, whole genome shotgun sequence	1040199	1040418	SeabassC-CL4256Contig1	catenin (cadherin-associated protein), beta 1, 88kDa	663	890	9e-89	93.8596
gi|47224002|emb|CAAE01015119.1|	Tetraodon nigroviridis chromosome 8 SCAF15119, whole genome shotgun sequence	1041081	1041329	assembly_c5432	PREDICTED: beta-catenin [Oryctolagus cuniculus] length=1114	239	488	2e-86	92
gi|47224002|emb|CAAE01015119.1|	Tetraodon nigroviridis chromosome 8 SCAF15119, whole genome shotgun sequence	1255254	1255705	DLPD16920	Protein FAM84B OS=Homo sapiens GN=FAM84B PE=1 SV=1	393	856	2e-71	82.7586
gi|47224002|emb|CAAE01015119.1|	Tetraodon nigroviridis chromosome 8 SCAF15119, whole genome shotgun sequence	1409542	1409751	DLPD13429	homo sapiens cub and sushi multiple domains 3 transcript variant mrna	249	458	1e-69	91.4286
gi|47224002|emb|CAAE01015119.1|	Tetraodon nigroviridis chromosome 8 SCAF15119, whole genome shotgun sequence	1295863	1296090	DLPD05824	Double-strand-break repair protein rad21 homolog OS=Homo sapiens GN=RAD21 PE=1	616	846	7e-65	90.0862
gi|47224002|emb|CAAE01015119.1|	Tetraodon nigroviridis chromosome 8 SCAF15119, whole genome shotgun sequence	435024	435324	cDN27P0003B05.F.ab1	Morone chrysops x Morone saxatilis clone HSB2C microsatellite sequence	543	842	4e-57	85.0498
gi|47224002|emb|CAAE01015119.1|	Tetraodon nigroviridis chromosome 8 SCAF15119, whole genome shotgun sequence	291289	291467	DLPD12349	Zinc finger protein 236 OS=Homo sapiens GN=ZNF236 PE=2 SV=1	107	285	6e-56	91.0615
gi|37590855|gb|BC059523.1|	Danio rerio si:ch211-113n10.4, mRNA (cDNA clone IMAGE:4200691), partial cds	57	482	assembly_rep_c5913	elongation factor 2 [Mus musculus] length=549	92	520	2e-32	79.4872
gi|37590855|gb|BC059523.1|	Danio rerio si:ch211-113n10.4, mRNA (cDNA clone IMAGE:4200691), partial cds	712	773	assembly_c18111	eukaryotic translation elongation factor 2b [Danio rerio] >gi|37362212|gb|AAQ91234.1| eukaryotic translation elongation factor 2 [Danio rerio] >gi|39645527|gb|AAH63965.1| Eukaryotic translation elongation factor 2, like [Danio rerio] length=794	257	318	5e-18	93.5484
gi|153791613|ref|NM_001100028.1|	Danio rerio si:dkeyp-20g2.6 (si:dkeyp-20g2.6), mRNA	3750	3936	DLPD12648	Cohesin subunit SA-2 OS=Xenopus laevis GN=stag2 PE=1 SV=1	566	752	5e-37	85.5615
gi|153791613|ref|NM_001100028.1|	Danio rerio si:dkeyp-20g2.6 (si:dkeyp-20g2.6), mRNA	3077	3333	assembly_c14266	stromal antigen 2 [Oryzias latipes] length=543	73	328	2e-33	82.4903
gi|170172600|ref|NM_001122749.1|	Danio rerio DiGeorge syndrome critical region gene 8 (dgcr8), mRNA	168	267	DLPD13199	Novel protein OS=Danio rerio GN=dgcr8 PE=4 SV=1	217	314	7e-33	95
gi|47085902|ref|NM_213144.1|	Danio rerio far upstream element (FUSE) binding protein 1 (fubp1), mRNA	1967	2080	assembly_c9367	far upstream element (FUSE) binding protein 1 [Source:HGNC Symbol;Acc:4004] length=536	126	241	8e-28	88.7931
gi|47085902|ref|NM_213144.1|	Danio rerio far upstream element (FUSE) binding protein 1 (fubp1), mRNA	2022	2080	cDN24P0003G16.F.ab1	far upstream element (FUSE) binding protein 1	4	63	4e-14	93.3333
gi|47086952|ref|NM_213313.1|	Danio rerio family with sequence similarity 213, member B (fam213b), mRNA	137	228	assembly_c9765	Uncharacterized [Dicentrarchus labrax] length=499	204	295	4e-19	88.0435
gi|47086952|ref|NM_213313.1|	Danio rerio family with sequence similarity 213, member B (fam213b), mRNA	142	228	DLPD16371	tetraodon nigroviridis full-length cdna	193	279	4e-16	87.3563
gi|48597013|ref|NM_001001590.1|	Danio rerio ribosomal protein L3 (rpl3), mRNA	57	1285	assembly_rep_c635	ribosomal protein L3 [Solea senegalensis] length=1406	11	1239	0	85.2726
gi|48597013|ref|NM_001001590.1|	Danio rerio ribosomal protein L3 (rpl3), mRNA	178	333	DLPD12609	60S ribosomal protein L3 OS=Rattus norvegicus GN=Rpl3 PE=1 SV=3	139	294	3e-26	84.6154
gi|48597013|ref|NM_001001590.1|	Danio rerio ribosomal protein L3 (rpl3), mRNA	517	662	assembly_rep_c32206	60S ribosomal protein L3 [Salmo salar] >gi|209738572|gb|ACI70155.1| 60S ribosomal protein L3 [Salmo salar] length=273	123	269	3e-26	87.1622
gi|48597013|ref|NM_001001590.1|	Danio rerio ribosomal protein L3 (rpl3), mRNA	708	902	DLPD06553	60S ribosomal protein L3-like OS=Bos taurus GN=RPL3L PE=2 SV=3	666	860	4e-16	80.5128
gi|149773495|ref|NM_001099245.1|	Danio rerio polo-like kinase 2b (Drosophila) (plk2b), mRNA	1456	1507	assembly_rep_c1401	unnamed protein product [Tetraodon nigroviridis] length=1575	539	590	4e-14	94.2308
gi|54262118|ref|NM_131329.2|	Danio rerio myosin, light polypeptide 7, regulatory (myl7), mRNA	235	298	DLPD14652	Myosin regulatory light chain 2, atrial isoform OS=Mus musculus GN=Myl7 PE=2 SV	114	177	3e-19	93.75
gi|54262118|ref|NM_131329.2|	Danio rerio myosin, light polypeptide 7, regulatory (myl7), mRNA	417	481	assembly_rep_c105	myosin regulatory light chain 2 smooth muscle isoform [Perca flavescens] length=1036	395	459	7e-08	86.1538
gi|153792453|ref|NM_001099987.1|	Danio rerio adenylate cyclase 2b (brain) (adcy2b), mRNA	2737	3420	DLPD08082	Adenylate cyclase type 2 OS=Homo sapiens GN=ADCY2 PE=2 SV=5	18	701	7e-91	81.4599
gi|153792453|ref|NM_001099987.1|	Danio rerio adenylate cyclase 2b (brain) (adcy2b), mRNA	2629	3130	DLPD11831	Adenylate cyclase type 2 OS=Homo sapiens GN=ADCY2 PE=2 SV=5	172	676	5e-61	80.9901
gi|153792453|ref|NM_001099987.1|	Danio rerio adenylate cyclase 2b (brain) (adcy2b), mRNA	1309	1392	DLPD08784	Adenylate cyclase type 7 OS=Homo sapiens GN=ADCY7 PE=2 SV=1	33	116	3e-16	88.0952
gi|153792453|ref|NM_001099987.1|	Danio rerio adenylate cyclase 2b (brain) (adcy2b), mRNA	244	326	SeabassC-CL2102Contig1	cdna:novel group:BROADS1:groupXX:6499828:6535733:-1 gene:ENSGACG00000006520	844	926	6e-11	85.5422
gi|153792453|ref|NM_001099987.1|	Danio rerio adenylate cyclase 2b (brain) (adcy2b), mRNA	3186	3248	assembly_c26554	Adenylyl cyclase class-3/4/guanylyl cyclase length=435	146	208	4e-06	85.7143
gi|292615678|ref|XM_002662726.1|	PREDICTED: Danio rerio wu:fe11b02 (wu:fe11b02), mRNA	93	380	DLPD01918	Histone H2B 1/2 OS=Danio rerio GN=zgc:112234 PE=2 SV=3	144	431	3e-86	88.8889
gi|292615678|ref|XM_002662726.1|	PREDICTED: Danio rerio wu:fe11b02 (wu:fe11b02), mRNA	93	379	assembly_rep_c14076	unnamed protein product [Tetraodon nigroviridis] length=553	116	402	1e-85	88.8502
gi|292615678|ref|XM_002662726.1|	PREDICTED: Danio rerio wu:fe11b02 (wu:fe11b02), mRNA	91	379	DLPD01917	Histone H2B 1/2 OS=Danio rerio GN=zgc:112234 PE=2 SV=3	83	371	2e-84	88.5813
gi|292615678|ref|XM_002662726.1|	PREDICTED: Danio rerio wu:fe11b02 (wu:fe11b02), mRNA	28	379	assembly_rep_c428	PREDICTED: similar to H2B histone family, member F [Canis familiaris] length=727	69	420	2e-84	86.6856
gi|292615678|ref|XM_002662726.1|	PREDICTED: Danio rerio wu:fe11b02 (wu:fe11b02), mRNA	93	379	cDN27P0002C12.F.ab1	cdna:novel scaffold:BROADS1:scaffold_224:27088:27459:-1 gene:ENSGACG00000001265	111	397	3e-83	88.5017
gi|292615678|ref|XM_002662726.1|	PREDICTED: Danio rerio wu:fe11b02 (wu:fe11b02), mRNA	91	379	assembly_rep_c3072	histone H2B [Epinephelus coioides] length=780	128	416	4e-82	88.2353
gi|292615678|ref|XM_002662726.1|	PREDICTED: Danio rerio wu:fe11b02 (wu:fe11b02), mRNA	93	340	assembly_rep_c6487	unnamed protein product [Tetraodon nigroviridis] length=500	116	363	1e-69	88.3065
gi|292615678|ref|XM_002662726.1|	PREDICTED: Danio rerio wu:fe11b02 (wu:fe11b02), mRNA	96	374	assembly_rep_c221	hypothetical protein LOC100126106 [Danio rerio] >gi|156229881|gb|AAI52001.1| Zgc:171937 protein [Danio rerio] length=1347	162	440	6e-69	86.7384
gi|292615678|ref|XM_002662726.1|	PREDICTED: Danio rerio wu:fe11b02 (wu:fe11b02), mRNA	93	341	assembly_rep_c20885	Histone H2B [Esox lucius] length=478	118	367	6e-66	88
gi|292615678|ref|XM_002662726.1|	PREDICTED: Danio rerio wu:fe11b02 (wu:fe11b02), mRNA	93	368	assembly_rep_c7923	unnamed protein product [Tetraodon nigroviridis] length=487	119	397	3e-64	87.0968
gi|171545986|ref|NM_001122943.1|	Danio rerio TRM2 tRNA methyltransferase 2 homolog B (S. cerevisiae) (trmt2b), mRNA	1578	1629	assembly_c20812	length=361	68	119	5e-07	88.4615
gi|61651841|ref|NM_001013343.1|	Danio rerio zgc:112985 (zgc:112985), mRNA	292	338	DLPD18136	UPF0586 protein C9orf41 OS=Homo sapiens GN=C9orf41 PE=1 SV=1	414	460	7e-09	91.4894
gi|61651841|ref|NM_001013343.1|	Danio rerio zgc:112985 (zgc:112985), mRNA	292	338	assembly_rep_c1618	unnamed protein product [Tetraodon nigroviridis] length=1811	414	460	7e-09	91.4894
gi|122780029|gb|EH506402.1|EH506402	FDR107-P00063-DEPE-F_F15 FDR107 Danio rerio cDNA clone FDR107-P00063-BR_F15 5', mRNA sequence	258	349	cDN22P0004C11.F.ab1	pancreatic progenitor cell differentiation and proliferation factor homolog (ze	231	322	3e-19	88.0435
gi|122780029|gb|EH506402.1|EH506402	FDR107-P00063-DEPE-F_F15 FDR107 Danio rerio cDNA clone FDR107-P00063-BR_F15 5', mRNA sequence	213	349	assembly_c12228	pancreatic progenitor cell differentiation and proliferation factor homolog (zebrafish) [Source:HGNC Symbol;Acc:16142] length=477	236	372	1e-12	81.7518
gi|122780029|gb|EH506402.1|EH506402	FDR107-P00063-DEPE-F_F15 FDR107 Danio rerio cDNA clone FDR107-P00063-BR_F15 5', mRNA sequence	213	349	assembly_c7262	pancreatic progenitor cell differentiation and proliferation factor homolog (zebrafish) [Source:HGNC Symbol;Acc:16142] length=434	188	324	1e-12	81.7518
gi|122780029|gb|EH506402.1|EH506402	FDR107-P00063-DEPE-F_F15 FDR107 Danio rerio cDNA clone FDR107-P00063-BR_F15 5', mRNA sequence	81	117	cDN34P0001N18.F.ab1	pancreatic progenitor cell differentiation and proliferation factor homolog (ze	52	88	3e-10	97.2973
gi|141795808|gb|BC134922.1|	Danio rerio similar to KIAA1629 protein, mRNA (cDNA clone IMAGE:8729070), containing frame-shift errors	247	298	cDN24P0002B13.F.ab1	unnamed protein product	60	111	3e-09	90.3846
gi|141795808|gb|BC134922.1|	Danio rerio similar to KIAA1629 protein, mRNA (cDNA clone IMAGE:8729070), containing frame-shift errors	247	298	assembly_c6553	unnamed protein product [Tetraodon nigroviridis] length=519	254	305	3e-09	90.3846
gi|41053428|ref|NM_200320.1|	Danio rerio component of oligomeric golgi complex 6 (cog6), mRNA	549	727	DLPD14325	Conserved oligomeric Golgi complex subunit 6 OS=Bos taurus GN=COG6 PE=2 SV=1	348	526	3e-30	84.3575
gi|41053428|ref|NM_200320.1|	Danio rerio component of oligomeric golgi complex 6 (cog6), mRNA	148	372	assembly_c7558	component of oligomeric golgi complex 6 [Salmo salar] >gi|223649364|gb|ACN11440.1| Conserved oligomeric Golgi complex component 6 [Salmo salar] length=400	160	384	4e-17	80
gi|41053428|ref|NM_200320.1|	Danio rerio component of oligomeric golgi complex 6 (cog6), mRNA	1122	1288	assembly_c11053	component of oligomeric golgi complex 6 [Salmo salar] >gi|223649364|gb|ACN11440.1| Conserved oligomeric Golgi complex component 6 [Salmo salar] length=891	68	234	6e-16	81.4371
gi|113678783|ref|NM_001044969.1|	Danio rerio CDC28 protein kinase regulatory subunit 2 (cks2), mRNA	86	292	DLPD03609	Cyclin-dependent kinases regulatory subunit 1 OS=Mus musculus GN=Cks1b PE=2 SV=	145	351	2e-23	81.6425
gi|113678783|ref|NM_001044969.1|	Danio rerio CDC28 protein kinase regulatory subunit 2 (cks2), mRNA	86	292	assembly_rep_c852	Cyclin-dependent kinases regulatory subunit 1 [Esox lucius] length=917	485	691	2e-23	81.6425
gi|123703034|ref|NM_001080669.1|	Danio rerio serine/arginine-rich protein specific kinase 1b (srpk1b), mRNA	184	425	assembly_rep_c1066	SRSF protein kinase 1 [Source:HGNC Symbol;Acc:11305] length=567	250	492	1e-32	82.716
gi|123703034|ref|NM_001080669.1|	Danio rerio serine/arginine-rich protein specific kinase 1b (srpk1b), mRNA	184	425	assembly_rep_c14855	SRSF protein kinase 1 [Source:HGNC Symbol;Acc:11305] length=492	238	480	3e-30	81.893
gi|123703034|ref|NM_001080669.1|	Danio rerio serine/arginine-rich protein specific kinase 1b (srpk1b), mRNA	184	419	assembly_rep_c2445	SRSF protein kinase 1 [Source:HGNC Symbol;Acc:11305] length=477	211	446	2e-28	81.7797
gi|123703034|ref|NM_001080669.1|	Danio rerio serine/arginine-rich protein specific kinase 1b (srpk1b), mRNA	184	371	assembly_rep_c11151	SRSF protein kinase 1 [Source:HGNC Symbol;Acc:11305] length=435	209	398	2e-22	83.1579
gi|123703034|ref|NM_001080669.1|	Danio rerio serine/arginine-rich protein specific kinase 1b (srpk1b), mRNA	1906	1950	DLPD05751	Probable serine/threonine-protein kinase sky1 OS=Dictyostelium discoideum GN=sk	101	145	7e-10	93.3333
gi|148540077|ref|NM_001045060.2|	Danio rerio zgc:162356 (zgc:162356), mRNA	100	204	DLPD00835	Glutathione S-transferase A OS=Pleuronectes platessa PE=2 SV=1	149	253	2e-17	85.7143
gi|148540077|ref|NM_001045060.2|	Danio rerio zgc:162356 (zgc:162356), mRNA	100	204	DLPD03598	Glutathione S-transferase A OS=Pleuronectes platessa PE=2 SV=1	95	199	2e-17	85.7143
gi|148540077|ref|NM_001045060.2|	Danio rerio zgc:162356 (zgc:162356), mRNA	100	182	assembly_rep_c299	glutathione S-transferase(rho) [Siniperca chuatsi] length=1018	144	226	4e-16	87.9518
gi|148540077|ref|NM_001045060.2|	Danio rerio zgc:162356 (zgc:162356), mRNA	100	180	DLPD00834	Glutathione S-transferase A OS=Pleuronectes platessa PE=2 SV=1	117	197	6e-15	87.6543
gi|148540077|ref|NM_001045060.2|	Danio rerio zgc:162356 (zgc:162356), mRNA	100	204	assembly_rep_c28633	Glutathione S-transferase, N-terminal domain length=348	88	192	6e-15	84.7619
gi|297140795|gb|CP001791.1|	Bacillus selenitireducens MLS10, complete genome	1366111	1366345	DLPD10285	Putative uncharacterized protein OS=Collinsella aerofaciens ATCC 25986 GN=COLAE	122	357	2e-32	83.4746
gi|152012510|gb|BC150231.1|	Danio rerio si:dkey-266h7.1, mRNA (cDNA clone MGC:165546 IMAGE:7087242), complete cds	999	1041	DLPD11110	Putative uncharacterized protein OS=Toxoplasma gondii VEG GN=TGVEG_029420 PE=4	438	480	1e-06	90.6977
gi|41054753|ref|NM_200347.1|	Danio rerio zgc:63942 (zgc:63942), mRNA	113	198	DLPD16983	Keratinocyte-associated protein 3 OS=Homo sapiens GN=KRTCAP3 PE=2 SV=1	133	218	1e-10	84.8837
gi|41054753|ref|NM_200347.1|	Danio rerio zgc:63942 (zgc:63942), mRNA	113	198	assembly_c6631	Beta-casein-like length=352	257	342	1e-10	84.8837
gi|66911686|gb|BC097003.1|	Danio rerio splicing factor, arginine/serine-rich 5b, mRNA (cDNA clone MGC:113907 IMAGE:7228764), complete cds	85	312	DLPD03218	Splicing factor, arginine/serine-rich 4 OS=Mus musculus GN=Sfrs4 PE=2 SV=1	104	331	6e-31	82.4561
gi|57526014|ref|NM_001003517.1|	Danio rerio zgc:100906 (zgc:100906), mRNA	1271	1410	assembly_c4328	protein disulfide-isomerase A3 [Danio rerio] >gi|50417108|gb|AAH77131.1| Zgc:100906 [Danio rerio] length=814	413	553	2e-07	80.8511
gi|47824884|ref|NM_213439.1|	Danio rerio MID1 interacting protein 1, like (mid1ip1l), mRNA	308	440	DLPD07557	Mid1-interacting protein 1 OS=Mus musculus GN=Mid1ip1 PE=1 SV=1	407	539	3e-29	87.218	Plays a role in the regulation of lipogenesis in liver. Up-regulates ACACA enzyme activity. Required for
gi|47824884|ref|NM_213439.1|	Danio rerio MID1 interacting protein 1, like (mid1ip1l), mRNA	308	394	assembly_rep_c8824	hypothetical protein [Oryzias latipes] length=331	219	305	4e-28	93.1034	efficient lipid biosynthesis, including triacylglycerol, diacylglycerol and phospholipid. Involved in
gi|47824884|ref|NM_213439.1|	Danio rerio MID1 interacting protein 1, like (mid1ip1l), mRNA	308	440	assembly_rep_c2067	hypothetical protein [Oryzias latipes] length=1103	41	174	4e-25	86.5672	stabilization of microtubules (By similarity)
gi|47824884|ref|NM_213439.1|	Danio rerio MID1 interacting protein 1, like (mid1ip1l), mRNA	138	216	assembly_c13027	unnamed protein product [Tetraodon nigroviridis] length=330	243	321	4e-16	88.6076
ENSDART00000123380	Kv channel interacting protein 4 [Source:HGNC Symbol;Acc:30083]	133	299	assembly_c10627	Kv channel interacting protein 4 [Source:HGNC Symbol;Acc:30083] length=495	283	449	2e-22	82.6347
ENSDART00000123380	Kv channel interacting protein 4 [Source:HGNC Symbol;Acc:30083]	167	194	DLPD13293	Calsenilin OS=Mus musculus GN=Kcnip3 PE=1 SV=2	375	402	2e-07	100
gi|47085902|ref|NM_213144.1|	Danio rerio far upstream element (FUSE) binding protein 1 (fubp1), mRNA	1967	2080	assembly_c9367	far upstream element (FUSE) binding protein 1 [Source:HGNC Symbol;Acc:4004] length=536	126	241	8e-28	88.7931
gi|47085902|ref|NM_213144.1|	Danio rerio far upstream element (FUSE) binding protein 1 (fubp1), mRNA	2022	2080	cDN24P0003G16.F.ab1	far upstream element (FUSE) binding protein 1	4	63	4e-14	93.3333
gi|110226521|gb|DQ662233.1|	Paralichthys olivaceus heat shock protein 90 alpha (Hsp90alpha) mRNA, complete cds	1346	2380	assembly_rep_c5480	unnamed protein product [Tetraodon nigroviridis] length=1150	17	1055	0	90.499
gi|110226521|gb|DQ662233.1|	Paralichthys olivaceus heat shock protein 90 alpha (Hsp90alpha) mRNA, complete cds	996	2157	assembly_rep_c906	heat shock protein 90 beta [Pagrus major] length=1944	154	1315	0	82.8744
gi|110226521|gb|DQ662233.1|	Paralichthys olivaceus heat shock protein 90 alpha (Hsp90alpha) mRNA, complete cds	897	2157	DLPD05074	Heat shock protein HSP 90-beta OS=Danio rerio GN=hsp90ab1 PE=2 SV=2	928	2197	0	82.4409
gi|110226521|gb|DQ662233.1|	Paralichthys olivaceus heat shock protein 90 alpha (Hsp90alpha) mRNA, complete cds	58	466	assembly_rep_c2306	heat shock protein 90kDa alpha (cytosolic), class A member 1 [Source:HGNC Symbol;Acc:5253] length=539	127	539	1e-117	88.862
gi|110226521|gb|DQ662233.1|	Paralichthys olivaceus heat shock protein 90 alpha (Hsp90alpha) mRNA, complete cds	89	726	assembly_rep_c648	HSP-90 [Dicentrarchus labrax] length=1344	273	913	1e-100	82.6833
gi|110226521|gb|DQ662233.1|	Paralichthys olivaceus heat shock protein 90 alpha (Hsp90alpha) mRNA, complete cds	897	1071	assembly_rep_c9275	PREDICTED: similar to 90-kDa heat shock protein [Monodelphis domestica] length=531	351	525	6e-66	93.1429
gi|110226521|gb|DQ662233.1|	Paralichthys olivaceus heat shock protein 90 alpha (Hsp90alpha) mRNA, complete cds	897	1071	assembly_rep_c16761	heat shock protein 90 [Lutjanus sanguineus] length=430	254	428	8e-47	88.5714
gi|110226521|gb|DQ662233.1|	Paralichthys olivaceus heat shock protein 90 alpha (Hsp90alpha) mRNA, complete cds	897	1047	assembly_rep_c10396	heat shock protein 90 [Lutjanus sanguineus] length=514	336	486	2e-44	90.0662
gi|110226521|gb|DQ662233.1|	Paralichthys olivaceus heat shock protein 90 alpha (Hsp90alpha) mRNA, complete cds	311	444	assembly_rep_c7606	heat shock protein 90kDa alpha (cytosolic), class A member 1 [Source:HGNC Symbol;Acc:5253] length=286	125	258	3e-34	88.806
gi|339715207|ref|NM_001099251.2|	Danio rerio high-mobility group box 1b (hmgb1b), mRNA	122	595	DLPD04616	High mobility group protein B1 OS=Rattus norvegicus GN=Hmgb1 PE=1 SV=2	65	538	3e-75	82.4895
gi|339715207|ref|NM_001099251.2|	Danio rerio high-mobility group box 1b (hmgb1b), mRNA	122	595	assembly_rep_c1428	high mobility group protein B3 isoform 1 [Bos taurus] >gi|81673590|gb|AAI09794.1| High-mobility group box 3 [Bos taurus] >gi|296471156|gb|DAA13271.1| high mobility group protein B3 isoform 1 [Bos taurus] length=903	231	708	6e-61	82.0084
gi|339715207|ref|NM_001099251.2|	Danio rerio high-mobility group box 1b (hmgb1b), mRNA	122	306	assembly_rep_c1116	HMG (high mobility group) box length=1369	159	343	6e-27	83.2432
gi|41055059|ref|NM_201126.1|	Danio rerio Rap guanine nucleotide exchange factor (GEF) 1b (rapgef1b), mRNA	2285	2333	cDN27P0005F23.F.ab1	cdna:novel scaffold:BROADS1:scaffold_133:190777:203665:1 gene:ENSGACG0000001074	22	70	7e-10	91.8367
gi|41152351|ref|NM_200675.2|	Danio rerio RER1 retention in endoplasmic reticulum 1 homolog (S. cerevisiae) (rer1), mRNA	206	596	DLPD04003	Protein RER1 OS=Pongo abelii GN=RER1 PE=2 SV=1	284	671	2e-86	85.422
gi|123705930|ref|NM_001080612.1|	Danio rerio zgc:158795 (zgc:158795), mRNA	595	671	DLPD03080	Galactose-1-phosphate uridylyltransferase OS=Homo sapiens GN=GALT PE=1 SV=3	515	591	1e-19	90.9091
gi|41393138|ref|NM_201491.1|	Danio rerio isovaleryl Coenzyme A dehydrogenase (ivd), nuclear gene encoding mitochondrial protein, mRNA	1071	1324	SeabassC-CL1820Contig1	isovaleryl-CoA dehydrogenase	76	329	2e-46	84.252
gi|41393138|ref|NM_201491.1|	Danio rerio isovaleryl Coenzyme A dehydrogenase (ivd), nuclear gene encoding mitochondrial protein, mRNA	426	667	DLPD14136	Isovaleryl-CoA dehydrogenase, mitochondrial OS=Pongo abelii GN=IVD PE=2 SV=1	401	642	2e-15	79.3388
gi|170784870|ref|NM_001122836.1|	Danio rerio high-mobility group box 3a (hmgb3a), mRNA	381	414	DLPD04616	High mobility group protein B1 OS=Rattus norvegicus GN=Hmgb1 PE=1 SV=2	332	365	7e-06	94.1176
gi|117606249|ref|NM_001077541.1|	Danio rerio calmegin (clgn), mRNA	660	738	assembly_c15654	calnexin [Perca flavescens] length=504	238	316	1e-20	91.1392
gi|117606249|ref|NM_001077541.1|	Danio rerio calmegin (clgn), mRNA	1197	1510	assembly_c13813	unnamed protein product [Tetraodon nigroviridis] length=460	44	357	2e-10	77.707
gi|117606249|ref|NM_001077541.1|	Danio rerio calmegin (clgn), mRNA	1120	1162	DLPD01100	Calreticulin OS=Bos taurus GN=CALR PE=1 SV=2	447	489	3e-06	90.6977
gi|117606249|ref|NM_001077541.1|	Danio rerio calmegin (clgn), mRNA	1120	1162	assembly_c7907	calreticulin [Paralichthys olivaceus] length=607	232	274	3e-06	90.6977
gi|118150609|ref|NM_001077796.1|	Danio rerio lin-52 homolog (C. elegans) (lin52), mRNA	82	351	SeabassC-CL573Contig1	Pagrus major clone cm002680 microsatellite sequence	77	346	7e-49	84.0741
gi|38488746|ref|NM_198818.1|	Danio rerio tubulin, beta 5 (tubb5), mRNA	70	1280	DLPD03118	Tubulin beta-1 chain OS=Gadus morhua PE=2 SV=1	50	1266	0	84.2365
gi|38488746|ref|NM_198818.1|	Danio rerio tubulin, beta 5 (tubb5), mRNA	443	1371	assembly_rep_c2483	unnamed protein product [Tetraodon nigroviridis] length=1146	3	931	0	84.93
gi|38488746|ref|NM_198818.1|	Danio rerio tubulin, beta 5 (tubb5), mRNA	833	1143	assembly_rep_c4220	PREDICTED: tubulin, beta 5-like [Oryctolagus cuniculus] length=338	3	314	2e-62	85.623
gi|38488746|ref|NM_198818.1|	Danio rerio tubulin, beta 5 (tubb5), mRNA	590	911	DLPD09464	Tubulin beta chain (Fragment) OS=Strongylocentrotus purpuratus PE=2 SV=1	1	322	6e-44	81.9876
gi|38488746|ref|NM_198818.1|	Danio rerio tubulin, beta 5 (tubb5), mRNA	68	230	assembly_c20292	PREDICTED: tubulin beta chain-like [Ailuropoda melanoleuca] length=230	68	230	5e-35	86.5031
gi|38488746|ref|NM_198818.1|	Danio rerio tubulin, beta 5 (tubb5), mRNA	503	687	assembly_c17030	unnamed protein product [Homo sapiens] length=191	3	188	2e-34	85.4839
gi|38488746|ref|NM_198818.1|	Danio rerio tubulin, beta 5 (tubb5), mRNA	1217	1371	DLPD05211	Tubulin beta-1 chain OS=Gadus morhua PE=2 SV=1	248	406	1e-32	88.6792
gi|38488746|ref|NM_198818.1|	Danio rerio tubulin, beta 5 (tubb5), mRNA	131	323	cDN26P0005J18.F.ab1	RecName: Full=Tubulin beta-3 chain; AltName: Full=Beta-tubulin class-IV	42	234	1e-26	82.9016
gi|38488746|ref|NM_198818.1|	Danio rerio tubulin, beta 5 (tubb5), mRNA	707	819	assembly_rep_c14185	beta tubulin [Mussismilia hispida] length=217	84	196	1e-14	84.0708
gi|61651841|ref|NM_001013343.1|	Danio rerio zgc:112985 (zgc:112985), mRNA	292	338	DLPD18136	UPF0586 protein C9orf41 OS=Homo sapiens GN=C9orf41 PE=1 SV=1	414	460	7e-09	91.4894
gi|61651841|ref|NM_001013343.1|	Danio rerio zgc:112985 (zgc:112985), mRNA	292	338	assembly_rep_c1618	unnamed protein product [Tetraodon nigroviridis] length=1811	414	460	7e-09	91.4894
gi|47221197|emb|CAAE01015123.1|	Tetraodon nigroviridis chromosome 10 SCAF15123, whole genome shotgun sequence	856134	856402	assembly_c15939	PREDICTED: uncharacterized aarF domain-containing protein kinase 4-like [Xenopus (Silurana) tropicalis] length=1162	859	1127	9e-85	89.9628
gi|47221197|emb|CAAE01015123.1|	Tetraodon nigroviridis chromosome 10 SCAF15123, whole genome shotgun sequence	856134	856403	DLPD16060	Chaperone activity of bc1 complex-like, mitochondrial OS=Danio rerio GN=cabc1 P	235	504	4e-84	90
gi|47221197|emb|CAAE01015123.1|	Tetraodon nigroviridis chromosome 10 SCAF15123, whole genome shotgun sequence	593832	594018	DLPD13028	Microtubule-associated protein RP/EB family member 3 OS=Rattus norvegicus GN=Ma	333	519	8e-73	94.1176
gi|47221197|emb|CAAE01015123.1|	Tetraodon nigroviridis chromosome 10 SCAF15123, whole genome shotgun sequence	843532	843876	DLPD00526	Sodium-dependent multivitamin transporter OS=Homo sapiens GN=SLC5A6 PE=2 SV=1	201	545	1e-71	85.2174
gi|47221197|emb|CAAE01015123.1|	Tetraodon nigroviridis chromosome 10 SCAF15123, whole genome shotgun sequence	700636	700842	DLPD01989	Nesprin-1 OS=Homo sapiens GN=SYNE1 PE=1 SV=2	391	597	2e-70	91.7874
gi|47221197|emb|CAAE01015123.1|	Tetraodon nigroviridis chromosome 10 SCAF15123, whole genome shotgun sequence	736185	736408	DLPD11880	E3 ubiquitin-protein ligase SHPRH OS=Homo sapiens GN=SHPRH PE=1 SV=2	80	303	1e-68	90.1786
gi|47221197|emb|CAAE01015123.1|	Tetraodon nigroviridis chromosome 10 SCAF15123, whole genome shotgun sequence	307944	308187	assembly_c29087	myeloid/lymphoid or mixed-lineage leukemia (trithorax homolog, Drosophila) [Source:HGNC Symbol;Acc:7132] length=316	67	316	7e-64	89.2
gi|47221197|emb|CAAE01015123.1|	Tetraodon nigroviridis chromosome 10 SCAF15123, whole genome shotgun sequence	985982	986233	assembly_c19876	WW45 protein [Xenopus (Silurana) tropicalis] >gi|49523013|gb|AAH75399.1| MGC89140 protein [Xenopus (Silurana) tropicalis] length=490	237	490	3e-60	87.7953
gi|47221197|emb|CAAE01015123.1|	Tetraodon nigroviridis chromosome 10 SCAF15123, whole genome shotgun sequence	964995	965177	DLPD15670	Glycogen phosphorylase, liver form OS=Mus musculus GN=Pygl PE=1 SV=3	398	582	3e-57	91.8919
gi|47221197|emb|CAAE01015123.1|	Tetraodon nigroviridis chromosome 10 SCAF15123, whole genome shotgun sequence	703362	703528	DLPD08369	Nesprin-2 OS=Homo sapiens GN=SYNE2 PE=1 SV=3	99	265	1e-53	91.6168
gi|18858312|ref|NM_131671.1|	Danio rerio ATPase, Na+/K+ transporting, beta 1b polypeptide (atp1b1b), mRNA	725	896	DLPD02583	Sodium/potassium-transporting ATPase subunit beta-233 OS=Anguilla anguilla GN=a	759	930	3e-09	79.6512
gi|115496056|ref|NM_001076555.1|	Danio rerio interferon-related developmental regulator 1 (ifrd1), mRNA	318	748	DLPD05183	Interferon-related developmental regulator 1 OS=Homo sapiens GN=IFRD1 PE=1 SV=4	347	777	7e-40	79.8144	This gene is an immediate early gene that encodes a protein related to interferon-gamma. This protein may function
gi|115496056|ref|NM_001076555.1|	Danio rerio interferon-related developmental regulator 1 (ifrd1), mRNA	882	1210	assembly_c17478	Interferon-related developmental regulator (IFRD) length=410	1	331	2e-21	79.1541	as a transcriptional co-activator/repressor that controls the growth and differentiation of specific cell types
gi|115496056|ref|NM_001076555.1|	Danio rerio interferon-related developmental regulator 1 (ifrd1), mRNA	1235	1318	DLPD00896	Interferon-related developmental regulator 1 OS=Homo sapiens GN=IFRD1 PE=1 SV=4	554	637	1e-16	88.0952	during embryonic development and tissue regeneration. Mutations in this gene are associated with sensory/motor
gi|66472519|ref|NM_001020615.1|	Danio rerio haloacid dehalogenase-like hydrolase domain containing 1 (hdhd1), mRNA	531	645	DLPD05854	Haloacid dehalogenase-like hydrolase domain-containing protein 1A OS=Homo sapie	521	635	1e-18	85.2174	neuropathy with ataxia. This gene may also be involved in modulating the pathogenesis of cystic fibrosis lung
gi|56693303|ref|NM_001008616.1|	Danio rerio v-ets erythroblastosis virus E26 oncogene like (avian) (erg), mRNA	993	1189	DLPD14541	Friend leukemia integration 1 transcription factor OS=Mus musculus GN=Fli1 PE=1	45	241	1e-64	90.8629	disease. Alternate splicing results in multiple transcript variants
gi|121583803|ref|NM_001080020.1|	Danio rerio glutamate receptor, metabotropic a (grma), mRNA	2679	2818	assembly_c7340	unnamed protein product [Tetraodon nigroviridis] length=997	765	904	1e-18	83.5714
gi|121583803|ref|NM_001080020.1|	Danio rerio glutamate receptor, metabotropic a (grma), mRNA	1533	1624	assembly_rep_c1259	PREDICTED: similar to glutamate receptor, metabotropic 7 [Gallus gallus] length=769	510	601	3e-16	86.9565
gi|121583803|ref|NM_001080020.1|	Danio rerio glutamate receptor, metabotropic a (grma), mRNA	862	1033	assembly_rep_c5007	Ligand binding domain of the metabotropic glutamate receptors (mGluR) length=332	106	277	4e-09	79.6512
gi|62122846|ref|NM_001014331.1|	Danio rerio zgc:110816 (zgc:110816), mRNA	930	1072	assembly_c20453	hypothetical protein LOC541518 [Danio rerio] >gi|82178452|sp|Q58EM4.1|CF211_DANRE RecName: Full=UPF0364 protein C6orf211 homolog >gi|61402484|gb|AAH91842.1| Zgc:110816 [Danio rerio] >gi|182891950|gb|AAI65582.1| Zgc:110816 [Danio rerio] length=255	18	160	1e-13	81.8182
gi|62122846|ref|NM_001014331.1|	Danio rerio zgc:110816 (zgc:110816), mRNA	1019	1072	DLPD02045	UPF0364 protein C6orf211 homolog OS=Danio rerio GN=zgc:110816 PE=2 SV=1	23	76	3e-08	88.8889
gi|78187984|ref|NC_007514.1|	Chlorobium chlorochromatii CaD3 chromosome, complete genome	103617	103690	DLPD10285	Putative uncharacterized protein OS=Collinsella aerofaciens ATCC 25986 GN=COLAE	401	474	9e-22	94.5946
gi|78187984|ref|NC_007514.1|	Chlorobium chlorochromatii CaD3 chromosome, complete genome	2555077	2555204	assembly_rep_c3433	mitochondrial ATP synthase beta subunit-like [Danio rerio] >gi|66267496|gb|AAH95620.1| Zgc:111961 [Danio rerio] length=1336	1042	1169	2e-13	83.5938
gi|78187984|ref|NC_007514.1|	Chlorobium chlorochromatii CaD3 chromosome, complete genome	155074	155189	DLPD07358	ATP synthase subunit alpha, mitochondrial OS=Rattus norvegicus GN=Atp5a1 PE=1 S	98	213	1e-08	82.7586
gi|78187984|ref|NC_007514.1|	Chlorobium chlorochromatii CaD3 chromosome, complete genome	155074	155189	assembly_rep_c1656	unnamed protein product [Tetraodon nigroviridis] length=1984	1054	1169	1e-08	82.7586
gi|78187984|ref|NC_007514.1|	Chlorobium chlorochromatii CaD3 chromosome, complete genome	105016	105055	assembly_rep_c6861	length=468	352	391	3e-06	95
gi|117167875|gb|BC124618.1|	Danio rerio cDNA clone IMAGE:7013180	541	827	DLPD05300	X/potassium-transporting ATPase subunit beta-m OS=Homo sapiens GN=ATP1B4 PE=2 S	302	588	4e-42	82.5784
gi|42476230|ref|NM_199793.2|	Danio rerio DAZ associated protein 2 (dazap2), mRNA	103	187	DLPD06327	DAZ-associated protein 2 OS=Pongo abelii GN=DAZAP2 PE=2 SV=1	137	221	3e-24	91.7647
gi|42476230|ref|NM_199793.2|	Danio rerio DAZ associated protein 2 (dazap2), mRNA	718	777	assembly_c14056	DAZ associated protein 2 [Source:HGNC Symbol;Acc:2684] length=385	124	183	4e-14	91.6667
gi|47214427|emb|CAAE01013974.1|	Tetraodon nigroviridis chromosome 3 SCAF13974, whole genome shotgun sequence	108659	108788	assembly_rep_c2716	PREDICTED: PCI domain-containing protein 2-like isoform 3 [Macaca mulatta] >gi|297694464|ref|XP_002824499.1| PREDICTED: PCI domain-containing protein 2-like isoform 2 [Pongo abelii] length=1517	1013	1142	1e-46	93.8462
gi|47214427|emb|CAAE01013974.1|	Tetraodon nigroviridis chromosome 3 SCAF13974, whole genome shotgun sequence	87385	87555	DLPD05419	Prothrombin OS=Sus scrofa GN=F2 PE=2 SV=1	523	693	2e-45	90.1163
gi|47214427|emb|CAAE01013974.1|	Tetraodon nigroviridis chromosome 3 SCAF13974, whole genome shotgun sequence	168627	168778	assembly_c18272	tetraspanin-7 [Danio rerio] >gi|169145914|emb|CAQ14699.1| tetraspanin 7b [Danio rerio] length=487	193	344	1e-40	89.4737
gi|47214427|emb|CAAE01013974.1|	Tetraodon nigroviridis chromosome 3 SCAF13974, whole genome shotgun sequence	25539	25651	assembly_rep_c19858	eukaryotic translation initiation factor 5b [Perca flavescens] length=798	622	734	7e-39	93.8053
gi|47214427|emb|CAAE01013974.1|	Tetraodon nigroviridis chromosome 3 SCAF13974, whole genome shotgun sequence	117333	117625	DLPD05678	Coagulation factor X OS=Gallus gallus GN=F10 PE=1 SV=1	198	490	2e-36	81.9113
gi|47214427|emb|CAAE01013974.1|	Tetraodon nigroviridis chromosome 3 SCAF13974, whole genome shotgun sequence	166050	166242	assembly_c11986	PREDICTED: xanthine dehydrogenase [Danio rerio] length=609	77	269	2e-36	85.4922
gi|47214427|emb|CAAE01013974.1|	Tetraodon nigroviridis chromosome 3 SCAF13974, whole genome shotgun sequence	147832	147964	SeabassC-CL2514Contig1	proteasome (prosome, macropain) subunit, alpha type, 1	93	225	4e-34	89.4737
gi|47214427|emb|CAAE01013974.1|	Tetraodon nigroviridis chromosome 3 SCAF13974, whole genome shotgun sequence	147832	147964	DLPD11599	DnaJ homolog subfamily B member 12 OS=Homo sapiens GN=DNAJB12 PE=1 SV=3	119	251	4e-34	89.4737
gi|47214427|emb|CAAE01013974.1|	Tetraodon nigroviridis chromosome 3 SCAF13974, whole genome shotgun sequence	119166	119285	DLPD10384	Coagulation factor VII OS=Oryctolagus cuniculus GN=F7 PE=1 SV=2	89	208	4e-31	90
gi|47214427|emb|CAAE01013974.1|	Tetraodon nigroviridis chromosome 3 SCAF13974, whole genome shotgun sequence	31069	31172	assembly_rep_c5676	eukaryotic translation initiation factor 5B [Source:HGNC Symbol;Acc:30793] length=553	137	240	1e-21	88.4615
gi|50344907|ref|NM_001002126.1|	Danio rerio guanylate kinase 1a (guk1a), mRNA	111	373	DLPD04266	Guanylate kinase OS=Homo sapiens GN=GUK1 PE=1 SV=2	180	442	1e-25	80.6084
gi|71892465|ref|NM_001030278.1|	Danio rerio SRY (sex determining region Y)-box 12 (sox12), mRNA	628	699	assembly_rep_c27855	SRY (sex determining region Y)-box 11 [Source:HGNC Symbol;Acc:11191] length=376	12	83	2e-09	86.1111
gi|71892465|ref|NM_001030278.1|	Danio rerio SRY (sex determining region Y)-box 12 (sox12), mRNA	628	699	assembly_rep_c1948	HMG (high mobility group) box length=654	542	613	2e-09	86.1111
gi|210031429|ref|NM_001037391.2|	Danio rerio mitogen-activated protein kinase kinase 2a (map2k2a), mRNA	793	973	DLPD13188	Dual specificity mitogen-activated protein kinase kinase 1 OS=Pan troglodytes G	451	631	2e-26	83.4254
gi|210031429|ref|NM_001037391.2|	Danio rerio mitogen-activated protein kinase kinase 2a (map2k2a), mRNA	1126	1330	assembly_c16472	mitogen-activated protein kinase kinase 1 [Danio rerio] >gi|297595293|gb|ADI48167.1| mitogen-activated protein kinase kinase 1 [Danio rerio] length=637	1	205	3e-18	80.4878
gi|340523110|ref|NM_200100.2|	Danio rerio hypoxia induced gene 1 (hig1), mRNA	132	339	DLPD02897	HIG1 domain family member 1A OS=Mus musculus GN=Higd1a PE=2 SV=1	174	381	7e-24	81.7308	Proposed subunit of cytochrome c oxidase (COX, complex IV), which is the terminal component of the
gi|74315921|ref|NM_001033098.1|	Danio rerio plasminogen receptor, C-terminal lysine transmembrane protein (plgrkt), mRNA	158	285	DLPD01448	Transmembrane protein C9orf46 homolog OS=Mus musculus PE=2 SV=1	414	541	4e-19	84.375	mitochondrial respiratory chain that catalyzes the reduction of oxygen to water. May play a role in the assembly
gi|74315921|ref|NM_001033098.1|	Danio rerio plasminogen receptor, C-terminal lysine transmembrane protein (plgrkt), mRNA	158	285	DLPD07185	Transmembrane protein C9orf46 homolog OS=Mus musculus PE=2 SV=1	169	296	4e-19	84.375	of respiratory supercomplexes
gi|55742008|ref|NM_001007212.1|	Danio rerio connexin 28.6 (cx28.6), mRNA	474	599	cDN25P0004P24.F.ab1	pep:novel chromosome:TETRAODON8:21:3972375:3973179:1 gene:ENSTNIG00000009221	618	743	2e-13	82.5397
gi|55742008|ref|NM_001007212.1|	Danio rerio connexin 28.6 (cx28.6), mRNA	199	266	cDN25P0004M23.F.ab1	cdna:novel group:BROADS1:groupX:11133936:11135004:1 gene:ENSGACG00000007404	336	403	2e-07	85.2941
gi|50540351|ref|NM_001002642.1|	Danio rerio calcium/calmodulin-dependent protein kinase II inhibitor 2 (camk2n2), mRNA	220	317	DLPD14555	Calcium/calmodulin-dependent protein kinase II inhibitor 2 OS=Xenopus laevis GN	389	486	1e-22	88.7755
gi|18858312|ref|NM_131671.1|	Danio rerio ATPase, Na+/K+ transporting, beta 1b polypeptide (atp1b1b), mRNA	725	896	DLPD02583	Sodium/potassium-transporting ATPase subunit beta-233 OS=Anguilla anguilla GN=a	759	930	3e-09	79.6512
gi|46559750|ref|NM_131348.2|	Danio rerio friend leukemia integration 1a (fli1a), mRNA	998	1195	DLPD14541	Friend leukemia integration 1 transcription factor OS=Mus musculus GN=Fli1 PE=1	45	242	2e-60	89.899
gi|46559750|ref|NM_131348.2|	Danio rerio friend leukemia integration 1a (fli1a), mRNA	512	692	assembly_c14399	unnamed protein product [Tetraodon nigroviridis] length=375	135	317	7e-26	83.6066
gi|46559750|ref|NM_131348.2|	Danio rerio friend leukemia integration 1a (fli1a), mRNA	2260	2320	DLPD02087	salmo salar clone ssal-rgf-507-318 friend leukemia integration 1 transcription	1453	1512	6e-17	95.082
gi|46559750|ref|NM_131348.2|	Danio rerio friend leukemia integration 1a (fli1a), mRNA	1081	1143	DLPD09387	Protein C-ets-2 OS=Gallus gallus GN=ETS2 PE=2 SV=1	1	63	3e-06	85.7143
gi|304434698|ref|NM_001089529.2|	Danio rerio potassium voltage-gated channel, Shaw-related subfamily, member 2 (kcnc2), mRNA	235	393	DLPD00498	Potassium voltage-gated channel subfamily C member 4 OS=Homo sapiens GN=KCNC4 P	512	670	3e-30	85.5346
gi|28277585|gb|BC044181.1|	Danio rerio bromodomain containing 8, mRNA (cDNA clone IMAGE:2640412), partial cds	2146	2373	assembly_c13921	unnamed protein product [Tetraodon nigroviridis] length=331	2	229	2e-26	82.5328
gi|28277585|gb|BC044181.1|	Danio rerio bromodomain containing 8, mRNA (cDNA clone IMAGE:2640412), partial cds	107	332	assembly_c10471	Brd8 protein [Danio rerio] length=485	104	329	1e-18	80.0885
gi|41055603|ref|NM_200943.1|	Danio rerio HLA-B associated transcript 1 (bat1), mRNA	409	1257	assembly_rep_c1711	ATP-dependent RNA helicase DDX39 [Salmo salar] >gi|223647064|gb|ACN10290.1| ATP-dependent RNA helicase DDX39 [Salmo salar] >gi|223672933|gb|ACN12648.1| ATP-dependent RNA helicase DDX39 [Salmo salar] length=1207	1	849	6e-96	80.212
gi|41055603|ref|NM_200943.1|	Danio rerio HLA-B associated transcript 1 (bat1), mRNA	737	1251	assembly_rep_c2301	ATP-dependent RNA helicase DDX39 [Salmo salar] >gi|223647064|gb|ACN10290.1| ATP-dependent RNA helicase DDX39 [Salmo salar] >gi|223672933|gb|ACN12648.1| ATP-dependent RNA helicase DDX39 [Salmo salar] length=1093	195	709	6e-90	83.1068
gi|41055603|ref|NM_200943.1|	Danio rerio HLA-B associated transcript 1 (bat1), mRNA	185	565	DLPD15548	ATP-dependent RNA helicase DDX39 OS=Mus musculus GN=Ddx39 PE=2 SV=1	223	603	2e-43	80.8399
gi|41055603|ref|NM_200943.1|	Danio rerio HLA-B associated transcript 1 (bat1), mRNA	737	956	DLPD16499	ATP-dependent RNA helicase DDX39 OS=Mus musculus GN=Ddx39 PE=2 SV=1	757	975	5e-38	84.5455
gi|41055603|ref|NM_200943.1|	Danio rerio HLA-B associated transcript 1 (bat1), mRNA	870	957	DLPD18289	ATP-dependent RNA helicase DDX39 OS=Rattus norvegicus GN=Ddx39 PE=2 SV=1	861	948	5e-07	82.9545
gi|41054078|ref|NM_199870.1|	Danio rerio YTH domain family 3 (ythdf3), mRNA	1502	1976	cDN29P0004D14.F.ab1	YTH domain family protein 3	14	488	3e-99	84.6316
gi|41054078|ref|NM_199870.1|	Danio rerio YTH domain family 3 (ythdf3), mRNA	1761	1892	assembly_c19161	YTH domain family protein 1 [Danio rerio] >gi|28422306|gb|AAH46885.1| YTH domain family, member 1 [Danio rerio] >gi|169155007|emb|CAQ14546.1| novel protein similar to vertebrate YTH domain family, member (zgc:55657) [Danio rerio] length=363	15	146	2e-23	85.6061
gi|41054078|ref|NM_199870.1|	Danio rerio YTH domain family 3 (ythdf3), mRNA	487	531	assembly_rep_c2823	YTH domain family, member 2 [Source:HGNC Symbol;Acc:31675] length=547	462	506	2e-07	91.1111
gi|41054588|ref|NM_199589.1|	Danio rerio IK cytokine (ik), mRNA	347	1044	assembly_rep_c3316	unnamed protein product [Tetraodon nigroviridis] length=1680	68	765	1e-108	82.0917
gi|41054588|ref|NM_199589.1|	Danio rerio IK cytokine (ik), mRNA	1557	1689	DLPD04080	Protein Red OS=Rattus norvegicus GN=Ik PE=1 SV=1	344	476	1e-38	90.2256
gi|41054588|ref|NM_199589.1|	Danio rerio IK cytokine (ik), mRNA	1373	1470	DLPD13553	Protein Red OS=Homo sapiens GN=IK PE=1 SV=2	376	473	2e-22	88.7755
gi|41054588|ref|NM_199589.1|	Danio rerio IK cytokine (ik), mRNA	152	216	assembly_c14926	IK cytokine, down-regulator of HLA II [Source:HGNC Symbol;Acc:5958] length=499	296	360	1e-07	86.1538
gi|133778727|gb|BC134226.1|	Danio rerio zgc:171230, mRNA (cDNA clone IMAGE:8100600), partial cds	533	789	assembly_c27404	Zgc:171230 protein [Danio rerio] length=624	22	277	4e-22	80.5447
gi|190570245|ref|NM_001128523.1|	Danio rerio polymerase (DNA directed), epsilon (pole), mRNA	6548	6913	assembly_c15938	LOC553405 protein [Danio rerio] length=737	48	414	8e-49	82.0163
gi|190570245|ref|NM_001128523.1|	Danio rerio polymerase (DNA directed), epsilon (pole), mRNA	6299	6504	assembly_c8760	polymerase (DNA directed), epsilon [Source:HGNC Symbol;Acc:9177] length=360	109	315	1e-10	79.7101
gi|41053685|ref|NM_200583.1|	Danio rerio chaperonin containing TCP1, subunit 4 (delta) (cct4), mRNA	1312	1758	assembly_rep_c3076	T-complex protein 1 subunit delta [Takifugu rubripes] >gi|1729869|sp|P53451.1|TCPD_FUGRU RecName: Full=T-complex protein 1 subunit delta; Short=TCP-1-delta; AltName: Full=CCT-delta >gi|1311459|dbj|BAA08447.1| chaperonin containing TCP-1 delta [Takifugu rubripes] >gi|1906817|dbj|BAA18913.1| chaperonin containing TCP-1 delta [Takifugu rubripes] length=787	81	527	2e-92	84.5638
gi|41053685|ref|NM_200583.1|	Danio rerio chaperonin containing TCP1, subunit 4 (delta) (cct4), mRNA	205	545	DLPD16337	T-complex protein 1 subunit delta OS=Fugu rubripes GN=cct4 PE=2 SV=1	236	576	1e-57	83.2845
gi|41053685|ref|NM_200583.1|	Danio rerio chaperonin containing TCP1, subunit 4 (delta) (cct4), mRNA	1000	1156	assembly_c23683	hypothetical protein LOC398959 [Xenopus laevis] >gi|54038446|gb|AAH84314.1| LOC398959 protein [Xenopus laevis] length=161	4	161	4e-32	86.7089
gi|50344777|ref|NM_001002062.1|	Danio rerio glycogenin 1b (gyg1b), mRNA	227	716	assembly_rep_c696	Glycogenin-1 [Salmo salar] length=1411	352	842	2e-92	83.9104
gi|50344777|ref|NM_001002062.1|	Danio rerio glycogenin 1b (gyg1b), mRNA	227	527	DLPD11527	Glycogenin-1 OS=Mus musculus GN=Gyg1 PE=2 SV=3	52	352	3e-60	84.7176
gi|50344777|ref|NM_001002062.1|	Danio rerio glycogenin 1b (gyg1b), mRNA	50	114	assembly_rep_c9788	Glycogenin-1 [Dicentrarchus labrax] length=315	78	142	1e-07	86.1538
gi|33989499|gb|BC056578.1|	Danio rerio RAD23 homolog B (S. cerevisiae), mRNA (cDNA clone MGC:65951 IMAGE:6791113), complete cds	1079	1243	assembly_c5518	RAD23 homolog B [Danio rerio] length=852	49	213	1e-38	87.2727
gi|33989499|gb|BC056578.1|	Danio rerio RAD23 homolog B (S. cerevisiae), mRNA (cDNA clone MGC:65951 IMAGE:6791113), complete cds	1128	1243	DLPD06588	UV excision repair protein RAD23 homolog B OS=Bos taurus GN=RAD23B PE=2 SV=1	301	416	3e-26	87.931
gi|55741582|ref|NM_001007063.1|	Danio rerio membrane associated guanylate kinase, WW and PDZ domain containing 1b (magi1b), mRNA	3450	3809	DLPD01266	Membrane-associated guanylate kinase, WW and PDZ domain-containing protein 1 OS	34	392	2e-61	83.6111
gi|55741582|ref|NM_001007063.1|	Danio rerio membrane associated guanylate kinase, WW and PDZ domain containing 1b (magi1b), mRNA	3917	4147	DLPD01265	Membrane-associated guanylate kinase, WW and PDZ domain-containing protein 1 OS	298	528	1e-53	86.5801
gi|48597016|ref|NM_001001592.1|	Danio rerio heterogeneous nuclear ribonucleoprotein U (hnrnpu), transcript variant 1, mRNA	134	245	assembly_c16795	DNA-binding SAP length=483	214	325	5e-21	86.6071
gi|48597016|ref|NM_001001592.1|	Danio rerio heterogeneous nuclear ribonucleoprotein U (hnrnpu), transcript variant 1, mRNA	2266	2345	assembly_rep_c3068	heterogeneous nuclear ribonucleoprotein U (scaffold attachment factor A) [Source:HGNC Symbol;Acc:5048] length=1168	384	463	1e-18	90
gi|48597016|ref|NM_001001592.1|	Danio rerio heterogeneous nuclear ribonucleoprotein U (hnrnpu), transcript variant 1, mRNA	2269	2345	DLPD05672	danio rerio heterogeneous nuclear ribonucleoprotein u transcript variant mrna	162	238	8e-17	89.6104
gi|157742848|gb|BC099995.1|	Danio rerio cDNA clone IMAGE:7270576	1079	1233	DLPD03438	Dual specificity protein kinase CLK1 OS=Mus musculus GN=Clk1 PE=1 SV=1	70	224	8e-09	80
gi|157742848|gb|BC099995.1|	Danio rerio cDNA clone IMAGE:7270576	1113	1233	assembly_c22354	Catalytic domain of the Serine/Threonine Kinase, c-Jun N-terminal Kinase length=287	34	154	1e-07	80.9917
gi|157742848|gb|BC099995.1|	Danio rerio cDNA clone IMAGE:7270576	1112	1200	assembly_c21815	CDC-like kinase 4 [Salmo salar] >gi|209154358|gb|ACI33411.1| Dual specificity protein kinase CLK4 [Salmo salar] length=312	183	271	1e-07	83.1461
ENSDART00000025621	fms-related tyrosine kinase 1 (vascular endothelial growth factor/vascular permeability factor receptor) [Source:ZFIN;Acc:ZDB-GENE-050407-1]	3157	3428	DLPD15599	Vascular endothelial growth factor receptor 2 OS=Danio rerio GN=kdr PE=1 SV=2	172	443	4e-28	80.8824
ENSDART00000025621	fms-related tyrosine kinase 1 (vascular endothelial growth factor/vascular permeability factor receptor) [Source:ZFIN;Acc:ZDB-GENE-050407-1]	3250	3459	DLPD09581	Vascular endothelial growth factor receptor 3 OS=Danio rerio GN=flt4 PE=2 SV=1	180	389	3e-22	81.4286
ENSDART00000025621	fms-related tyrosine kinase 1 (vascular endothelial growth factor/vascular permeability factor receptor) [Source:ZFIN;Acc:ZDB-GENE-050407-1]	3388	3547	DLPD06752	Vascular endothelial growth factor receptor 1 OS=Homo sapiens GN=FLT1 PE=1 SV=2	14	173	5e-09	80
gi|41056190|ref|NM_200105.1|	Danio rerio akt interacting protein (aktip), mRNA	806	934	DLPD10299	AKT-interacting protein OS=Mus musculus GN=Aktip PE=2 SV=1	96	224	4e-17	83.7209
gi|41056190|ref|NM_200105.1|	Danio rerio akt interacting protein (aktip), mRNA	368	588	DLPD11478	AKT-interacting protein OS=Pongo abelii GN=AKTIP PE=2 SV=1	428	648	1e-14	79.638
gi|45433523|ref|NM_131859.2|	Danio rerio Kruppel-like factor 3 (basic) (klf3), mRNA	1017	1069	assembly_c18291	zf-C2H2 length=417	108	160	2e-07	88.6792
gi|115292073|gb|BC122309.1|	Danio rerio similar to Rab1-prov protein, mRNA (cDNA clone IMAGE:7014230), containing frame-shift errors	312	571	cDN22P0002A11.F.ab1	putative RAB1B member RAS oncogene family variant 3	626	885	5e-50	84.6154
gi|115292073|gb|BC122309.1|	Danio rerio similar to Rab1-prov protein, mRNA (cDNA clone IMAGE:7014230), containing frame-shift errors	196	316	DLPD16435	Ras-related protein Rab-1A OS=Lymnaea stagnalis GN=RAB1A PE=2 SV=1	180	300	2e-12	82.6446
gi|42734413|ref|NM_173283.3|	Danio rerio insulin-like growth factor binding protein 1a (igfbp1a), mRNA	302	413	DLPD17075	Insulin-like growth factor-binding protein 1 OS=Sus scrofa GN=IGFBP1 PE=3 SV=1	118	229	8e-12	83.0357
gi|47085856|ref|NM_213111.1|	Danio rerio galactosylceramidase b (galcb), mRNA	167	363	assembly_c25090	Glycosyl hydrolase family 59 length=434	159	356	2e-22	82.3232
gi|47085856|ref|NM_213111.1|	Danio rerio galactosylceramidase b (galcb), mRNA	255	519	DLPD00557	Galactocerebrosidase OS=Homo sapiens GN=GALC PE=1 SV=1	205	470	1e-17	79.6992
gi|47085856|ref|NM_213111.1|	Danio rerio galactosylceramidase b (galcb), mRNA	1778	1831	assembly_c5461	galactocerebrosidase precursor [Salmo salar] >gi|229485432|sp|B5X3C1.1|GALC_SALSA RecName: Full=Galactocerebrosidase; Short=GALCERase; AltName: Full=Galactosylceramidase; Flags: Precursor >gi|209155140|gb|ACI33802.1| Galactocerebrosidase precursor [Salmo salar] length=1104	568	621	4e-08	88.8889
gi|50540179|ref|NM_001002557.1|	Danio rerio neural precursor cell expressed, developmentally down-regulated 8, like (nedd8l), mRNA	110	305	DLPD03276	Ubiquitin/ribosomal fusion protein uba52 homologue, putative OS=Plasmodium falc	107	302	6e-36	84.6939	Ubiquitin-like protein which plays an important role in cell cycle control and embryogenesis
gi|50540179|ref|NM_001002557.1|	Danio rerio neural precursor cell expressed, developmentally down-regulated 8, like (nedd8l), mRNA	110	305	assembly_rep_c539	NEDD8 precursor [Salmo salar] length=677	188	383	6e-36	84.6939
gi|50540179|ref|NM_001002557.1|	Danio rerio neural precursor cell expressed, developmentally down-regulated 8, like (nedd8l), mRNA	136	305	assembly_rep_c2387	NEDD8 precursor [Salmo salar] length=520	121	290	2e-32	85.2941
gi|50540179|ref|NM_001002557.1|	Danio rerio neural precursor cell expressed, developmentally down-regulated 8, like (nedd8l), mRNA	136	304	assembly_rep_c4171	NEDD8 precursor [Salmo salar] length=519	92	260	9e-32	85.2071
gi|50540179|ref|NM_001002557.1|	Danio rerio neural precursor cell expressed, developmentally down-regulated 8, like (nedd8l), mRNA	136	304	assembly_rep_c29273	Ubiquitin family length=461	253	421	6e-30	84.6154
gi|50540179|ref|NM_001002557.1|	Danio rerio neural precursor cell expressed, developmentally down-regulated 8, like (nedd8l), mRNA	119	311	DLPD03256	Ubiquitin extension protein OS=Capsicum annuum PE=2 SV=1	165	357	2e-29	83.4197
gi|50540179|ref|NM_001002557.1|	Danio rerio neural precursor cell expressed, developmentally down-regulated 8, like (nedd8l), mRNA	130	298	assembly_rep_c5383	Ubiquitin family length=655	261	429	2e-29	84.6154
gi|50540179|ref|NM_001002557.1|	Danio rerio neural precursor cell expressed, developmentally down-regulated 8, like (nedd8l), mRNA	136	305	assembly_rep_c18215	Ubiquitin family length=485	91	263	8e-20	83.815
gi|50540179|ref|NM_001002557.1|	Danio rerio neural precursor cell expressed, developmentally down-regulated 8, like (nedd8l), mRNA	131	293	DLPD00889	tetraodon nigroviridis full-length cdna	834	996	3e-16	81.5951
gi|113671558|ref|NM_001045311.1|	Danio rerio mannoside acetylglucosaminyltransferase 5 (mgat5), mRNA	1086	1543	assembly_c8314	PREDICTED: similar to N-acetylglucosaminyltransferase V [Gallus gallus] length=518	33	490	3e-63	82.1351
gi|113671558|ref|NM_001045311.1|	Danio rerio mannoside acetylglucosaminyltransferase 5 (mgat5), mRNA	2070	2311	assembly_c14768	mannosyl (alpha-1,6-)-glycoprotein beta-1,6-N-acetyl-glucosaminyltransferase [Source:HGNC Symbol;Acc:7049] length=425	55	296	2e-36	83.0579
gi|113671558|ref|NM_001045311.1|	Danio rerio mannoside acetylglucosaminyltransferase 5 (mgat5), mRNA	298	389	assembly_c7119	mannosyl (alpha-1,6-)-glycoprotein beta-1,6-N-acetyl-glucosaminyltransferase [Source:HGNC Symbol;Acc:7049] length=499	307	398	1e-13	85.8696
gi|47086164|ref|NM_212937.1|	Danio rerio v-myc myelocytomatosis viral oncogene homolog 1, lung carcinoma derived (avian) a (mycl1a), mRNA	217	266	DLPD00678	Protein L-Myc-1b OS=Danio rerio GN=mycl1b PE=2 SV=1	423	472	3e-08	90
gi|126632092|gb|BC133894.1|	Danio rerio Mediator of RNA polymerase II transcription subunit 11, mRNA (cDNA clone IMAGE:7913847), partial cds	203	336	assembly_rep_c2004	mediator of RNA polymerase II transcription subunit 11 [Ictalurus punctatus] >gi|308324057|gb|ADO29164.1| mediator of RNA polymerase II transcription subunit 11 [Ictalurus punctatus] length=701	314	447	6e-18	83.5821
ENSDART00000101477	epithelial membrane protein 1 [Source:ZFIN;Acc:ZDB-GENE-070822-2]	1290	1421	cDN30P0006E19.F.ab1	pep:novel chromosome:MEDAKA1:13:8155266:8157729:1 gene:ENSORLG00000003971	141	272	1e-30	87.8788
ENSDART00000101477	epithelial membrane protein 1 [Source:ZFIN;Acc:ZDB-GENE-070822-2]	1761	1830	cDN27P0001N24.F.ab1	Rho GTPase activating protein 27	128	197	1e-17	91.4286
gi|190358609|ref|NM_001128333.1|	Danio rerio DEAH (Asp-Glu-Ala-His) box polypeptide 34 (dhx34), mRNA	667	1084	assembly_c8973	unnamed protein product [Tetraodon nigroviridis] length=475	24	441	2e-72	83.2536
gi|190358609|ref|NM_001128333.1|	Danio rerio DEAH (Asp-Glu-Ala-His) box polypeptide 34 (dhx34), mRNA	2831	2978	assembly_c5750	probable ATP-dependent RNA helicase DHX34 [Danio rerio] >gi|148725654|emb|CAM13009.2| novel protein similar to mouse DEAH (Asp-Glu-Ala-His) box polypeptide 34 (Dhx34) [Danio rerio] length=1012	340	487	3e-16	82.4324
gi|190358609|ref|NM_001128333.1|	Danio rerio DEAH (Asp-Glu-Ala-His) box polypeptide 34 (dhx34), mRNA	2518	2559	assembly_c31384	unnamed protein product [Tetraodon nigroviridis] length=162	78	119	7e-08	92.8571
gi|41054266|ref|NM_199775.1|	Danio rerio zgc:55652 (zgc:55652), mRNA	933	973	assembly_c28457	histone deacetylase 10 [Danio rerio] >gi|27882109|gb|AAH44446.1| Zgc:55652 [Danio rerio] length=222	71	111	2e-07	92.6829
gi|326669690|ref|XM_680529.5|	PREDICTED: Danio rerio ubiquitin specific peptidase 10, transcript variant 1 (usp10), mRNA	2696	2907	assembly_c22257	ubiquitin carboxyl-terminal hydrolase 10-A [Xenopus laevis] >gi|123895418|sp|Q2NL57.1|UB10A_XENLA RecName: Full=Ubiquitin carboxyl-terminal hydrolase 10-A; AltName: Full=Deubiquitinating enzyme 10-A; AltName: Full=Ubiquitin thiolesterase 10-A; AltName: Full=Ubiquitin-specific-processing protease 10-A >gi|84708827|gb|AAI10954.1| MGC132196 protein [Xenopus laevis] length=274	2	213	1e-68	90.566
gi|326669690|ref|XM_680529.5|	PREDICTED: Danio rerio ubiquitin specific peptidase 10, transcript variant 1 (usp10), mRNA	293	532	assembly_rep_c1249	PREDICTED: wu:fc76g05 isoform 1 [Danio rerio] length=756	233	472	2e-42	84.1667
gi|326669690|ref|XM_680529.5|	PREDICTED: Danio rerio ubiquitin specific peptidase 10, transcript variant 1 (usp10), mRNA	293	421	assembly_rep_c319	ubiquitin specific peptidase 10 [Source:HGNC Symbol;Acc:12608] length=685	307	435	4e-31	88.3721
gi|47086778|ref|NM_212628.1|	Danio rerio cytotoxic granule-associated RNA binding protein 1 (tia1), mRNA	267	844	cDN24P0002B02.F.ab1	unnamed protein product	239	816	1e-115	84.083
gi|47086778|ref|NM_212628.1|	Danio rerio cytotoxic granule-associated RNA binding protein 1 (tia1), mRNA	261	700	assembly_c18535	PREDICTED: similar to Nucleolysin TIAR (TIA-1 related protein) isoform 20 [Canis familiaris] length=866	280	720	3e-73	82.9932
gi|47086778|ref|NM_212628.1|	Danio rerio cytotoxic granule-associated RNA binding protein 1 (tia1), mRNA	1128	1209	assembly_c25214	TIA1 cytotoxic granule-associated RNA binding protein [Source:HGNC Symbol;Acc:11802] length=230	16	96	3e-14	87.8049
gi|41053659|ref|NM_200275.1|	Danio rerio bromodomain containing 9 (brd9), mRNA	573	901	DLPD17874	Bromodomain-containing protein 9 OS=Homo sapiens GN=BRD9 PE=2 SV=1	92	420	4e-48	82.3708
gi|41053659|ref|NM_200275.1|	Danio rerio bromodomain containing 9 (brd9), mRNA	1305	1487	assembly_c14409	unnamed protein product [Tetraodon nigroviridis] length=432	150	332	2e-13	80.3279
gi|41053659|ref|NM_200275.1|	Danio rerio bromodomain containing 9 (brd9), mRNA	1905	1963	DLPD08010	Bromodomain-containing protein 9 OS=Danio rerio GN=brd9 PE=2 SV=1	151	209	1e-08	88.1356
gi|41053659|ref|NM_200275.1|	Danio rerio bromodomain containing 9 (brd9), mRNA	1905	1963	assembly_c13394	bromodomain containing 9 [Source:HGNC Symbol;Acc:25818] length=537	210	268	1e-08	88.1356
gi|41053659|ref|NM_200275.1|	Danio rerio bromodomain containing 9 (brd9), mRNA	147	268	assembly_rep_c11197	bromodomain containing 9 [Source:HGNC Symbol;Acc:25818] length=358	122	243	4e-08	81.1475
gi|41053659|ref|NM_200275.1|	Danio rerio bromodomain containing 9 (brd9), mRNA	147	268	assembly_rep_c1931	bromodomain containing 9 [Source:HGNC Symbol;Acc:25818] length=590	212	333	4e-08	81.1475
gi|60688284|gb|BC090424.1|	Danio rerio hypothetical protein LOC553326, mRNA (cDNA clone IMAGE:7137405), partial cds	62	230	DLPD03112	Protein-tyrosine phosphatase-like member A OS=Canis familiaris GN=PTPLA PE=2 SV	190	358	4e-29	84.6154
gi|60688284|gb|BC090424.1|	Danio rerio hypothetical protein LOC553326, mRNA (cDNA clone IMAGE:7137405), partial cds	263	342	assembly_c7402	PHS1 protein [Salmo salar] >gi|209737904|gb|ACI69821.1| PHS1 [Salmo salar] length=973	875	954	8e-12	86.25
gi|60688284|gb|BC090424.1|	Danio rerio hypothetical protein LOC553326, mRNA (cDNA clone IMAGE:7137405), partial cds	62	106	assembly_rep_c2200	length=386	248	292	5e-10	93.3333
gi|171545986|ref|NM_001122943.1|	Danio rerio TRM2 tRNA methyltransferase 2 homolog B (S. cerevisiae) (trmt2b), mRNA	1578	1629	assembly_c20812	length=361	68	119	5e-07	88.4615
gi|41054350|ref|NM_199724.1|	Danio rerio ribosomal protein L27 (rpl27), mRNA	34	469	assembly_rep_c4762	60S ribosomal protein L27 [Anoplopoma fimbria] length=703	190	624	1e-143	89.9083
gi|41054350|ref|NM_199724.1|	Danio rerio ribosomal protein L27 (rpl27), mRNA	14	469	assembly_rep_c17	60S ribosomal protein L27 [Anoplopoma fimbria] length=621	76	530	1e-143	89.2544
gi|41054350|ref|NM_199724.1|	Danio rerio ribosomal protein L27 (rpl27), mRNA	14	400	DLPD06524	60S ribosomal protein L27 OS=Danio rerio GN=rpl27 PE=2 SV=3	110	496	1e-121	89.1473
gi|41054350|ref|NM_199724.1|	Danio rerio ribosomal protein L27 (rpl27), mRNA	34	305	assembly_rep_c7754	60S ribosomal protein L27 [Anoplopoma fimbria] length=698	427	698	8e-77	88.2353
gi|41054350|ref|NM_199724.1|	Danio rerio ribosomal protein L27 (rpl27), mRNA	34	237	assembly_c25482	KOW length=497	292	497	3e-36	84.9515
gi|41054350|ref|NM_199724.1|	Danio rerio ribosomal protein L27 (rpl27), mRNA	372	478	assembly_rep_c29437	Ribosomal L27e protein family length=155	8	113	2e-28	90.6542
gi|41054350|ref|NM_199724.1|	Danio rerio ribosomal protein L27 (rpl27), mRNA	14	125	assembly_rep_c31025	KOW motif length=248	53	164	6e-22	86.6071
gi|115313663|gb|BC124174.1|	Danio rerio Smith-Magenis syndrome chromosome region, candidate 7, mRNA (cDNA clone MGC:152920 IMAGE:5410335), complete cds	103	237	DLPD03728	Smith-Magenis syndrome chromosome region candidate gene 7 protein-like OS=Mus m	206	340	1e-13	82.2222
gi|115313663|gb|BC124174.1|	Danio rerio Smith-Magenis syndrome chromosome region, candidate 7, mRNA (cDNA clone MGC:152920 IMAGE:5410335), complete cds	103	237	assembly_rep_c32370	Smith-Magenis syndrome chromosome region, candidate 7 [Source:HGNC Symbol;Acc:17920] length=537	261	395	1e-13	82.2222
gi|41393132|ref|NM_201488.1|	Danio rerio protein phosphatase 1G (formerly 2C), magnesium-dependent, gamma isoform (ppm1g), mRNA	1229	1620	assembly_c12719	protein phosphatase 1G [Danio rerio] >gi|30353837|gb|AAH52132.1| Protein phosphatase 1G (formerly 2C), magnesium-dependent, gamma isoform [Danio rerio] length=486	23	415	2e-38	80.4071
gi|41054735|ref|NM_199534.1|	Danio rerio zgc:65851 (zgc:65851), mRNA	1174	1262	DLPD06604	Desmin OS=Canis familiaris GN=DES PE=3 SV=3	116	204	4e-17	87.6404
gi|41054735|ref|NM_199534.1|	Danio rerio zgc:65851 (zgc:65851), mRNA	1183	1262	assembly_rep_c1307	Keratin 8 [Danio rerio] length=1146	21	100	4e-14	87.5
gi|41054735|ref|NM_199534.1|	Danio rerio zgc:65851 (zgc:65851), mRNA	1162	1263	DLPD04196	Vimentin OS=Bos taurus GN=VIM PE=1 SV=3	559	660	6e-13	84.3137
gi|41054735|ref|NM_199534.1|	Danio rerio zgc:65851 (zgc:65851), mRNA	1178	1262	assembly_c20194	Type II keratin E3 [Dicentrarchus labrax] length=307	26	110	2e-12	85.8824
gi|41054735|ref|NM_199534.1|	Danio rerio zgc:65851 (zgc:65851), mRNA	1211	1262	assembly_c19433	length=423	67	118	6e-07	88.4615
gi|326672981|ref|XM_001332303.4|	PREDICTED: Danio rerio calcium/calmodulin-dependent protein kinase (CaM kinase) II gamma 2, transcript variant 2 (camk2g2), mRNA	99	926	DLPD00530	Calcium/calmodulin-dependent protein kinase type II delta chain OS=Gallus gallu	213	1040	1e-159	83.5749
gi|326672981|ref|XM_001332303.4|	PREDICTED: Danio rerio calcium/calmodulin-dependent protein kinase (CaM kinase) II gamma 2, transcript variant 2 (camk2g2), mRNA	1159	1554	assembly_c26457	calcium/calmodulin-dependent protein kinase (CaM kinase) II gamma 1 [Danio rerio] >gi|66911242|gb|AAH96785.1| Calcium/calmodulin-dependent protein kinase (CaM kinase) II gamma 1 [Danio rerio] length=606	9	404	5e-88	85.3535
gi|326672981|ref|XM_001332303.4|	PREDICTED: Danio rerio calcium/calmodulin-dependent protein kinase (CaM kinase) II gamma 2, transcript variant 2 (camk2g2), mRNA	75	395	assembly_c17337	Protein kinase domain length=463	139	460	2e-65	85.0932
gi|326672981|ref|XM_001332303.4|	PREDICTED: Danio rerio calcium/calmodulin-dependent protein kinase (CaM kinase) II gamma 2, transcript variant 2 (camk2g2), mRNA	568	953	assembly_c25002	Catalytic domain of the Protein Serine/Threonine Kinase, Classical Protein Kinase C length=389	1	389	4e-48	81.7481
gi|326672981|ref|XM_001332303.4|	PREDICTED: Danio rerio calcium/calmodulin-dependent protein kinase (CaM kinase) II gamma 2, transcript variant 2 (camk2g2), mRNA	286	428	assembly_c23099	Protein kinase domain length=205	22	164	4e-11	81.1189
gi|326672981|ref|XM_001332303.4|	PREDICTED: Danio rerio calcium/calmodulin-dependent protein kinase (CaM kinase) II gamma 2, transcript variant 2 (camk2g2), mRNA	94	158	DLPD02203	Calcium/calmodulin-dependent protein kinase type II delta 1 chain OS=Danio reri	253	317	7e-10	87.6923
gi|326672981|ref|XM_001332303.4|	PREDICTED: Danio rerio calcium/calmodulin-dependent protein kinase (CaM kinase) II gamma 2, transcript variant 2 (camk2g2), mRNA	1339	1430	assembly_rep_c7352	Calcium/calmodulin dependent protein kinase II Association length=496	182	273	7e-07	82.6087
gi|124248504|ref|NM_001080803.1|	Danio rerio acyl-CoA thioesterase 13 (acot13), mRNA	118	432	DLPD06042	Thioesterase superfamily member 2 OS=Pongo abelii GN=THEM2 PE=2 SV=1	152	466	6e-50	82.8571
gi|124248504|ref|NM_001080803.1|	Danio rerio acyl-CoA thioesterase 13 (acot13), mRNA	118	432	assembly_rep_c537	Thioesterase superfamily member 2 [Salmo salar] >gi|221219534|gb|ACM08428.1| Thioesterase superfamily member 2 [Salmo salar] length=1057	686	1000	6e-50	82.8571
gi|124248504|ref|NM_001080803.1|	Danio rerio acyl-CoA thioesterase 13 (acot13), mRNA	212	330	assembly_rep_c6076	novel protein similar to vertebrate thioesterase superfamily member 2 (THEM2) [Danio rerio] length=369	204	322	1e-16	84.0336
gi|156229865|gb|BC151917.1|	Danio rerio zgc:171673, mRNA (cDNA clone MGC:171673 IMAGE:7895154), complete cds	1004	1038	DLPD12217	Putative uncharacterized protein OS=Branchiostoma floridae GN=BRAFLDRAFT_66750	139	173	2e-06	94.2857
gi|41393150|ref|NM_201497.1|	Danio rerio SH3-domain GRB2-like 1b (sh3gl1b), mRNA	232	416	assembly_c5395	BAR domain length=383	148	332	3e-17	81.0811
gi|41151983|ref|NM_201322.1|	Danio rerio ATPase, H+ transporting, lysosomal, V1 subunit C, isoform 1a (atp6v1c1a), mRNA	149	1297	DLPD05516	V-type proton ATPase subunit C 1-A OS=Danio rerio GN=atp6v1c1a PE=2 SV=1	164	1309	1e-157	81.114
gi|41151983|ref|NM_201322.1|	Danio rerio ATPase, H+ transporting, lysosomal, V1 subunit C, isoform 1a (atp6v1c1a), mRNA	145	784	SeabassC-CL2122Contig1	V-type proton ATPase subunit C 1-A	210	849	1e-107	82.6562
gi|41151983|ref|NM_201322.1|	Danio rerio ATPase, H+ transporting, lysosomal, V1 subunit C, isoform 1a (atp6v1c1a), mRNA	1065	1301	assembly_c18453	unnamed protein product [Tetraodon nigroviridis] length=444	1	231	4e-32	82.2785
gi|54400593|ref|NM_001006046.1|	Danio rerio cutC copper transporter homolog (E. coli) (cutc), mRNA	55	88	DLPD13676	Copper homeostasis protein cutC homolog OS=Mus musculus GN=Cutc PE=2 SV=1	179	212	5e-06	94.1176
gi|54400593|ref|NM_001006046.1|	Danio rerio cutC copper transporter homolog (E. coli) (cutc), mRNA	55	88	assembly_rep_c6546	unnamed protein product [Tetraodon nigroviridis] length=451	284	317	5e-06	94.1176
gi|55925272|ref|NM_001007361.1|	Danio rerio SGT1, suppressor of G2 allele of SKP1 (S. cerevisiae) (sgut1), mRNA	861	1057	assembly_rep_c3784	unnamed protein product [Tetraodon nigroviridis] length=569	183	379	2e-12	79.6954
gi|313482866|ref|NM_001004594.2|	Danio rerio carnitine O-acetyltransferase b (cratb), nuclear gene encoding mitochondrial protein, mRNA	837	877	cDN35P0002E12.F.ab1	cdna:novel group:BROADS1:groupX:3193538:3202314:1 gene:ENSGACG00000002769	576	616	7e-10	95.122
gi|313482866|ref|NM_001004594.2|	Danio rerio carnitine O-acetyltransferase b (cratb), nuclear gene encoding mitochondrial protein, mRNA	837	877	DLPD00519	Carnitine O-acetyltransferase OS=Homo sapiens GN=CRAT PE=1 SV=5	504	544	7e-10	95.122
gi|313482866|ref|NM_001004594.2|	Danio rerio carnitine O-acetyltransferase b (cratb), nuclear gene encoding mitochondrial protein, mRNA	1829	1933	DLPD12905	Carnitine O-acetyltransferase OS=Rattus norvegicus GN=Crat PE=1 SV=1	318	422	7e-10	82.8571
gi|49900551|gb|BC076058.1|	Danio rerio tudor domain containing 9-like, mRNA (cDNA clone IMAGE:7048623), partial cds	946	1013	assembly_rep_c4679	unnamed protein product [Tetraodon nigroviridis] length=866	237	304	8e-12	88.2353
gi|55742471|ref|NM_199687.1|	Danio rerio transaldolase 1 (taldo1), transcript variant 1, mRNA	28	819	assembly_rep_c1193	Transaldolase [Salmo salar] >gi|221219806|gb|ACM08564.1| Transaldolase [Salmo salar] >gi|221222292|gb|ACM09807.1| Transaldolase [Salmo salar] length=1672	130	922	6e-91	80.454
ENSDART00000021406	peptidylprolyl isomerase (cyclophilin)-like 1 [Source:ZFIN;Acc:ZDB-GENE-051009-1]	185	449	assembly_rep_c345	PREDICTED: similar to CGI-124 protein [Ornithorhynchus anatinus] length=692	246	510	1e-48	84.1509
ENSDART00000021406	peptidylprolyl isomerase (cyclophilin)-like 1 [Source:ZFIN;Acc:ZDB-GENE-051009-1]	185	365	assembly_rep_c12096	Peptidyl-prolyl cis-trans isomerase-like 1 [Salmo salar] length=411	231	409	9e-25	83.9779
gi|84794560|ref|NM_001039062.1|	Danio rerio mediator complex subunit 24 (med24), mRNA	2207	2705	assembly_rep_c3632	Mediator of RNA polymerase II transcription subunit 24 [Dicentrarchus labrax] length=1217	211	709	1e-54	80.8
gi|84794560|ref|NM_001039062.1|	Danio rerio mediator complex subunit 24 (med24), mRNA	1762	2021	assembly_c18062	Mediator of RNA polymerase II transcription subunit 24 [Dicentrarchus labrax] length=362	14	273	2e-16	79.2308
gi|81294355|gb|BC108070.1|	Danio rerio similar to MARVEL domain containing 2, mRNA (cDNA clone IMAGE:7239580), partial cds	626	669	assembly_c16706	LOC558720 protein [Danio rerio] length=336	135	178	4e-07	90.9091
gi|55925252|ref|NM_001007389.1|	Danio rerio zgc:103586 (zgc:103586), mRNA	144	414	DLPD11775	Cytidine deaminase OS=Mus musculus GN=Cda PE=1 SV=2	220	490	2e-13	78.5978
gi|55925252|ref|NM_001007389.1|	Danio rerio zgc:103586 (zgc:103586), mRNA	144	414	assembly_rep_c854	PREDICTED: similar to cytidine deaminase [Canis familiaris] length=709	310	580	2e-13	78.5978
gi|55925252|ref|NM_001007389.1|	Danio rerio zgc:103586 (zgc:103586), mRNA	144	270	assembly_rep_c25890	Cytidine and deoxycytidylate deaminase zinc-binding region length=521	218	344	2e-12	81.8898
gi|47216698|emb|CAAE01014622.1|	Tetraodon nigroviridis chromosome 3 SCAF14622, whole genome shotgun sequence	165074	165399	assembly_c26613	PH length=656	2	329	1e-112	91.4634
gi|47216698|emb|CAAE01014622.1|	Tetraodon nigroviridis chromosome 3 SCAF14622, whole genome shotgun sequence	257385	257728	assembly_c15234	unnamed protein product [Tetraodon nigroviridis] length=615	2	345	1e-85	86.9186
gi|47216698|emb|CAAE01014622.1|	Tetraodon nigroviridis chromosome 3 SCAF14622, whole genome shotgun sequence	250773	250962	assembly_rep_c1601	Probable 7,8-dihydro-8-oxoguanine triphosphatase NUDT15 [Salmo salar] >gi|209733348|gb|ACI67543.1| Probable 7,8-dihydro-8-oxoguanine triphosphatase NUDT15 [Salmo salar] length=724	396	585	4e-51	88.9474
gi|47216698|emb|CAAE01014622.1|	Tetraodon nigroviridis chromosome 3 SCAF14622, whole genome shotgun sequence	90557	90715	DLPD07160	UPF0568 protein C14orf166 homolog OS=Danio rerio GN=zgc:56576 PE=2 SV=1	660	818	2e-49	91.195
gi|47216698|emb|CAAE01014622.1|	Tetraodon nigroviridis chromosome 3 SCAF14622, whole genome shotgun sequence	512444	512605	assembly_c14768	mannosyl (alpha-1,6-)-glycoprotein beta-1,6-N-acetyl-glucosaminyltransferase [Source:HGNC Symbol;Acc:7049] length=425	135	296	2e-46	90.1235
gi|47216698|emb|CAAE01014622.1|	Tetraodon nigroviridis chromosome 3 SCAF14622, whole genome shotgun sequence	480694	480815	SeabassC-CL3073Contig1	zinc finger, RAN-binding domain containing 3	773	893	3e-39	93.4426
gi|47216698|emb|CAAE01014622.1|	Tetraodon nigroviridis chromosome 3 SCAF14622, whole genome shotgun sequence	480694	480815	assembly_rep_c9472	unnamed protein product [Tetraodon nigroviridis] length=880	114	234	5e-38	92.623
gi|47216698|emb|CAAE01014622.1|	Tetraodon nigroviridis chromosome 3 SCAF14622, whole genome shotgun sequence	494884	495048	assembly_c28837	cyclin T2 [Source:HGNC Symbol;Acc:1600] length=294	117	281	2e-37	87.2727
gi|47216698|emb|CAAE01014622.1|	Tetraodon nigroviridis chromosome 3 SCAF14622, whole genome shotgun sequence	125074	125364	assembly_c25430	length=324	2	293	1e-35	82.1918
gi|47216698|emb|CAAE01014622.1|	Tetraodon nigroviridis chromosome 3 SCAF14622, whole genome shotgun sequence	281193	281320	DLPD14558	Amyotrophic lateral sclerosis 2 chromosomal region candidate gene 16 protein OS	521	648	3e-33	89.8438
gi|261337153|ref|NM_001166258.1|	Danio rerio coiled-coil domain containing 90B (ccdc90b), mRNA	626	721	DLPD05508	Coiled-coil domain-containing protein 90B, mitochondrial OS=Xenopus tropicalis	308	403	4e-07	82.2917
gi|261337153|ref|NM_001166258.1|	Danio rerio coiled-coil domain containing 90B (ccdc90b), mRNA	626	721	assembly_c11104	coiled-coil domain containing 90B-like [Salmo salar] >gi|197631901|gb|ACH70674.1| coiled-coil domain containing 90B-like [Salmo salar] >gi|209733646|gb|ACI67692.1| Coiled-coil domain-containing protein 90B, mitochondrial precursor [Salmo salar] length=1064	289	384	4e-07	82.2917
gi|148744307|gb|BC142601.1|	Danio rerio si:ch211-276g21.1, mRNA (cDNA clone MGC:162970 IMAGE:8106707), complete cds	29	668	DLPD01316	Disks large homolog 3 OS=Rattus norvegicus GN=Dlg3 PE=1 SV=1	428	1065	1e-102	83.0482
gi|148744307|gb|BC142601.1|	Danio rerio si:ch211-276g21.1, mRNA (cDNA clone MGC:162970 IMAGE:8106707), complete cds	29	258	DLPD01315	PREDICTED: similar to discs large 1 CG1725-PK [Acyrthosiphon pisum]	437	666	2e-58	87.3913
gi|148744307|gb|BC142601.1|	Danio rerio si:ch211-276g21.1, mRNA (cDNA clone MGC:162970 IMAGE:8106707), complete cds	866	960	DLPD07881	Discs large homolog 1-like protein OS=Danio rerio GN=dlg1l PE=2 SV=1	45	139	3e-11	84.2105
gi|148744307|gb|BC142601.1|	Danio rerio si:ch211-276g21.1, mRNA (cDNA clone MGC:162970 IMAGE:8106707), complete cds	209	258	assembly_c18946	Src homology-3 domain length=407	179	228	3e-08	90
gi|189533090|ref|XR_029221.2|	PREDICTED: Danio rerio midasin homolog (yeast) (mdn1), miscRNA	16363	16577	cDN29P0005D12.F.ab1	MDN1, midasin homolog (yeast)	136	350	1e-31	83.2558
gi|189537827|ref|XM_682733.3|	PREDICTED: Danio rerio asc-type amino acid transporter 1-like (LOC559395), mRNA	1142	1227	DLPD13647	Asc-type amino acid transporter 1 OS=Homo sapiens GN=SLC7A10 PE=1 SV=1	35	120	1e-10	84.8837
gi|57526014|ref|NM_001003517.1|	Danio rerio zgc:100906 (zgc:100906), mRNA	1271	1410	assembly_c4328	protein disulfide-isomerase A3 [Danio rerio] >gi|50417108|gb|AAH77131.1| Zgc:100906 [Danio rerio] length=814	413	553	2e-07	80.8511
gi|50539715|ref|NM_001002328.1|	Danio rerio emopamil binding protein (sterol isomerase) (ebp), mRNA	161	225	DLPD16020	3-beta-hydroxysteroid-Delta(8),Delta(7)-isomerase OS=Homo sapiens GN=EBP PE=1 S	189	253	9e-08	86.1538
gi|40254672|ref|NM_131882.2|	Danio rerio chemokine (C-X-C motif) receptor 4a (cxcr4a), mRNA	672	762	DLPD05990	C-X-C chemokine receptor type 4 OS=Pan troglodytes GN=CXCR4 PE=2 SV=1	733	823	8e-21	89.011
gi|46309500|ref|NM_207067.1|	Danio rerio Leo1, Paf1/RNA polymerase II complex component, homolog (S. cerevisiae) (leo1), mRNA	1008	1367	assembly_c7784	unnamed protein product [Tetraodon nigroviridis] length=458	50	409	3e-24	79.5014
gi|292616578|ref|XM_002663038.1|	PREDICTED: Danio rerio Purkinje cell protein 4-like, transcript variant 1 (LOC793374), mRNA	180	238	DLPD07315	Purkinje cell protein 4 OS=Homo sapiens GN=PCP4 PE=2 SV=3	168	226	2e-09	88.1356
gi|141795773|gb|BC135110.1|	Danio rerio cDNA clone IMAGE:7165663	1202	1277	assembly_c26814	unnamed protein product [Tetraodon nigroviridis] length=361	117	192	2e-09	85.5263
gi|141795773|gb|BC135110.1|	Danio rerio cDNA clone IMAGE:7165663	442	512	assembly_rep_c2203	unnamed protein product [Tetraodon nigroviridis] length=961	500	570	2e-06	84.507
gi|47271389|ref|NM_213640.1|	Danio rerio microtubule-associated protein, RP/EB family, member 1b (mapre1b), mRNA	33	187	assembly_c5441	- length=446	202	356	4e-30	85.8065
gi|47271389|ref|NM_213640.1|	Danio rerio microtubule-associated protein, RP/EB family, member 1b (mapre1b), mRNA	319	433	SeabassC-CL3874Contig1	microtubule-associated protein, RP/EB family, member 3b	390	504	8e-16	84.3478
gi|47271389|ref|NM_213640.1|	Danio rerio microtubule-associated protein, RP/EB family, member 1b (mapre1b), mRNA	315	412	DLPD17945	Microtubule-associated protein RP/EB family member 2 OS=Mus musculus GN=Mapre2	370	467	2e-10	83.6735
gi|47271389|ref|NM_213640.1|	Danio rerio microtubule-associated protein, RP/EB family, member 1b (mapre1b), mRNA	357	409	DLPD13028	Microtubule-associated protein RP/EB family member 3 OS=Rattus norvegicus GN=Ma	390	442	2e-07	88.6792
gi|41393138|ref|NM_201491.1|	Danio rerio isovaleryl Coenzyme A dehydrogenase (ivd), nuclear gene encoding mitochondrial protein, mRNA	1071	1324	SeabassC-CL1820Contig1	isovaleryl-CoA dehydrogenase	76	329	2e-46	84.252
gi|41393138|ref|NM_201491.1|	Danio rerio isovaleryl Coenzyme A dehydrogenase (ivd), nuclear gene encoding mitochondrial protein, mRNA	426	667	DLPD14136	Isovaleryl-CoA dehydrogenase, mitochondrial OS=Pongo abelii GN=IVD PE=2 SV=1	401	642	2e-15	79.3388
gi|47085862|ref|NM_213119.1|	Danio rerio solute carrier family 25, member 28 (slc25a28), nuclear gene encoding mitochondrial protein, mRNA	961	1058	DLPD09281	Mitoferrin-2 OS=Danio rerio GN=slc25a28 PE=2 SV=1	99	196	5e-08	82.6531
gi|292627786|ref|XM_002666702.1|	PREDICTED: Danio rerio Histone H1.0-like (LOC100333852), mRNA	343	550	assembly_rep_c2144	Histone H1.0 [Dicentrarchus labrax] length=1406	331	538	8e-12	79.3269
gi|57525721|ref|NM_001003597.1|	Danio rerio meiotic nuclear divisions 1 homolog (S. cerevisiae) (mnd1), mRNA	60	283	DLPD16281	Meiotic nuclear division protein 1 homolog OS=Homo sapiens GN=MND1 PE=1 SV=1	156	379	3e-26	81.6964
gi|111584644|gb|EE311473.1|EE311473	AGENCOURT_85446992 NIH_ZGC_23 Danio rerio cDNA clone IMAGE:8729339 5', mRNA sequence	14	464	DLPD02153	Phosphorylase b kinase regulatory subunit beta OS=Homo sapiens GN=PHKB PE=1 SV=	318	768	2e-35	79.1574
gi|111584644|gb|EE311473.1|EE311473	AGENCOURT_85446992 NIH_ZGC_23 Danio rerio cDNA clone IMAGE:8729339 5', mRNA sequence	287	413	assembly_c15926	PREDICTED: hypothetical protein, partial [Strongylocentrotus purpuratus] length=254	16	142	1e-18	84.252
gi|18858464|ref|NM_131791.1|	Danio rerio cryptochrome 2a (cry2a), mRNA	952	1256	assembly_c16369	cryptochrome 1b [Danio rerio] length=483	24	328	1e-50	83.2787
gi|18858464|ref|NM_131791.1|	Danio rerio cryptochrome 2a (cry2a), mRNA	1012	1201	assembly_c27493	DNA photolyase, FAD-binding/Cryptochrome, C-terminal length=206	14	206	5e-41	87.5648
gi|18858464|ref|NM_131791.1|	Danio rerio cryptochrome 2a (cry2a), mRNA	1336	1466	assembly_rep_c17590	FAD binding domain of DNA photolyase length=512	8	138	2e-25	86.2595
gi|18858464|ref|NM_131791.1|	Danio rerio cryptochrome 2a (cry2a), mRNA	1024	1162	assembly_c29497	Cryptochrome-1 [Salmo salar] length=483	39	179	2e-22	87.3239
gi|18858464|ref|NM_131791.1|	Danio rerio cryptochrome 2a (cry2a), mRNA	1	71	DLPD13471	Cryptochrome CRY1 OS=Acropora millepora GN=cry1 PE=2 SV=1	174	244	3e-11	87.3239
gi|18858464|ref|NM_131791.1|	Danio rerio cryptochrome 2a (cry2a), mRNA	1372	1487	assembly_c9135	cryptochrome 1a isoform 1 [Perca flavescens] length=468	95	210	1e-10	81.8966
gi|66773353|ref|NM_001024377.1|	Danio rerio SAR1a gene homolog 2 (S. cerevisiae) (sara2), mRNA	106	699	SeabassC-CL50Contig2	GTP-binding protein SAR1a	191	784	1e-135	85.1852
gi|66773353|ref|NM_001024377.1|	Danio rerio SAR1a gene homolog 2 (S. cerevisiae) (sara2), mRNA	106	507	DLPD05821	GTP-binding protein SAR1b OS=Mus musculus GN=Sar1b PE=1 SV=1	193	594	3e-82	84.5771
gi|66773353|ref|NM_001024377.1|	Danio rerio SAR1a gene homolog 2 (S. cerevisiae) (sara2), mRNA	171	255	DLPD07212	GTP-binding protein SAR1b OS=Sus scrofa GN=SAR1B PE=2 SV=1	124	208	1e-07	83.5294
gi|41393138|ref|NM_201491.1|	Danio rerio isovaleryl Coenzyme A dehydrogenase (ivd), nuclear gene encoding mitochondrial protein, mRNA	1071	1324	SeabassC-CL1820Contig1	isovaleryl-CoA dehydrogenase	76	329	2e-46	84.252
gi|41393138|ref|NM_201491.1|	Danio rerio isovaleryl Coenzyme A dehydrogenase (ivd), nuclear gene encoding mitochondrial protein, mRNA	426	667	DLPD14136	Isovaleryl-CoA dehydrogenase, mitochondrial OS=Pongo abelii GN=IVD PE=2 SV=1	401	642	2e-15	79.3388
gi|190194330|ref|NM_001128259.1|	Danio rerio uridine-cytidine kinase 1-like 1a (uckl1a), mRNA	252	379	assembly_rep_c19882	LOC558466 protein [Danio rerio] length=332	13	140	3e-21	85.1562
gi|190194330|ref|NM_001128259.1|	Danio rerio uridine-cytidine kinase 1-like 1a (uckl1a), mRNA	279	406	assembly_c23865	uridine-cytidine kinase 1-like 1 [Salmo salar] >gi|223648690|gb|ACN11103.1| Uridine/cytidine kinase-like 1 [Salmo salar] length=810	244	371	2e-15	82.8125
gi|190194330|ref|NM_001128259.1|	Danio rerio uridine-cytidine kinase 1-like 1a (uckl1a), mRNA	1282	1414	assembly_c21497	cdna:novel chromosome:MEDAKA1:24:271076:279357:-1 gene:ENSORLG00000008762 length=382	8	141	4e-14	82.8358
gi|82658251|ref|NM_001037377.1|	Danio rerio 6-phosphofructo-2-kinase/fructose-2,6-biphosphatase 4 (pfkfb4), mRNA	189	1439	DLPD04626	6-phosphofructo-2-kinase/fructose-2,6-biphosphatase 4 OS=Homo sapiens GN=PFKFB4	193	1443	5e-78	77.9376	Synthesis and degradation of fructose 2,6-bisphosphate
gi|82658251|ref|NM_001037377.1|	Danio rerio 6-phosphofructo-2-kinase/fructose-2,6-biphosphatase 4 (pfkfb4), mRNA	157	872	DLPD06632	6-phosphofructo-2-kinase/fructose-2,6-biphosphatase 4 OS=Rattus norvegicus GN=P	207	922	3e-76	80.0279
gi|82658251|ref|NM_001037377.1|	Danio rerio 6-phosphofructo-2-kinase/fructose-2,6-biphosphatase 4 (pfkfb4), mRNA	625	872	assembly_c22142	6-phosphofructo-2-kinase/fructose-2, 6-biphosphatase 4' [Dicentrarchus labrax] length=399	1	248	1e-17	79.4355
gi|82658251|ref|NM_001037377.1|	Danio rerio 6-phosphofructo-2-kinase/fructose-2,6-biphosphatase 4 (pfkfb4), mRNA	1145	1492	assembly_c20495	6-phosphofructo-2-kinase/fructose-2, 6-biphosphatase 4' [Dicentrarchus labrax] length=480	77	425	6e-16	78.2235
gi|82658251|ref|NM_001037377.1|	Danio rerio 6-phosphofructo-2-kinase/fructose-2,6-biphosphatase 4 (pfkfb4), mRNA	233	289	DLPD05232	6-phosphofructo-2-kinase/fructose-2,6-biphosphatase 1 OS=Rattus norvegicus GN=P	222	278	1e-07	87.7193
gi|45794814|gb|CN022044.1|CN022044	AGENCOURT_20195225 NIH_ZGC_15 Danio rerio cDNA clone IMAGE:7226021 5', mRNA sequence	616	712	DLPD05161	YLP motif-containing protein 1 OS=Homo sapiens GN=YLPM1 PE=1 SV=3	75	171	7e-20	87.6289
gi|41054230|ref|NM_199794.1|	Danio rerio mediator of cell motility 1 (memo1), mRNA	756	1163	assembly_rep_c6996	Mediator of cell motility 1 [Danio rerio] length=1027	1	409	3e-54	81.6626
gi|41054230|ref|NM_199794.1|	Danio rerio mediator of cell motility 1 (memo1), mRNA	708	838	assembly_c24593	novel protein (zgc:55290) [Danio rerio] length=137	7	137	2e-18	83.9695
gi|41054230|ref|NM_199794.1|	Danio rerio mediator of cell motility 1 (memo1), mRNA	240	346	DLPD11785	Protein MEMO1 OS=Danio rerio GN=memo1 PE=2 SV=1	482	588	5e-16	85.0467
gi|122775602|gb|EH501975.1|EH501975	FDR107-P00051-DEPE-F_F03 FDR107 Danio rerio cDNA clone FDR107-P00051-BR_F03 5', mRNA sequence	630	716	SeabassC-CL3482Contig1	5-formyltetrahydrofolate cyclo-ligase	677	763	2e-11	85.0575
gi|122775602|gb|EH501975.1|EH501975	FDR107-P00051-DEPE-F_F03 FDR107 Danio rerio cDNA clone FDR107-P00051-BR_F03 5', mRNA sequence	627	716	assembly_c15840	5-formyltetrahydrofolate cyclo-ligase [Anoplopoma fimbria] length=588	98	187	7e-11	84.4444
gi|148540004|ref|NM_131790.4|	Danio rerio cryptochrome 1b (cry1b), mRNA	1294	1748	assembly_c16369	cryptochrome 1b [Danio rerio] length=483	21	477	9e-87	84.0263
gi|148540004|ref|NM_131790.4|	Danio rerio cryptochrome 1b (cry1b), mRNA	1374	1544	assembly_c27493	DNA photolyase, FAD-binding/Cryptochrome, C-terminal length=206	32	204	3e-31	86.1272
gi|148540004|ref|NM_131790.4|	Danio rerio cryptochrome 1b (cry1b), mRNA	1375	1494	assembly_c29497	Cryptochrome-1 [Salmo salar] length=483	45	166	9e-16	86.9919
gi|148540004|ref|NM_131790.4|	Danio rerio cryptochrome 1b (cry1b), mRNA	442	505	DLPD01295	Sulfated surface glycoprotein 185 OS=Volvox carteri PE=1 SV=1	569	632	6e-14	90.625
gi|148540004|ref|NM_131790.4|	Danio rerio cryptochrome 1b (cry1b), mRNA	1708	1823	assembly_c9135	cryptochrome 1a isoform 1 [Perca flavescens] length=468	86	201	9e-13	82.7586
ENSDART00000126768	coiled-coil and C2 domain containing 2A [Source:ZFIN;Acc:ZDB-GENE-030131-2291]	1066	1100	assembly_c12676	cdna:novel chromosome:TETRAODON8:1:11442478:11452167:1 gene:ENSTNIG00000017676 length=489	236	270	5e-06	94.2857
gi|302318936|ref|NM_001080606.2|	Danio rerio zgc:158667 (zgc:158667), mRNA	389	693	DLPD16336	Pantothenate kinase 2, mitochondrial OS=Homo sapiens GN=PANK2 PE=1 SV=3	392	696	4e-43	82.2951
gi|302318936|ref|NM_001080606.2|	Danio rerio zgc:158667 (zgc:158667), mRNA	1163	1452	assembly_c18389	pantothenate kinase 2, mitochondrial [Danio rerio] >gi|220678306|emb|CAX13117.1| novel protein (zgc:158667) [Danio rerio] length=395	27	316	1e-24	80
gi|54261754|ref|NM_200557.1|	Danio rerio golgi associated PDZ and coiled-coil motif containing (gopc), mRNA	213	433	DLPD18036	Golgi-associated PDZ and coiled-coil motif-containing protein OS=Homo sapiens G	344	564	1e-26	81.9005
gi|63100855|gb|BC095625.1|	Danio rerio cDNA clone IMAGE:7276286	421	470	assembly_rep_c424	Mitochondrial 2-oxoglutarate/malate carrier protein [Salmo salar] length=1082	595	644	4e-06	88
gi|18858938|ref|NM_131355.1|	Danio rerio kinesin family member 23 (kif23), mRNA	1915	2042	SeabassC-CL1939Contig1	kinesin family member 23	195	322	1e-30	88.2812
gi|18858938|ref|NM_131355.1|	Danio rerio kinesin family member 23 (kif23), mRNA	103	481	DLPD16002	Kinesin-like protein KIF23 OS=Homo sapiens GN=KIF23 PE=1 SV=3	155	533	6e-23	78.628
gi|18858938|ref|NM_131355.1|	Danio rerio kinesin family member 23 (kif23), mRNA	1915	1987	assembly_c15520	kinesin family member 23 [Source:HGNC Symbol;Acc:6392] length=460	264	336	6e-17	90.411
gi|18858938|ref|NM_131355.1|	Danio rerio kinesin family member 23 (kif23), mRNA	2527	2582	assembly_rep_c5166	kinesin-like protein KIF23 [Danio rerio] >gi|6006743|gb|AAF00594.1|AF139990_1 mitotic kinesin-like protein 1 [Danio rerio] >gi|94733668|emb|CAK11062.1| kinesin family member 23 [Danio rerio] length=1061	595	650	1e-11	91.0714
gi|18858938|ref|NM_131355.1|	Danio rerio kinesin family member 23 (kif23), mRNA	179	240	cDN24P0006F03.F.ab1	kinesin family member 23	195	256	5e-08	87.0968
gi|18858938|ref|NM_131355.1|	Danio rerio kinesin family member 23 (kif23), mRNA	1963	2042	assembly_c7317	LOC495418 protein [Xenopus laevis] length=700	1	80	5e-08	82.5
gi|38566089|gb|BC062278.1|	Danio rerio ribosomal protein L30, mRNA (cDNA clone MGC:77683 IMAGE:6997451), complete cds	29	384	assembly_rep_c533	ribosomal protein L30 [Solea senegalensis] length=692	219	574	1e-108	88.764
gi|38566089|gb|BC062278.1|	Danio rerio ribosomal protein L30, mRNA (cDNA clone MGC:77683 IMAGE:6997451), complete cds	29	384	assembly_rep_c37	ribosomal protein L30 [Solea senegalensis] length=626	136	491	1e-108	88.764
gi|38566089|gb|BC062278.1|	Danio rerio ribosomal protein L30, mRNA (cDNA clone MGC:77683 IMAGE:6997451), complete cds	67	384	assembly_rep_c3670	ribosomal protein L30 [Solea senegalensis] length=761	310	627	2e-92	88.3648
gi|292627486|ref|XM_686579.3|	PREDICTED: Danio rerio si:ch211-146l10.2 (si:ch211-146l10.2), mRNA	1741	2615	assembly_c12568	Vacuolar protein sorting-associated protein 41 homolog [Dicentrarchus labrax] length=901	8	884	1e-155	83.1243
gi|292627486|ref|XM_686579.3|	PREDICTED: Danio rerio si:ch211-146l10.2 (si:ch211-146l10.2), mRNA	2140	2711	cDN35P0001G11.F.ab1	Vacuolar protein sorting-associated protein 41 homolog	16	587	1e-121	84.6154
gi|292627486|ref|XM_686579.3|	PREDICTED: Danio rerio si:ch211-146l10.2 (si:ch211-146l10.2), mRNA	706	1079	DLPD10151	Vacuolar protein sorting-associated protein 41 homolog OS=Mus musculus GN=Vps41	84	457	3e-46	81.2834
gi|67972638|ref|NM_200973.2|	Danio rerio G protein pathway suppressor 2 (gps2), mRNA	558	677	DLPD14496	Putative uncharacterized protein OS=Chaetomium globosum GN=CHGG_03403 PE=4 SV=1	109	228	2e-21	85.8333
gi|67972638|ref|NM_200973.2|	Danio rerio G protein pathway suppressor 2 (gps2), mRNA	558	677	DLPD06309	G protein pathway suppressor 2 OS=Homo sapiens GN=GPS2 PE=1 SV=3	122	241	2e-21	85.8333
ENSDART00000090779	spastic ataxia of Charlevoix-Saguenay (sacsin) [Source:HGNC Symbol;Acc:10519]	13159	13219	assembly_c22071	spastic ataxia of Charlevoix-Saguenay (sacsin) [Source:HGNC Symbol;Acc:10519] length=224	85	145	3e-16	93.4426
gi|40254687|ref|NM_131786.2|	Danio rerio cryptochrome 3 (cry3), mRNA	1060	1355	assembly_c16369	cryptochrome 1b [Danio rerio] length=483	21	316	1e-47	83.1081
gi|40254687|ref|NM_131786.2|	Danio rerio cryptochrome 3 (cry3), mRNA	1120	1310	assembly_c27493	DNA photolyase, FAD-binding/Cryptochrome, C-terminal length=206	11	204	8e-37	86.5979
gi|40254687|ref|NM_131786.2|	Danio rerio cryptochrome 3 (cry3), mRNA	1135	1236	assembly_c29497	Cryptochrome-1 [Salmo salar] length=483	39	142	2e-15	87.619
gi|47085696|ref|NM_212986.1|	Danio rerio hypoxanthine phosphoribosyltransferase 1 (hprt1), mRNA	272	784	assembly_c9556	Hypoxanthine-guanine phosphoribosyltransferase [Osmerus mordax] length=1058	16	529	1e-72	81.9066
gi|47085696|ref|NM_212986.1|	Danio rerio hypoxanthine phosphoribosyltransferase 1 (hprt1), mRNA	122	735	DLPD01584	Hypoxanthine-guanine phosphoribosyltransferase OS=Gallus gallus GN=HPRT1 PE=2 S	165	778	6e-68	80.2932
gi|47085696|ref|NM_212986.1|	Danio rerio hypoxanthine phosphoribosyltransferase 1 (hprt1), mRNA	293	377	DLPD06402	Hypoxanthine-guanine phosphoribosyltransferase OS=Gallus gallus GN=HPRT1 PE=2 S	266	350	1e-07	83.5294
gi|47085696|ref|NM_212986.1|	Danio rerio hypoxanthine phosphoribosyltransferase 1 (hprt1), mRNA	420	461	DLPD13848	Phosphoribosyltransferase domain-containing protein 1 OS=Homo sapiens GN=PRTFDC	367	408	7e-06	90.4762
gi|47085696|ref|NM_212986.1|	Danio rerio hypoxanthine phosphoribosyltransferase 1 (hprt1), mRNA	420	461	assembly_rep_c2689	unnamed protein product [Tetraodon nigroviridis] length=591	485	526	7e-06	90.4762
gi|150832509|ref|NM_001099445.1|	Danio rerio endothelin receptor type Aa (ednraa), mRNA	1111	1196	DLPD10632	Endothelin B receptor OS=Bos taurus GN=EDNRB PE=1 SV=1	84	169	3e-08	83.7209
gi|47085890|ref|NM_213135.1|	Danio rerio cytochrome b5 type A (microsomal) (cyb5a), mRNA	163	254	DLPD12568	Cytochrome b5 OS=Homo sapiens GN=CYB5A PE=1 SV=2	208	299	3e-14	85.8696	Cytochrome b5 is a membrane bound hemoprotein which function as an electron carrier for several membrane
gi|47085890|ref|NM_213135.1|	Danio rerio cytochrome b5 type A (microsomal) (cyb5a), mRNA	163	254	assembly_rep_c2514	Cytochrome b5 [Salmo salar] length=641	300	391	3e-14	85.8696	bound oxygenases
gi|47085890|ref|NM_213135.1|	Danio rerio cytochrome b5 type A (microsomal) (cyb5a), mRNA	143	263	DLPD02852	Cytochrome b5 OS=Sus scrofa GN=CYB5A PE=1 SV=3	412	532	9e-08	80.9917
gi|50344841|ref|NM_001002094.1|	Danio rerio methionine sulfoxide reductase B3 (msrb3), nuclear gene encoding mitochondrial protein, mRNA	509	636	DLPD06185	Methionine-R-sulfoxide reductase B3, mitochondrial OS=Homo sapiens GN=MSRB3 PE=	809	936	6e-19	84.375
gi|50344841|ref|NM_001002094.1|	Danio rerio methionine sulfoxide reductase B3 (msrb3), nuclear gene encoding mitochondrial protein, mRNA	509	636	DLPD00746	Methionine-R-sulfoxide reductase B3, mitochondrial OS=Homo sapiens GN=MSRB3 PE=	437	564	6e-19	84.375
gi|50344841|ref|NM_001002094.1|	Danio rerio methionine sulfoxide reductase B3 (msrb3), nuclear gene encoding mitochondrial protein, mRNA	509	594	assembly_rep_c22308	Peptide methionine sulfoxide reductase msrB [Osmerus mordax] length=226	122	207	2e-15	87.2093
gi|52219069|ref|NM_001004611.1|	Danio rerio defective in sister chromatid cohesion 1 homolog (S. cerevisiae) (dscc1), mRNA	1016	1236	assembly_c20953	unnamed protein product [Tetraodon nigroviridis] length=528	70	290	6e-15	79.1855
gi|52219069|ref|NM_001004611.1|	Danio rerio defective in sister chromatid cohesion 1 homolog (S. cerevisiae) (dscc1), mRNA	1098	1206	assembly_c18697	defective in sister chromatid cohesion 1 homolog (S. cerevisiae) [Source:HGNC Symbol;Acc:24453] length=391	170	278	2e-12	83.4862
gi|52219069|ref|NM_001004611.1|	Danio rerio defective in sister chromatid cohesion 1 homolog (S. cerevisiae) (dscc1), mRNA	680	735	assembly_c20329	unnamed protein product [Tetraodon nigroviridis] length=415	326	381	4e-07	87.5
gi|50539713|ref|NM_001002323.1|	Danio rerio nudix (nucleoside diphosphate linked moiety X)-type motif 2 (nudt2), mRNA	212	287	assembly_c3691	Nucleoside diphosphate linked moiety X-type motif 2 [Dicentrarchus labrax] length=962	203	278	4e-19	90.7895
gi|113679270|ref|NM_001045377.1|	Danio rerio deleted in a mouse model of primary ciliary dyskinesia (dpcd), mRNA	688	826	DLPD07507	Protein DPCD OS=Danio rerio GN=dpcd PE=2 SV=1	493	631	9e-26	85.6115
gi|83415119|ref|NM_001037684.1|	Danio rerio myotubularin 1 (mtm1), mRNA	310	389	DLPD09422	Myotubularin OS=Pongo abelii GN=MTM1 PE=2 SV=1	567	646	6e-07	83.75
gi|170172600|ref|NM_001122749.1|	Danio rerio DiGeorge syndrome critical region gene 8 (dgcr8), mRNA	168	267	DLPD13199	Novel protein OS=Danio rerio GN=dgcr8 PE=4 SV=1	217	314	7e-33	95
gi|41152190|ref|NM_200745.1|	Danio rerio endothelial differentiation-related factor 1 (edf1), mRNA	215	429	assembly_rep_c523	unnamed protein product [Tetraodon nigroviridis] length=1295	360	574	3e-16	80
gi|41152190|ref|NM_200745.1|	Danio rerio endothelial differentiation-related factor 1 (edf1), mRNA	215	399	assembly_rep_c3636	unnamed protein product [Tetraodon nigroviridis] length=610	345	530	6e-11	80.1075
gi|169403975|ref|NM_001007281.2|	Danio rerio glutathione peroxidase 1a (gpx1a), mRNA	258	419	assembly_rep_c1024	glutathione peroxidase 1b [Danio rerio] length=772	233	395	4e-40	88.3436
gi|169403975|ref|NM_001007281.2|	Danio rerio glutathione peroxidase 1a (gpx1a), mRNA	214	500	DLPD03305	Glutathione peroxidase 2 OS=Mus musculus GN=Gpx2 PE=2 SV=3	161	447	2e-35	81.5331
gi|169403975|ref|NM_001007281.2|	Danio rerio glutathione peroxidase 1a (gpx1a), mRNA	214	455	assembly_rep_c1824	glutathione peroxidase 1 [Danio rerio] length=597	215	456	9e-35	82.6446
gi|169403975|ref|NM_001007281.2|	Danio rerio glutathione peroxidase 1a (gpx1a), mRNA	349	419	DLPD00035	Glutathione peroxidase 2 OS=Callithrix jacchus GN=GPX2 PE=2 SV=2	45	113	2e-14	91.5493
gi|326666315|ref|XM_002661256.2|	PREDICTED: Danio rerio dysferlin-interacting protein 1-like (LOC100332066), mRNA	508	542	DLPD00363	Dysferlin-interacting protein 1 OS=Mus musculus GN=Dysfip1 PE=2 SV=1	491	525	7e-07	94.2857
gi|61652773|gb|AY948197.1|	Danio rerio Fyn Kinase mRNA, complete cds	1111	1862	DLPD18652	Proto-oncogene tyrosine-protein kinase Yrk OS=Gallus gallus GN=YRK PE=2 SV=2	45	796	2e-59	78.8564
gi|61652773|gb|AY948197.1|	Danio rerio Fyn Kinase mRNA, complete cds	1099	1316	cDN28P0003O10.F.ab1	protein-tyrosine kinase	108	325	1e-41	84.8624
gi|61652773|gb|AY948197.1|	Danio rerio Fyn Kinase mRNA, complete cds	1204	1295	assembly_c15549	Proto-oncogene tyrosine-protein kinase Src [Dicentrarchus labrax] length=313	102	193	1e-23	90.2174
gi|61652773|gb|AY948197.1|	Danio rerio Fyn Kinase mRNA, complete cds	646	728	DLPD09226	Tyrosine-protein kinase Yes OS=Gallus gallus GN=YES1 PE=2 SV=3	208	290	1e-13	86.747
gi|61652773|gb|AY948197.1|	Danio rerio Fyn Kinase mRNA, complete cds	646	711	DLPD18236	Tyrosine-protein kinase Yes OS=Xiphophorus helleri GN=yes PE=2 SV=3	905	970	3e-08	86.3636
gi|18858958|ref|NM_131246.1|	Danio rerio lactate dehydrogenase A4 (ldha), mRNA	170	732	DLPD06581	L-lactate dehydrogenase A chain OS=Gillichthys seta GN=ldha PE=2 SV=2	154	716	9e-83	81.8828
gi|18858958|ref|NM_131246.1|	Danio rerio lactate dehydrogenase A4 (ldha), mRNA	170	477	assembly_rep_c2569	lactate/malate dehydrogenase length=590	275	583	7e-28	80.6452
gi|18858958|ref|NM_131246.1|	Danio rerio lactate dehydrogenase A4 (ldha), mRNA	1043	1109	assembly_rep_c4903	lactate dehydrogenase-A [Chromis xanthochira] length=1360	204	270	4e-11	88.0597
gi|54400403|ref|NM_001005953.1|	Danio rerio thioredoxin-like 4A (txnl4a), mRNA	270	612	assembly_rep_c300	thioredoxin-like 4A [Xenopus laevis] >gi|57920944|gb|AAH89128.1| MGC85128 protein [Xenopus laevis] >gi|225706116|gb|ACO08904.1| Thioredoxin-like protein 4A [Osmerus mordax] length=983	316	658	9e-81	86.0058
gi|54400403|ref|NM_001005953.1|	Danio rerio thioredoxin-like 4A (txnl4a), mRNA	270	358	DLPD01965	Thioredoxin-like protein 4A OS=Mus musculus GN=Txnl4a PE=2 SV=1	186	274	2e-17	87.6404
gi|54400711|ref|NM_001006105.1|	Danio rerio golgi phosphoprotein 3 (golph3), mRNA	426	492	assembly_rep_c3211	Golph3 protein [Danio rerio] >gi|123227934|emb|CAM15352.1| golgi phosphoprotein 3 [Danio rerio] >gi|197246951|gb|AAI64056.1| Golph3 protein [Danio rerio] length=405	48	114	2e-06	85.0746
gi|51491869|ref|NM_131669.3|	Danio rerio ATPase, Na+/K+ transporting, beta 2a polypeptide (atp1b2a), mRNA	657	747	DLPD05326	Sodium/potassium-transporting ATPase subunit beta-2 OS=Bufo marinus PE=2 SV=1	267	357	4e-11	84.6154
gi|55925320|ref|NM_001007399.1|	Danio rerio fibroblast growth factor 13a (fgf13a), mRNA	531	647	assembly_c11883	Fgf11 protein [Danio rerio] length=465	226	342	2e-19	85.4701
gi|50539971|ref|NM_001002456.1|	Danio rerio SET domain containing (lysine methyltransferase) 7 (setd7), mRNA	795	1028	DLPD07088	Histone-lysine N-methyltransferase SETD7 OS=Danio rerio GN=setd7 PE=2 SV=1	442	675	2e-15	79.4872
gi|50539971|ref|NM_001002456.1|	Danio rerio SET domain containing (lysine methyltransferase) 7 (setd7), mRNA	961	1028	assembly_c20747	length=503	334	401	4e-14	89.7059
gi|50539971|ref|NM_001002456.1|	Danio rerio SET domain containing (lysine methyltransferase) 7 (setd7), mRNA	87	203	assembly_rep_c24480	length=204	42	158	1e-07	81.1966
gi|47271383|ref|NM_213641.1|	Danio rerio cofilin 2, like (cfl2l), mRNA	269	480	DLPD06872	Cofilin-2 OS=Mus musculus GN=Cfl2 PE=1 SV=1	263	474	3e-26	82.0755
gi|47271383|ref|NM_213641.1|	Danio rerio cofilin 2, like (cfl2l), mRNA	269	480	assembly_rep_c480	Cofilin-2 [Salmo salar] >gi|303668742|gb|ADM16311.1| Cofilin-2 [Salmo salar] length=939	337	549	5e-22	81.6901
gi|326676017|ref|XM_001343106.3|	PREDICTED: Danio rerio novel protein similar to vertebrate PQ loop repeat containing 1 (PQLC1) (LOC100003642), mRNA	160	248	assembly_c18732	length=458	9	97	2e-10	84.2697
gi|38555954|gb|CK030030.1|CK030030	AGENCOURT_16620858 NIH_ZGC_7 Danio rerio cDNA clone IMAGE:7052752 5', mRNA sequence	8	416	assembly_rep_c1250	PREDICTED: ADP-ribosylation factor-like 6 interacting protein [Taeniopygia guttata] length=709	221	628	1e-117	88.2641
gi|38555954|gb|CK030030.1|CK030030	AGENCOURT_16620858 NIH_ZGC_7 Danio rerio cDNA clone IMAGE:7052752 5', mRNA sequence	1	402	assembly_rep_c45	ribosomal protein S15a, isoform CRA_b [Mus musculus] length=685	194	595	1e-116	88.0597
gi|38555954|gb|CK030030.1|CK030030	AGENCOURT_16620858 NIH_ZGC_7 Danio rerio cDNA clone IMAGE:7052752 5', mRNA sequence	8	402	assembly_rep_c772	PREDICTED: ADP-ribosylation factor-like 6 interacting protein [Taeniopygia guttata] length=629	109	503	1e-114	88.1013
gi|38555954|gb|CK030030.1|CK030030	AGENCOURT_16620858 NIH_ZGC_7 Danio rerio cDNA clone IMAGE:7052752 5', mRNA sequence	8	371	assembly_rep_c1411	PREDICTED: ADP-ribosylation factor-like 6 interacting protein [Taeniopygia guttata] length=669	306	669	1e-100	87.6374
gi|38555954|gb|CK030030.1|CK030030	AGENCOURT_16620858 NIH_ZGC_7 Danio rerio cDNA clone IMAGE:7052752 5', mRNA sequence	8	355	assembly_rep_c6008	PREDICTED: ADP-ribosylation factor-like 6 interacting protein [Taeniopygia guttata] length=473	126	473	8e-91	87.069
gi|38555954|gb|CK030030.1|CK030030	AGENCOURT_16620858 NIH_ZGC_7 Danio rerio cDNA clone IMAGE:7052752 5', mRNA sequence	8	314	assembly_rep_c6085	ribosomal protein S15a, isoform CRA_b [Mus musculus] length=621	315	621	1e-80	87.2964
gi|38555954|gb|CK030030.1|CK030030	AGENCOURT_16620858 NIH_ZGC_7 Danio rerio cDNA clone IMAGE:7052752 5', mRNA sequence	1	291	assembly_rep_c3557	ribosomal protein S15a, isoform CRA_b [Mus musculus] length=533	234	524	1e-80	87.9725
gi|38555954|gb|CK030030.1|CK030030	AGENCOURT_16620858 NIH_ZGC_7 Danio rerio cDNA clone IMAGE:7052752 5', mRNA sequence	9	246	assembly_rep_c7706	rCG40707, isoform CRA_b [Rattus norvegicus] length=457	194	432	6e-64	88.2845
gi|38555954|gb|CK030030.1|CK030030	AGENCOURT_16620858 NIH_ZGC_7 Danio rerio cDNA clone IMAGE:7052752 5', mRNA sequence	146	391	assembly_rep_c11571	40S ribosomal protein S15a [Salmo salar] >gi|37779114|gb|AAP20217.1| 40S ribosomal protein S15A [Pagrus major] >gi|47220284|emb|CAG03318.1| unnamed protein product [Tetraodon nigroviridis] >gi|197632547|gb|ACH70997.1| ribosomal protein S15-1 [Salmo salar] >gi|209731126|gb|ACI66432.1| 40S ribosomal protein S15a [Salmo salar] >gi|209738456|gb|ACI70097.1| 40S ribosomal protein S15a [Salmo salar] len…	151	398	4e-62	87.9032
gi|41152493|ref|NM_199681.1|	Danio rerio prohibitin 2 (phb2), mRNA	135	799	DLPD03165	Prohibitin-2 OS=Rattus norvegicus GN=Phb2 PE=1 SV=1	167	831	5e-96	81.6541
gi|41152493|ref|NM_199681.1|	Danio rerio prohibitin 2 (phb2), mRNA	291	781	DLPD04091	Prohibitin-2 OS=Xenopus tropicalis GN=phb2 PE=2 SV=1	19	510	4e-81	82.9268
gi|41152493|ref|NM_199681.1|	Danio rerio prohibitin 2 (phb2), mRNA	534	871	assembly_c5197	prohibitin 2 [Danio rerio] >gi|37589783|gb|AAH59510.1| Prohibitin 2 [Danio rerio] length=747	17	354	3e-51	82.5444
gi|41152493|ref|NM_199681.1|	Danio rerio prohibitin 2 (phb2), mRNA	135	337	assembly_rep_c1582	IgM B-cell receptor associated protein (BAP) 37 [Mus musculus] length=483	224	427	9e-36	84.8039
gi|41152493|ref|NM_199681.1|	Danio rerio prohibitin 2 (phb2), mRNA	459	509	DLPD10498	Prohibitin-2 OS=Xenopus tropicalis GN=phb2 PE=2 SV=1	457	506	2e-06	90.1961
gi|41055210|ref|NM_200654.1|	Danio rerio solute carrier family 35, member A5 (slc35a5), mRNA	1419	1602	assembly_c16218	coiled-coil domain containing 80 [Source:HGNC Symbol;Acc:30649] length=250	14	197	7e-50	88.587
gi|41055210|ref|NM_200654.1|	Danio rerio solute carrier family 35, member A5 (slc35a5), mRNA	819	910	assembly_c14455	Probable UDP-sugar transporter protein SLC35A5 [Salmo salar] >gi|223648338|gb|ACN10927.1| Probable UDP-sugar transporter protein SLC35A5 [Salmo salar] length=426	111	202	5e-14	85.8696
gi|56711299|ref|NM_001001834.2|	Danio rerio intraflagellar transport protein 52 (ift52), mRNA	932	1689	DLPD07363	Intraflagellar transport protein 52 homolog OS=Mus musculus GN=Ift52 PE=2 SV=2	53	810	1e-41	77.8364
gi|160773267|gb|BC155270.1|	Danio rerio N-acetylneuraminate pyruvate lyase (dihydrodipicolinate synthase), mRNA (cDNA clone MGC:174793 IMAGE:6894589), complete cds	301	362	DLPD03854	N-acetylneuraminate lyase OS=Danio rerio GN=npl PE=2 SV=1	348	409	7e-06	85.4839
gi|41055332|ref|NM_200640.1|	Danio rerio KDEL (Lys-Asp-Glu-Leu) endoplasmic reticulum protein retention receptor 3 (kdelr3), mRNA	568	784	assembly_c23109	unnamed protein product [Tetraodon nigroviridis] length=335	2	218	4e-53	86.6359
gi|41055332|ref|NM_200640.1|	Danio rerio KDEL (Lys-Asp-Glu-Leu) endoplasmic reticulum protein retention receptor 3 (kdelr3), mRNA	231	381	DLPD08950	ER lumen protein retaining receptor 3 OS=Xenopus laevis GN=kdelr3 PE=2 SV=1	192	342	7e-21	83.4437
gi|41055332|ref|NM_200640.1|	Danio rerio KDEL (Lys-Asp-Glu-Leu) endoplasmic reticulum protein retention receptor 3 (kdelr3), mRNA	741	772	DLPD17885	ER lumen protein retaining receptor 1 OS=Rattus norvegicus GN=Kdelr1 PE=2 SV=1	182	213	4e-07	96.875
gi|42542471|gb|BC066413.1|	Danio rerio spermine oxidase, mRNA (cDNA clone MGC:77167 IMAGE:6961486), complete cds	1225	1627	DLPD07111	Spermine oxidase OS=Mus musculus GN=Smox PE=1 SV=1	13	415	5e-26	79.2079
gi|131888608|ref|NM_001083013.1|	Danio rerio zgc:158345 (zgc:158345), mRNA	380	695	DLPD09120	Tensin-3 OS=Homo sapiens GN=TNS3 PE=1 SV=2	20	335	6e-45	82.2785
gi|131888608|ref|NM_001083013.1|	Danio rerio zgc:158345 (zgc:158345), mRNA	2375	2739	DLPD07133	Tensin-3 OS=Homo sapiens GN=TNS3 PE=1 SV=2	109	470	6e-42	81.0959
gi|131888608|ref|NM_001083013.1|	Danio rerio zgc:158345 (zgc:158345), mRNA	2663	2739	cDN27P0001B12.F.ab1	PREDICTED: similar to tensin-like SH2 domain containing 1	126	202	2e-14	88.3117
gi|131888608|ref|NM_001083013.1|	Danio rerio zgc:158345 (zgc:158345), mRNA	2375	2433	DLPD06962	Tensin OS=Gallus gallus GN=TNS PE=1 SV=2	30	88	3e-13	91.5254
gi|292617568|ref|XM_002663350.1|	PREDICTED: Danio rerio stress-associated endoplasmic reticulum protein family member 2 (serp2), mRNA	180	257	assembly_rep_c8682	unnamed protein product [Tetraodon nigroviridis] length=558	131	208	2e-13	87.1795
gi|292617568|ref|XM_002663350.1|	PREDICTED: Danio rerio stress-associated endoplasmic reticulum protein family member 2 (serp2), mRNA	180	245	assembly_rep_c16679	Ribosome associated membrane protein RAMP4 length=504	138	203	5e-11	87.8788
gi|326663833|ref|XM_678102.5|	PREDICTED: Danio rerio zgc:171522 (zgc:171522), mRNA	6235	6387	assembly_c14184	sidekick homolog 1, cell adhesion molecule (chicken) [Source:HGNC Symbol;Acc:19307] length=283	15	168	9e-27	85.7143
gi|95132439|gb|BC116502.1|	Danio rerio UPF3 regulator of nonsense transcripts homolog A (yeast), mRNA (cDNA clone IMAGE:7275470), with apparent retained intron	281	440	DLPD07190	Regulator of nonsense transcripts 3B OS=Homo sapiens GN=UPF3B PE=1 SV=1	183	342	6e-12	80.625
gi|239787853|ref|NM_001030077.2|	Danio rerio solute carrier family 9 (sodium/hydrogen exchanger), member 7 (slc9a7), mRNA	1297	1364	cDN28P0001C08.F.ab1	solute carrier family 9 (sodium/hydrogen exchanger), member 6	47	115	3e-07	86.9565
gi|292625694|ref|XM_684691.4|	PREDICTED: Danio rerio G protein-coupled receptor kinase 6 (grk6), mRNA	1495	1789	DLPD15663	G protein-coupled receptor kinase 6 OS=Rattus norvegicus GN=Grk6 PE=2 SV=1	40	334	3e-42	82.3729
gi|292625694|ref|XM_684691.4|	PREDICTED: Danio rerio G protein-coupled receptor kinase 6 (grk6), mRNA	60	361	DLPD16844	G protein-coupled receptor kinase 6 OS=Homo sapiens GN=GRK6 PE=1 SV=2	180	482	7e-28	80.5281
gi|55925234|ref|NM_001007336.1|	Danio rerio methyltransferase like 8 (mettl8), mRNA	1022	1112	assembly_c13086	Methyltransferase-like protein 2 [Salmo salar] >gi|209155366|gb|ACI33915.1| Methyltransferase-like protein 2 [Salmo salar] length=835	630	720	2e-11	84.6154
gi|55925234|ref|NM_001007336.1|	Danio rerio methyltransferase like 8 (mettl8), mRNA	403	451	DLPD11311	Methyltransferase-like protein 8 OS=Homo sapiens GN=METTL8 PE=2 SV=2	477	525	9e-08	89.7959
gi|52345400|ref|NM_131070.2|	Danio rerio midkine-related growth factor (mdka), mRNA	356	403	DLPD06299	Pleiotrophic factor-alpha-2 OS=Xenopus laevis PE=2 SV=1	333	380	2e-09	91.6667
gi|62955590|ref|NM_001017809.1|	Danio rerio 3-hydroxybutyrate dehydrogenase, type 2 (bdh2), mRNA	46	782	assembly_rep_c1268	3-hydroxybutyrate dehydrogenase type 2 [Salmo salar] >gi|209732484|gb|ACI67111.1| 3-hydroxybutyrate dehydrogenase type 2 [Salmo salar] length=1160	108	847	3e-44	78.3019
gi|62955590|ref|NM_001017809.1|	Danio rerio 3-hydroxybutyrate dehydrogenase, type 2 (bdh2), mRNA	139	298	DLPD01873	3-hydroxybutyrate dehydrogenase type 2 OS=Bos taurus GN=BDH2 PE=2 SV=1	168	327	1e-09	80
gi|47085862|ref|NM_213119.1|	Danio rerio solute carrier family 25, member 28 (slc25a28), nuclear gene encoding mitochondrial protein, mRNA	961	1058	DLPD09281	Mitoferrin-2 OS=Danio rerio GN=slc25a28 PE=2 SV=1	99	196	5e-08	82.6531
gi|134133274|ref|NM_001083555.1|	Danio rerio calcium channel, voltage-dependent, beta 3a (cacnb3a), mRNA	1583	1608	SeabassC-CL658Contig1	Anoplopoma fimbria clone afim-evh-004-094 Cytochrome b-c1 complex subunit 6, mi	132	157	9e-06	100
gi|134133274|ref|NM_001083555.1|	Danio rerio calcium channel, voltage-dependent, beta 3a (cacnb3a), mRNA	1583	1608	DLPD10611	Cytochrome b-c1 complex subunit 6, mitochondrial OS=Homo sapiens GN=UQCRH PE=1	189	214	9e-06	100
gi|134133274|ref|NM_001083555.1|	Danio rerio calcium channel, voltage-dependent, beta 3a (cacnb3a), mRNA	1575	1608	assembly_rep_c6502	unnamed protein product [Tetraodon nigroviridis] length=392	277	310	9e-06	94.1176
gi|134133274|ref|NM_001083555.1|	Danio rerio calcium channel, voltage-dependent, beta 3a (cacnb3a), mRNA	1583	1608	assembly_rep_c382	Cytochrome b-c1 complex subunit 6, mitochondrial precursor [Anoplopoma fimbria] length=675	234	259	9e-06	100
gi|309243108|ref|NM_001013446.3|	Danio rerio si:ch211-150a22.1 (si:ch211-150a22.1), mRNA	680	795	assembly_c13807	unnamed protein product [Tetraodon nigroviridis] length=384	13	128	1e-23	87.069
gi|309243108|ref|NM_001013446.3|	Danio rerio si:ch211-150a22.1 (si:ch211-150a22.1), mRNA	1163	1296	assembly_c15876	unnamed protein product [Tetraodon nigroviridis] length=877	231	364	4e-11	82.963
gi|170015988|ref|NM_001122698.1|	Danio rerio pseudouridylate synthase 7 homolog (S. cerevisiae) (pus7), mRNA	956	1366	DLPD11373	Pseudouridylate synthase 7 homolog OS=Homo sapiens GN=PUS7 PE=1 SV=2	69	479	7e-47	80.7786
gi|170015988|ref|NM_001122698.1|	Danio rerio pseudouridylate synthase 7 homolog (S. cerevisiae) (pus7), mRNA	1932	2094	assembly_c5111	unnamed protein product [Tetraodon nigroviridis] length=751	315	477	7e-16	81.5951
gi|255003830|ref|NM_001005395.1|	Danio rerio upstream binding transcription factor, RNA polymerase I (ubtf), mRNA	360	535	assembly_rep_c3159	cdna:novel chromosome:TETRAODON8:Un_random:67989648:67993550:-1 gene:ENSTNIG00000004271 length=562	346	522	3e-19	82.4859
gi|255003830|ref|NM_001005395.1|	Danio rerio upstream binding transcription factor, RNA polymerase I (ubtf), mRNA	823	937	assembly_c17662	cdna:novel group:BROADS1:groupXI:7085084:7091545:-1 gene:ENSGACG00000009598 length=266	22	136	5e-06	80.8696
gi|109254765|ref|NM_131015.2|	Danio rerio v-maf musculoaponeurotic fibrosarcoma oncogene family, protein B (avian) (mafba), mRNA	2781	2992	DLPD05898	salmo salar clone ssal-rgf-539-326 transcription factor complete cds	20	239	9e-50	87.4439
gi|109254765|ref|NM_131015.2|	Danio rerio v-maf musculoaponeurotic fibrosarcoma oncogene family, protein B (avian) (mafba), mRNA	1814	1870	cDN25P0001P23.F.ab1	TSA: Oncorhynchus mykiss 25105.Onmycontig mRNA sequence	44	99	2e-14	94.7368
gi|162680278|gb|DS544991.1|	Physcomitrella patens subsp. patens PHYPAscaffold_102 genomic scaffold, whole genome shotgun sequence	1220037	1220094	assembly_rep_c3283	Serine/threonine-protein phosphatase 2A catalytic subunit alpha isoform [Salmo salar] >gi|223647996|gb|ACN10756.1| Serine/threonine-protein phosphatase 2A catalytic subunit alpha isoform [Salmo salar] length=1823	829	886	2e-12	93.1034
gi|162680278|gb|DS544991.1|	Physcomitrella patens subsp. patens PHYPAscaffold_102 genomic scaffold, whole genome shotgun sequence	1219586	1219692	DLPD10035	Serine/threonine-protein phosphatase 2A catalytic subunit beta isoform OS=Rattu	20	126	1e-10	84.1121
gi|162680278|gb|DS544991.1|	Physcomitrella patens subsp. patens PHYPAscaffold_102 genomic scaffold, whole genome shotgun sequence	1220040	1220119	DLPD06480	Serine/threonine-protein phosphatase 2A catalytic subunit alpha isoform OS=Oryc	577	656	6e-09	86.25
gi|162680278|gb|DS544991.1|	Physcomitrella patens subsp. patens PHYPAscaffold_102 genomic scaffold, whole genome shotgun sequence	1220037	1220101	cDN22P0001G02.F.ab1	cdna:novel scaffold:BROADS1:scaffold_150:20075:24948:-1 gene:ENSGACG00000001066	49	113	4e-07	87.6923
gi|162680278|gb|DS544991.1|	Physcomitrella patens subsp. patens PHYPAscaffold_102 genomic scaffold, whole genome shotgun sequence	1294376	1294492	assembly_rep_c2583	cytochrome P450 like_TBP [Nicotiana tabacum] length=527	274	390	4e-07	82.0513
gi|18859072|ref|NM_130929.1|	Danio rerio non-metastatic cells 7, protein expressed in (nucleoside-diphosphate kinase) (nme7), mRNA	609	765	DLPD02854	Nucleoside diphosphate kinase 7 OS=Rattus norvegicus GN=Nme7 PE=2 SV=1	422	578	2e-24	84.0764
gi|18859072|ref|NM_130929.1|	Danio rerio non-metastatic cells 7, protein expressed in (nucleoside-diphosphate kinase) (nme7), mRNA	296	380	assembly_rep_c6857	length=408	156	240	3e-17	88.2353
gi|71834393|ref|NM_001030114.1|	Danio rerio mitochondrial ribosomal protein S18A (mrps18a), nuclear gene encoding mitochondrial protein, mRNA	271	341	assembly_rep_c153	unnamed protein product [Tetraodon nigroviridis] length=1130	336	406	9e-07	84.507
gi|27545214|ref|NM_173228.1|	Danio rerio coagulation factor VIIi (f7i), mRNA	195	263	DLPD10384	Coagulation factor VII OS=Oryctolagus cuniculus GN=F7 PE=1 SV=2	164	232	8e-15	89.8551
gi|41282129|ref|NM_131774.2|	Danio rerio annexin A13 (anxa13), mRNA	792	902	DLPD06951	Annexin A13 OS=Homo sapiens GN=ANXA13 PE=1 SV=2	886	996	4e-23	87.3874
gi|41282129|ref|NM_131774.2|	Danio rerio annexin A13 (anxa13), mRNA	9	130	DLPD01633	Annexin A13 OS=Homo sapiens GN=ANXA13 PE=1 SV=2	115	236	1e-17	84.4262
gi|41282129|ref|NM_131774.2|	Danio rerio annexin A13 (anxa13), mRNA	306	343	assembly_rep_c1412	Annexin A5 [Anoplopoma fimbria] length=1523	492	529	9e-06	92.1053
gi|134133317|ref|NM_001083540.1|	Danio rerio zinc finger, SWIM-type containing 7 (zswim7), mRNA	242	330	DLPD11806	Zinc finger SWIM domain-containing protein 7 OS=Danio rerio GN=zswim7 PE=2 SV=2	207	295	5e-08	83.1461
gi|134133317|ref|NM_001083540.1|	Danio rerio zinc finger, SWIM-type containing 7 (zswim7), mRNA	242	330	assembly_rep_c1641	Zinc finger SWIM domain-containing protein 7 [Salmo salar] >gi|209732268|gb|ACI67003.1| Zinc finger SWIM domain-containing protein 7 [Salmo salar] length=870	292	380	5e-08	83.1461
gi|18859136|ref|NM_131620.1|	Danio rerio Y box binding protein 1 (ybx1), transcript variant 2, mRNA	7	353	assembly_c18020	nuclease-sensitive element-binding protein 1 [Xenopus laevis] >gi|27370848|gb|AAH41191.1| Ybx1 protein [Xenopus laevis] >gi|76779926|gb|AAI06324.1| Ybx1 protein [Xenopus laevis] length=459	31	391	3e-69	85.0829
gi|18859136|ref|NM_131620.1|	Danio rerio Y box binding protein 1 (ybx1), transcript variant 2, mRNA	1269	1413	assembly_rep_c1838	Y-box binding protein [Source:RefSeq peptide;Acc:NP_001098143] length=888	643	789	2e-42	89.404
gi|18859136|ref|NM_131620.1|	Danio rerio Y box binding protein 1 (ybx1), transcript variant 2, mRNA	231	492	DLPD12934	Nuclease-sensitive element-binding protein 1 OS=Rattus norvegicus GN=Ybx1 PE=1	1	262	9e-42	83.2061
gi|116267990|ref|NM_001077299.1|	Danio rerio tumor suppressor candidate 2a (tusc2a), mRNA	261	424	DLPD06874	Tumor suppressor candidate 2 OS=Homo sapiens GN=TUSC2 PE=1 SV=3	316	479	1e-09	79.878
gi|116267990|ref|NM_001077299.1|	Danio rerio tumor suppressor candidate 2a (tusc2a), mRNA	303	418	SeabassC-CL394Contig1	tumor suppressor candidate 2	417	532	3e-07	81.0345
gi|49402290|ref|NM_200104.1|	Danio rerio heterogeneous nuclear ribonucleoprotein A1 (hnrnpa1), mRNA	142	311	SeabassC-CL4455Contig1	Hnrp1	95	264	8e-18	81.7647
gi|49402290|ref|NM_200104.1|	Danio rerio heterogeneous nuclear ribonucleoprotein A1 (hnrnpa1), mRNA	5	44	assembly_rep_c28224	Glutathione S-transferase, C-terminal domain length=140	2	42	5e-10	97.561
gi|49402290|ref|NM_200104.1|	Danio rerio heterogeneous nuclear ribonucleoprotein A1 (hnrnpa1), mRNA	1537	1563	DLPD04193	astatotilapia burtoni clone bac 103k21 hoxca gene complete sequence	1191	1217	2e-06	100
gi|49402290|ref|NM_200104.1|	Danio rerio heterogeneous nuclear ribonucleoprotein A1 (hnrnpa1), mRNA	1537	1563	assembly_rep_c11953	heterogeneous nuclear ribonucleoprotein A2/B1 [Source:HGNC Symbol;Acc:5033] length=496	411	437	2e-06	100
gi|49402290|ref|NM_200104.1|	Danio rerio heterogeneous nuclear ribonucleoprotein A1 (hnrnpa1), mRNA	1537	1563	assembly_rep_c1728	Nuclear factor hnRNPA1 length=542	385	411	2e-06	100
gi|156616371|ref|NM_001102640.1|	Danio rerio zgc:162251 (zgc:162251), mRNA	454	487	DLPD02014	UPF0414 transmembrane protein C20orf30 homolog OS=Mus musculus PE=1 SV=1	452	485	4e-06	94.1176
gi|156616371|ref|NM_001102640.1|	Danio rerio zgc:162251 (zgc:162251), mRNA	454	487	assembly_rep_c9167	UPF0414 transmembrane protein C20orf30 homolog [Anoplopoma fimbria] length=464	111	144	4e-06	94.1176
gi|156616371|ref|NM_001102640.1|	Danio rerio zgc:162251 (zgc:162251), mRNA	454	487	assembly_rep_c233	UPF0414 transmembrane protein C20orf30 homolog [Anoplopoma fimbria] length=629	483	516	4e-06	94.1176
gi|41054074|ref|NM_199872.1|	Danio rerio oxysterol binding protein-like 2 (osbpl2), mRNA	1304	1459	DLPD13821	Oxysterol-binding protein-related protein 2 OS=Mus musculus GN=Osbpl2 PE=2 SV=1	103	258	1e-11	80.7692
gi|41054074|ref|NM_199872.1|	Danio rerio oxysterol binding protein-like 2 (osbpl2), mRNA	212	269	DLPD07907	danio rerio oxysterol binding 2 mrna	452	509	2e-10	89.6552
gi|160773191|gb|BC155143.1|	Danio rerio si:dkey-218f9.5, mRNA (cDNA clone MGC:174266 IMAGE:8000820), complete cds	991	1105	DLPD00862	Tripartite motif-containing protein 25 OS=Homo sapiens GN=TRIM25 PE=1 SV=1	915	1029	6e-16	84.3478
gi|160773191|gb|BC155143.1|	Danio rerio si:dkey-218f9.5, mRNA (cDNA clone MGC:174266 IMAGE:8000820), complete cds	266	331	DLPD00863	Tripartite motif-containing protein 25 OS=Mus musculus GN=Trim25 PE=2 SV=1	176	241	2e-15	90.9091
gi|160773191|gb|BC155143.1|	Danio rerio si:dkey-218f9.5, mRNA (cDNA clone MGC:174266 IMAGE:8000820), complete cds	1647	1690	DLPD01543	Nuclear factor 7, brain OS=Xenopus laevis PE=1 SV=1	238	281	4e-14	97.7273
gi|160773191|gb|BC155143.1|	Danio rerio si:dkey-218f9.5, mRNA (cDNA clone MGC:174266 IMAGE:8000820), complete cds	1437	1522	cDN22P0002D04.F.ab1	Zgc:136713 protein	82	167	6e-13	86.0465
gi|160773191|gb|BC155143.1|	Danio rerio si:dkey-218f9.5, mRNA (cDNA clone MGC:174266 IMAGE:8000820), complete cds	1647	1687	DLPD06128	Nuclear factor 7, brain OS=Xenopus laevis PE=1 SV=1	279	319	2e-12	97.561
gi|160773191|gb|BC155143.1|	Danio rerio si:dkey-218f9.5, mRNA (cDNA clone MGC:174266 IMAGE:8000820), complete cds	1647	1687	DLPD01544	52 kDa Ro protein OS=Homo sapiens GN=TRIM21 PE=1 SV=1	586	626	2e-12	97.561
gi|160773191|gb|BC155143.1|	Danio rerio si:dkey-218f9.5, mRNA (cDNA clone MGC:174266 IMAGE:8000820), complete cds	266	328	cDN22P0003K07.F.ab1	cdna:novel group:BROADS1:groupXIX:10134903:10136528:-1 gene:ENSGACG00000009014	164	226	4e-11	88.8889
gi|160773191|gb|BC155143.1|	Danio rerio si:dkey-218f9.5, mRNA (cDNA clone MGC:174266 IMAGE:8000820), complete cds	276	330	DLPD00778	salmo salar 52 kda ro protein mrna	154	208	4e-11	90.9091
gi|160773191|gb|BC155143.1|	Danio rerio si:dkey-218f9.5, mRNA (cDNA clone MGC:174266 IMAGE:8000820), complete cds	276	330	DLPD09863	Tripartite motif-containing protein 25 OS=Mus musculus GN=Trim25 PE=2 SV=1	111	165	4e-11	90.9091
gi|160773191|gb|BC155143.1|	Danio rerio si:dkey-218f9.5, mRNA (cDNA clone MGC:174266 IMAGE:8000820), complete cds	276	330	assembly_c14412	zf-C3HC4 length=481	169	223	4e-11	90.9091
gi|116268024|ref|NM_001077316.1|	Danio rerio zgc:153051 (zgc:153051), mRNA	662	724	DLPD03447	Nucleoside diphosphate-linked moiety X motif 8, mitochondrial OS=Mus musculus G	22	84	3e-11	88.8889
gi|51010916|ref|NM_001003413.1|	Danio rerio tryptophan rich basic protein (wrb), mRNA	31	314	DLPD05493	Tryptophan-rich protein OS=Danio rerio GN=wrb PE=2 SV=1	44	327	4e-31	80.9859
gi|51010916|ref|NM_001003413.1|	Danio rerio tryptophan rich basic protein (wrb), mRNA	31	248	assembly_rep_c931	Tryptophan-rich protein [Anoplopoma fimbria] length=1005	150	368	1e-18	80.8219
gi|51010916|ref|NM_001003413.1|	Danio rerio tryptophan rich basic protein (wrb), mRNA	52	248	DLPD10445	Tryptophan-rich protein OS=Mus musculus GN=Wrb PE=2 SV=1	7	202	5e-15	80.7107
gi|52138562|ref|NM_194386.2|	Danio rerio transforming growth factor, beta 3 (tgfb3), mRNA	1324	1467	assembly_c21831	Transforming growth factor-beta, C-terminal length=348	9	152	5e-32	86.8056
gi|41053942|ref|NM_199943.1|	Danio rerio transmembrane protein 48 (tmem48), mRNA	1630	1739	assembly_c28974	nucleoporin NDC1 [Danio rerio] >gi|82187961|sp|Q7SZC5.1|NDC1_DANRE RecName: Full=Nucleoporin NDC1; AltName: Full=Transmembrane protein 48 >gi|32172711|gb|AAH53915.1| Transmembrane protein 48 [Danio rerio] length=178	3	112	4e-27	89.0909
gi|50539751|ref|NM_001002346.1|	Danio rerio zgc:92181 (zgc:92181), mRNA	398	483	SeabassC-CL2708Contig1	hydrogen voltage-gated channel 1	387	472	2e-08	83.7209
gi|46329792|gb|BC068410.1|	Danio rerio glial fibrillary acidic protein, mRNA (cDNA clone IMAGE:6964900), partial cds	1075	1167	DLPD04196	Vimentin OS=Bos taurus GN=VIM PE=1 SV=3	579	671	8e-22	89.2473
gi|46329792|gb|BC068410.1|	Danio rerio glial fibrillary acidic protein, mRNA (cDNA clone IMAGE:6964900), partial cds	263	326	DLPD18188	Desmin OS=Gallus gallus GN=DES PE=1 SV=1	424	487	3e-21	95.3125
gi|46329792|gb|BC068410.1|	Danio rerio glial fibrillary acidic protein, mRNA (cDNA clone IMAGE:6964900), partial cds	1076	1161	DLPD06604	Desmin OS=Canis familiaris GN=DES PE=3 SV=3	125	210	5e-20	89.5349
gi|46329792|gb|BC068410.1|	Danio rerio glial fibrillary acidic protein, mRNA (cDNA clone IMAGE:6964900), partial cds	1094	1162	assembly_c20194	Type II keratin E3 [Dicentrarchus labrax] length=307	49	117	2e-19	92.7536
gi|46329792|gb|BC068410.1|	Danio rerio glial fibrillary acidic protein, mRNA (cDNA clone IMAGE:6964900), partial cds	1076	1168	assembly_c8580	desmin [Epinephelus coioides] length=677	95	187	5e-17	87.0968
gi|46329792|gb|BC068410.1|	Danio rerio glial fibrillary acidic protein, mRNA (cDNA clone IMAGE:6964900), partial cds	263	316	assembly_c11771	unnamed protein product [Tetraodon nigroviridis] length=490	132	185	8e-13	92.5926
gi|46329792|gb|BC068410.1|	Danio rerio glial fibrillary acidic protein, mRNA (cDNA clone IMAGE:6964900), partial cds	1103	1155	assembly_c19433	length=423	66	118	3e-12	92.4528
gi|46329792|gb|BC068410.1|	Danio rerio glial fibrillary acidic protein, mRNA (cDNA clone IMAGE:6964900), partial cds	1079	1155	assembly_rep_c1307	Keratin 8 [Danio rerio] length=1146	24	100	3e-12	87.013
gi|46329792|gb|BC068410.1|	Danio rerio glial fibrillary acidic protein, mRNA (cDNA clone IMAGE:6964900), partial cds	290	326	DLPD14386	Keratin, type II cytoskeletal 8 OS=Danio rerio GN=krt8 PE=1 SV=1	746	782	2e-07	94.5946
gi|46329792|gb|BC068410.1|	Danio rerio glial fibrillary acidic protein, mRNA (cDNA clone IMAGE:6964900), partial cds	1075	1142	assembly_c27612	keratin, type II cytoskeletal 8 [Bos taurus] length=189	71	138	7e-07	85.2941
gi|62955282|ref|NM_001017657.1|	Danio rerio zgc:110388 (zgc:110388), mRNA	54	703	SeabassC-CL1927Contig1	unnamed protein product	1	650	1e-46	78.6154
gi|62955282|ref|NM_001017657.1|	Danio rerio zgc:110388 (zgc:110388), mRNA	195	656	DLPD17960	mRNA turnover protein 4 homolog OS=Bos taurus GN=MRTO4 PE=2 SV=1	83	544	6e-30	78.5714
gi|62955282|ref|NM_001017657.1|	Danio rerio zgc:110388 (zgc:110388), mRNA	50	244	assembly_rep_c5477	mRNA turnover protein 4 homolog [Salmo salar] length=350	82	276	5e-21	81.5385
gi|42734422|ref|NM_200959.2|	Danio rerio zgc:55886 (zgc:55886), mRNA	239	697	assembly_rep_c1866	ubiquitin-conjugating enzyme E2 D2 isoform 1 [Homo sapiens] >gi|9910600|ref|NP_064296.1| ubiquitin-conjugating enzyme E2 D2 [Mus musculus] >gi|62859579|ref|NP_001016064.1| ubiquitin-conjugating enzyme E2D 3 (UBC4/5 homolog) [Xenopus (Silurana) tropicalis] >gi|82617581|ref|NP_001032369.1| ubiquitin-conjugating enzyme E2 D2 [Rattus norvegicus] >gi|114051077|ref|NP_001039961.1| ubiquitin-conjugating…	229	687	1e-148	89.3246
gi|42734422|ref|NM_200959.2|	Danio rerio zgc:55886 (zgc:55886), mRNA	248	618	DLPD06913	Ubiquitin-conjugating enzyme E2 D3 OS=Rattus norvegicus GN=Ube2d3 PE=2 SV=1	535	905	1e-63	83.2884
gi|42734422|ref|NM_200959.2|	Danio rerio zgc:55886 (zgc:55886), mRNA	299	630	assembly_rep_c1791	hypothetical protein BRAFLDRAFT_285353 [Branchiostoma floridae] >gi|229277580|gb|EEN48373.1| hypothetical protein BRAFLDRAFT_285353 [Branchiostoma floridae] length=1306	397	728	8e-43	81.6265
gi|42734422|ref|NM_200959.2|	Danio rerio zgc:55886 (zgc:55886), mRNA	293	689	DLPD03880	Ubiquitin-conjugating enzyme E2 D4 OS=Homo sapiens GN=UBE2D4 PE=1 SV=1	347	743	3e-36	79.8489
gi|42734422|ref|NM_200959.2|	Danio rerio zgc:55886 (zgc:55886), mRNA	248	537	assembly_rep_c3231	ubiquitin-conjugating enzyme E2D 1 [Danio rerio] >gi|37590333|gb|AAH59465.1| Ubiquitin-conjugating enzyme E2D 1 (UBC4/5 homolog, yeast) [Danio rerio] length=576	201	490	2e-34	81.3793
gi|42734422|ref|NM_200959.2|	Danio rerio zgc:55886 (zgc:55886), mRNA	445	555	assembly_rep_c13038	Zgc:56340 protein [Danio rerio] length=787	9	119	1e-20	86.4865
gi|42734422|ref|NM_200959.2|	Danio rerio zgc:55886 (zgc:55886), mRNA	1709	1779	cDN30P0002K18.F.ab1	Tetraodon nigroviridis full-length cDNA	242	311	2e-18	92.9577
gi|42734422|ref|NM_200959.2|	Danio rerio zgc:55886 (zgc:55886), mRNA	1709	1775	cDN23P0004J22.F.ab1	cdna:known genescaffold:gadMor1:GeneScaffold_1589:40445:45459:1 gene:ENSGMOG000	192	257	6e-16	92.5373
gi|42734422|ref|NM_200959.2|	Danio rerio zgc:55886 (zgc:55886), mRNA	413	531	assembly_rep_c624	PREDICTED: ubiquitin-conjugating enzyme E2 D4-like isoform 1 [Macaca mulatta] length=1076	359	477	6e-16	84.0336
gi|42734422|ref|NM_200959.2|	Danio rerio zgc:55886 (zgc:55886), mRNA	317	501	DLPD01678	Ubiquitin-conjugating enzyme E2-17 kDa OS=Drosophila melanogaster GN=eff PE=1 S	321	505	5e-10	79.4595
gi|50539845|ref|NM_001002389.1|	Danio rerio zgc:92046 (zgc:92046), mRNA	699	790	assembly_c30402	inositol hexakisphosphate kinase 2 [Source:HGNC Symbol;Acc:17313] length=204	93	184	7e-19	88.0435
gi|50539845|ref|NM_001002389.1|	Danio rerio zgc:92046 (zgc:92046), mRNA	287	357	assembly_c20763	Inositol hexaphosphate kinase 2 [Dicentrarchus labrax] length=502	26	96	1e-08	85.9155
gi|350994397|ref|NM_001005944.2|	Danio rerio solute carrier family 38, member 4 (slc38a4), mRNA	314	408	DLPD03692	Sodium-coupled neutral amino acid transporter 2 OS=Danio rerio GN=slc38a2 PE=3	549	643	2e-20	88.4211
gi|350994397|ref|NM_001005944.2|	Danio rerio solute carrier family 38, member 4 (slc38a4), mRNA	319	413	DLPD07872	Sodium-coupled neutral amino acid transporter 3 OS=Homo sapiens GN=SLC38A3 PE=2	336	430	9e-11	84.2105
gi|315075307|ref|NM_001199738.1|	Danio rerio topoisomerase (DNA) II binding protein 1 (topbp1), mRNA	3838	4088	assembly_c12582	DNA topoisomerase 2-binding protein 1 [Dicentrarchus labrax] length=470	182	432	1e-15	79.2829
gi|315075307|ref|NM_001199738.1|	Danio rerio topoisomerase (DNA) II binding protein 1 (topbp1), mRNA	1088	1189	assembly_c22254	DNA topoisomerase 2-binding protein 1 [Dicentrarchus labrax] length=304	74	175	3e-10	83.3333
gi|41152009|ref|NM_201309.1|	Danio rerio suppressor of fused homolog (Drosophila) (sufu), mRNA	404	702	cDN23P0006A02.F.ab1	Sufu protein	259	557	3e-37	81.6054
gi|41152009|ref|NM_201309.1|	Danio rerio suppressor of fused homolog (Drosophila) (sufu), mRNA	1371	1509	DLPD15565	Suppressor of fused homolog OS=Mus musculus GN=Sufu PE=1 SV=1	512	650	8e-16	82.7338
gi|41387133|ref|NM_200811.1|	Danio rerio zgc:73380 (zgc:73380), mRNA	47	597	assembly_rep_c968	MGC69557 protein [Xenopus (Silurana) tropicalis] >gi|147900943|ref|NP_001085578.1| MGC82513 protein [Xenopus laevis] >gi|82183784|sp|Q6GL74.1|CP080_XENTR RecName: Full=UPF0468 protein C16orf80 homolog >gi|82184523|sp|Q6GPY6.1|CP080_XENLA RecName: Full=UPF0468 protein C16orf80 homolog >gi|49115620|gb|AAH72969.1| MGC82513 protein [Xenopus laevis] >gi|49250900|gb|AAH74631.1| MGC69557 protein [Xenopu…	355	905	1e-121	84.9365
gi|32493345|gb|BC054672.1|	Danio rerio im:7161807, mRNA (cDNA clone IMAGE:5411480), containing frame-shift errors	1300	1453	assembly_c27340	membrane-associated ring finger (C3HC4) 6 [Source:HGNC Symbol;Acc:30550] length=747	142	295	1e-29	85.7143
gi|32493345|gb|BC054672.1|	Danio rerio im:7161807, mRNA (cDNA clone IMAGE:5411480), containing frame-shift errors	208	343	assembly_c5618	E3 ubiquitin-protein ligase MARCH6 [Dicentrarchus labrax] length=417	251	387	2e-12	82.4818
gi|123704350|ref|NM_001080577.1|	Danio rerio cadherin, EGF LAG seven-pass G-type receptor 2 (celsr2), mRNA	1480	1670	assembly_c13288	Cadherin length=259	13	203	2e-22	82.199
gi|41053787|ref|NM_200252.1|	Danio rerio tubulin tyrosine ligase-like family, member 12 (ttll12), mRNA	1270	1598	assembly_c4561	tubulin--tyrosine ligase-like protein 12 [Danio rerio] >gi|29126876|gb|AAH48032.1| Zgc:55343 [Danio rerio] length=1031	16	345	8e-37	81.2121
gi|292627043|ref|XM_691647.3|	PREDICTED: Danio rerio si:dkey-31b16.12 (si:dkey-31b16.12), mRNA	939	1002	assembly_c16728	DNA mismatch repair protein, C-terminal length=436	96	159	2e-11	89.0625
gi|160333727|ref|NM_001100065.2|	Danio rerio dimethylarginine dimethylaminohydrolase 2 (ddah2), mRNA	497	657	assembly_c9039	N(G),N(G)-dimethylarginine dimethylaminohydrolase 2 [Salmo salar] >gi|209148651|gb|ACI32948.1| NG,NG-dimethylarginine dimethylaminohydrolase 2 [Salmo salar] length=361	69	229	1e-12	80.7453
gi|156230548|gb|BC152105.1|	Danio rerio zgc:112399, mRNA (cDNA clone MGC:173583 IMAGE:8110029), complete cds	323	348	assembly_c16339	PREDICTED: zinc finger protein 111-like [Danio rerio] length=399	209	234	6e-06	100
gi|47087376|ref|NM_213418.1|	Danio rerio nudix (nucleoside diphosphate linked moiety X)-type motif 1 (nudt1), mRNA	150	520	DLPD04435	7,8-dihydro-8-oxoguanine triphosphatase OS=Rattus norvegicus GN=Nudt1 PE=2 SV=1	103	473	7e-33	79.7844
gi|47087376|ref|NM_213418.1|	Danio rerio nudix (nucleoside diphosphate linked moiety X)-type motif 1 (nudt1), mRNA	150	454	assembly_rep_c1320	7,8-dihydro-8-oxoguanine triphosphatase [Danio rerio] >gi|29437248|gb|AAH49486.1| Nudix (nucleoside diphosphate linked moiety X)-type motif 1 [Danio rerio] length=599	242	546	7e-27	80
gi|47087376|ref|NM_213418.1|	Danio rerio nudix (nucleoside diphosphate linked moiety X)-type motif 1 (nudt1), mRNA	150	364	assembly_rep_c10293	unnamed protein product [Tetraodon nigroviridis] length=420	200	414	7e-24	81.3953
gi|82734211|ref|NM_001037431.1|	Danio rerio TAF5 RNA polymerase II, TATA box binding protein (TBP)-associated factor (taf5), mRNA	1391	2088	assembly_c8260	PREDICTED: TBP-associated factor 5 [Taeniopygia guttata] length=1041	1	698	8e-93	81.2857
gi|365777429|ref|NM_194432.3|	Danio rerio ornithine decarboxylase antizyme 2a (oaz2a), mRNA	543	735	SeabassC-CL1654Contig1	ornithine decarboxylase antizyme large isoform	463	655	5e-41	86.0104
gi|365777429|ref|NM_194432.3|	Danio rerio ornithine decarboxylase antizyme 2a (oaz2a), mRNA	245	312	DLPD02281	Ornithine decarboxylase antizyme 1 OS=Danio rerio GN=oaz1 PE=2 SV=1	198	265	1e-23	95.5882
gi|365777429|ref|NM_194432.3|	Danio rerio ornithine decarboxylase antizyme 2a (oaz2a), mRNA	245	312	DLPD01347	Ornithine decarboxylase antizyme OS=Xenopus laevis GN=oaz PE=2 SV=2	246	313	1e-23	95.5882
gi|365777429|ref|NM_194432.3|	Danio rerio ornithine decarboxylase antizyme 2a (oaz2a), mRNA	250	311	DLPD12427	Ornithine decarboxylase antizyme 2 OS=Pongo abelii GN=OAZ2 PE=2 SV=1	303	364	4e-20	95.1613
gi|365777429|ref|NM_194432.3|	Danio rerio ornithine decarboxylase antizyme 2a (oaz2a), mRNA	245	312	assembly_rep_c350	ornithine decarboxylase antizyme small isoform [Paralichthys olivaceus] length=830	280	348	2e-19	94.2029
gi|365777429|ref|NM_194432.3|	Danio rerio ornithine decarboxylase antizyme 2a (oaz2a), mRNA	245	297	DLPD01346	tetraodon nigroviridis full-length cdna	240	292	1e-14	94.3396
gi|365777429|ref|NM_194432.3|	Danio rerio ornithine decarboxylase antizyme 2a (oaz2a), mRNA	632	713	assembly_c8634	ornithine decarboxylase antizyme small isoform [Paralichthys olivaceus] length=732	82	163	9e-06	82.9268
gi|18859058|ref|NM_131009.1|	Danio rerio cleavage and polyadenylation specific factor 4 (cpsf4), mRNA	318	793	DLPD03084	Cleavage and polyadenylation specificity factor subunit 4 OS=Rattus norvegicus	347	822	6e-62	81.3025
gi|18859058|ref|NM_131009.1|	Danio rerio cleavage and polyadenylation specific factor 4 (cpsf4), mRNA	690	763	assembly_c25823	cleavage and polyadenylation specific factor 4, 30kDa [Source:HGNC Symbol;Acc:2327] length=454	42	115	3e-08	85.1351
gi|41055447|ref|NM_201103.1|	Danio rerio CWC27 spliceosome-associated protein homolog (S. cerevisiae) (cwc27), mRNA	89	530	DLPD18633	Peptidyl-prolyl cis-trans isomerase SDCCAG10 OS=Danio rerio GN=sdccag10 PE=2 SV	210	651	3e-82	83.7104
gi|41055447|ref|NM_201103.1|	Danio rerio CWC27 spliceosome-associated protein homolog (S. cerevisiae) (cwc27), mRNA	1292	1444	assembly_c20817	peptidyl-prolyl cis-trans isomerase CWC27 homolog [Xenopus laevis] >gi|82200990|sp|Q6GLX7.1|CWC27_XENLA RecName: Full=Peptidyl-prolyl cis-trans isomerase CWC27 homolog; Short=PPIase CWC27 >gi|49258028|gb|AAH74317.1| MGC84139 protein [Xenopus laevis] length=551	347	500	6e-25	85.0649
gi|41055447|ref|NM_201103.1|	Danio rerio CWC27 spliceosome-associated protein homolog (S. cerevisiae) (cwc27), mRNA	1292	1365	assembly_c29922	length=321	248	321	1e-10	86.4865
gi|292621236|ref|XM_002664536.1|	PREDICTED: Danio rerio claudin 5c-like, transcript variant 1 (LOC100333734), mRNA	130	212	assembly_rep_c129	unnamed protein product [Tetraodon nigroviridis] length=907	208	290	5e-09	84.3373
gi|292621236|ref|XM_002664536.1|	PREDICTED: Danio rerio claudin 5c-like, transcript variant 1 (LOC100333734), mRNA	139	212	DLPD06920	Claudin-4 OS=Bos taurus GN=CLDN4 PE=2 SV=1	306	379	2e-08	85.1351
gi|292621236|ref|XM_002664536.1|	PREDICTED: Danio rerio claudin 5c-like, transcript variant 1 (LOC100333734), mRNA	149	212	DLPD06661	Claudin-3 OS=Canis familiaris GN=CLDN3 PE=2 SV=1	289	352	3e-07	85.9375
gi|292621236|ref|XM_002664536.1|	PREDICTED: Danio rerio claudin 5c-like, transcript variant 1 (LOC100333734), mRNA	139	193	DLPD00691	Claudin-4 OS=Bos taurus GN=CLDN4 PE=2 SV=1	236	290	1e-06	87.2727
gi|292621236|ref|XM_002664536.1|	PREDICTED: Danio rerio claudin 5c-like, transcript variant 1 (LOC100333734), mRNA	139	212	assembly_rep_c404	claudin 28b [Oncorhynchus mykiss] >gi|218526325|gb|ACK86563.1| claudin 28b [Oncorhynchus mykiss] length=652	253	327	1e-06	85.3333
gi|66911686|gb|BC097003.1|	Danio rerio splicing factor, arginine/serine-rich 5b, mRNA (cDNA clone MGC:113907 IMAGE:7228764), complete cds	85	312	DLPD03218	Splicing factor, arginine/serine-rich 4 OS=Mus musculus GN=Sfrs4 PE=2 SV=1	104	331	6e-31	82.4561
gi|163775553|gb|CH991551.1|	Monosiga brevicollis MX1 MONBRscaffold_10 genomic scaffold, whole genome shotgun sequence	340334	340719	assembly_rep_c5575	histone H3, putative [Pediculus humanus corporis] >gi|212505455|gb|EEB09916.1| histone H3, putative [Pediculus humanus corporis] length=571	52	438	7e-67	83.7209
gi|163775553|gb|CH991551.1|	Monosiga brevicollis MX1 MONBRscaffold_10 genomic scaffold, whole genome shotgun sequence	340317	340728	assembly_rep_c4937	Histone H3.3 [Harpegnathos saltator] length=640	169	580	3e-66	83.0097
gi|163775553|gb|CH991551.1|	Monosiga brevicollis MX1 MONBRscaffold_10 genomic scaffold, whole genome shotgun sequence	340334	340716	assembly_rep_c3608	hypothetical protein SINV_16114 [Solenopsis invicta] length=530	65	447	2e-58	82.7676
gi|163775553|gb|CH991551.1|	Monosiga brevicollis MX1 MONBRscaffold_10 genomic scaffold, whole genome shotgun sequence	983020	983548	assembly_rep_c334	ribosomal protein S2 [Solea senegalensis] >gi|124300787|dbj|BAF45889.1| ribosomal protein S2 [Solea senegalensis] length=1037	228	759	2e-48	79.8872
gi|163775553|gb|CH991551.1|	Monosiga brevicollis MX1 MONBRscaffold_10 genomic scaffold, whole genome shotgun sequence	340487	340728	assembly_rep_c11386	PREDICTED: histone H3.3-like [Callithrix jacchus] length=439	156	397	3e-41	84.2975
gi|163775553|gb|CH991551.1|	Monosiga brevicollis MX1 MONBRscaffold_10 genomic scaffold, whole genome shotgun sequence	340346	340728	DLPD10424	Histone H3.3 OS=Xenopus tropicalis GN=TGas113e22.1 PE=2 SV=3	67	449	2e-39	80.6789
gi|163775553|gb|CH991551.1|	Monosiga brevicollis MX1 MONBRscaffold_10 genomic scaffold, whole genome shotgun sequence	341295	341561	DLPD01918	Histone H2B 1/2 OS=Danio rerio GN=zgc:112234 PE=2 SV=3	164	430	5e-37	82.7715
gi|163775553|gb|CH991551.1|	Monosiga brevicollis MX1 MONBRscaffold_10 genomic scaffold, whole genome shotgun sequence	340346	340728	assembly_rep_c304	GF22233 [Drosophila ananassae] >gi|190617426|gb|EDV32950.1| GF22233 [Drosophila ananassae] length=1222	139	520	1e-34	80.4178
gi|163775553|gb|CH991551.1|	Monosiga brevicollis MX1 MONBRscaffold_10 genomic scaffold, whole genome shotgun sequence	341309	341551	assembly_rep_c221	hypothetical protein LOC100126106 [Danio rerio] >gi|156229881|gb|AAI52001.1| Zgc:171937 protein [Danio rerio] length=1347	193	435	1e-34	83.1276
gi|163775553|gb|CH991551.1|	Monosiga brevicollis MX1 MONBRscaffold_10 genomic scaffold, whole genome shotgun sequence	341295	341562	DLPD01917	Histone H2B 1/2 OS=Danio rerio GN=zgc:112234 PE=2 SV=3	105	372	2e-30	81.7164
gi|41152156|ref|NM_200760.1|	Danio rerio fibroblast growth factor 1a (fgf1a), mRNA	348	401	assembly_c15317	putative heparin-binding growth factor 1 [Danio rerio] >gi|55583898|sp|Q6PBT8.1|FGF1_DANRE RecName: Full=Putative heparin-binding growth factor 1; Short=HBGF-1; AltName: Full=Acidic fibroblast growth factor; Short=aFGF; AltName: Full=Fibroblast growth factor 1; Short=FGF-1 >gi|37589842|gb|AAH59588.1| Fibroblast growth factor 1 [Danio rerio] length=466	315	369	1e-07	89.0909
gi|53734113|gb|BC083293.1|	Danio rerio cDNA clone IMAGE:7231974	626	672	cDN28P0003E15.F.ab1	unnamed protein product	561	607	2e-06	89.3617
gi|349732144|ref|NM_001025529.2|	Danio rerio si:dkey-5g7.3 (si:dkey-5g7.3), mRNA	511	697	DLPD00526	Sodium-dependent multivitamin transporter OS=Homo sapiens GN=SLC5A6 PE=2 SV=1	589	775	2e-13	80.2139
gi|154240733|ref|NM_001100403.1|	Danio rerio nuclear receptor subfamily 3, group C, member 2 (nr3c2), mRNA	2227	2301	DLPD10813	Glucocorticoid receptor OS=Paralichthys olivaceus GN=nr3c1 PE=2 SV=1	1483	1557	4e-18	90.6667
gi|154240733|ref|NM_001100403.1|	Danio rerio nuclear receptor subfamily 3, group C, member 2 (nr3c2), mRNA	2149	2318	gi|48256850|gb|AY619996.1|	D. labrax glucocorticoid receptor mRNA, complete cds	1390	1559	1e-12	80.5882
gi|41282104|ref|NM_131518.2|	Danio rerio CD81 antigen (cd81), mRNA	64	122	assembly_rep_c4512	CD81 antigen [Salmo salar] length=399	187	245	1e-15	93.2203
gi|41282104|ref|NM_131518.2|	Danio rerio CD81 antigen (cd81), mRNA	83	133	DLPD03059	Tetraspanin-9 OS=Homo sapiens GN=TSPAN9 PE=2 SV=1	272	322	4e-06	88.2353
gi|50344895|ref|NM_001002120.1|	Danio rerio EF-hand calcium binding domain 7 (efcab7), mRNA	1268	1405	cDN29P0003H21.F.ab1	EF-hand calcium binding domain 7	327	465	7e-16	83.4532
gi|113674094|ref|NM_001044752.1|	Danio rerio TNF receptor-associated factor 6 (traf6), mRNA	1406	1521	assembly_c15643	TNF receptor-associated factor 6 [Gasterosteus aculeatus] length=458	283	398	8e-12	82.7586
gi|113674094|ref|NM_001044752.1|	Danio rerio TNF receptor-associated factor 6 (traf6), mRNA	1406	1521	SeabassC-CL2406Contig1	TNF receptor-associated factor 6	162	277	2e-09	81.8966
gi|146218433|gb|BC139872.1|	Danio rerio cDNA clone IMAGE:7152471	148	196	DLPD05550	UPF0184 protein C9orf16 homolog OS=Fugu rubripes GN=EST00098 PE=3 SV=1	314	362	6e-08	89.7959
gi|269995940|ref|NM_001076739.2|	Danio rerio sterile alpha motif domain containing 13 (samd13), transcript variant 1, mRNA	391	515	DLPD11190	PREDICTED: similar to sterile alpha motif domain containing 1 [Danio rerio]	455	579	5e-25	86.4
gi|269995940|ref|NM_001076739.2|	Danio rerio sterile alpha motif domain containing 13 (samd13), transcript variant 1, mRNA	391	592	assembly_c7681	SAM_1 length=809	303	505	2e-24	82.266
gi|113671671|ref|NM_001045319.1|	Danio rerio zgc:136380 (zgc:136380), transcript variant 2, mRNA	94	443	assembly_c8816	Zgc:136380 protein [Danio rerio] length=633	156	505	3e-27	79.4286
gi|47271369|ref|NM_131697.1|	Danio rerio decorin (dcn), mRNA	571	1213	cDN32P0006E02.F.ab1	decorin	92	734	1e-82	81.0264
gi|47271369|ref|NM_131697.1|	Danio rerio decorin (dcn), mRNA	1096	1213	assembly_c10730	decorin [Danio rerio] >gi|157676751|emb|CAP08010.1| dcn [Danio rerio] length=563	6	123	2e-34	90.678
gi|47271369|ref|NM_131697.1|	Danio rerio decorin (dcn), mRNA	703	749	DLPD16713	Decorin OS=Coturnix coturnix japonica GN=DCN PE=2 SV=1	191	237	3e-06	89.3617
ENSDART00000038346	cleavage and polyadenylation specific factor 6 [Source:ZFIN;Acc:ZDB-GENE-030131-5277]	1244	1376	assembly_c18097	cleavage and polyadenylation specific factor 6, 68kDa [Source:HGNC Symbol;Acc:13871] length=456	258	390	2e-19	84.2105
ENSDART00000038346	cleavage and polyadenylation specific factor 6 [Source:ZFIN;Acc:ZDB-GENE-030131-5277]	1520	1611	assembly_c4545	cleavage and polyadenylation specific factor 6, 68kDa [Source:HGNC Symbol;Acc:13871] length=956	33	124	2e-09	83.6957
gi|326679137|ref|XM_701348.3|	PREDICTED: Danio rerio transmembrane protein C1orf70-like (LOC568378), mRNA	586	726	DLPD16610	zebrafish dna sequence from clone ch211-201a8 in linkage group complete sequenc	687	827	6e-20	83.6879
ENSDART00000037080	golgi associated PDZ and coiled-coil motif containing [Source:ZFIN;Acc:ZDB-GENE-030131-5086]	296	405	DLPD18036	Golgi-associated PDZ and coiled-coil motif-containing protein OS=Homo sapiens G	852	961	5e-17	86.4865
gi|82658227|ref|NM_001037409.1|	Danio rerio integrin beta 1 binding protein 1 (itgb1bp1), mRNA	162	696	DLPD14018	Integrin beta-1-binding protein 1 OS=Pongo abelii GN=ITGB1BP1 PE=2 SV=1	193	727	1e-102	83.7383
gi|82658227|ref|NM_001037409.1|	Danio rerio integrin beta 1 binding protein 1 (itgb1bp1), mRNA	162	503	assembly_c20978	integrin beta-1-binding protein 1 [Danio rerio] >gi|56202403|emb|CAI21119.1| novel protein similar to mouse and human integrin beta 1 binding protein 1 (ITGB1BP1) [Danio rerio] >gi|79160129|gb|AAI08036.1| Integrin beta 1 binding protein 1 [Danio rerio] length=500	131	474	1e-56	84.058
gi|50539865|ref|NM_001002399.1|	Danio rerio pyruvate dehydrogenase (lipoamide) alpha 1b (pdha1b), mRNA	257	608	DLPD16730	tetraodon nigroviridis full-length cdna	245	597	3e-48	82.153
gi|50539865|ref|NM_001002399.1|	Danio rerio pyruvate dehydrogenase (lipoamide) alpha 1b (pdha1b), mRNA	637	812	assembly_c17194	pyruvate dehydrogenase E1 alpha 1 [Danio rerio] >gi|49901091|gb|AAH76185.1| Zgc:92705 [Danio rerio] length=432	70	245	9e-24	82.9545
gi|50539865|ref|NM_001002399.1|	Danio rerio pyruvate dehydrogenase (lipoamide) alpha 1b (pdha1b), mRNA	265	416	assembly_c19005	pyruvate dehydrogenase E1 alpha 1 [Danio rerio] >gi|49901091|gb|AAH76185.1| Zgc:92705 [Danio rerio] length=653	278	430	3e-17	83.0065
gi|90017461|ref|NM_131825.2|	Danio rerio insulin-like growth factor 1 (igf1), mRNA	201	538	DLPD04439	Insulin-like growth factor I OS=Oncorhynchus kisutch GN=igf1 PE=1 SV=2	14	345	4e-35	80.4734
gi|90017461|ref|NM_131825.2|	Danio rerio insulin-like growth factor 1 (igf1), mRNA	342	412	DLPD16416	Insulin-like growth factor II OS=Oncorhynchus mykiss GN=igf2 PE=2 SV=1	157	227	2e-06	84.507
gi|37700233|ref|NM_198142.1|	Danio rerio basigin (bsg), mRNA	1136	1313	cDN33P0003L08.F.ab1	Lithognathus mormyrus clone lithmor647 mRNA sequence	76	253	4e-44	87.6404
gi|37700233|ref|NM_198142.1|	Danio rerio basigin (bsg), mRNA	1111	1313	assembly_c18146	unnamed protein product [Tetraodon nigroviridis] length=753	240	443	2e-40	85.7843
gi|41053318|ref|NM_200034.1|	Danio rerio zgc:56419 (zgc:56419), mRNA	105	190	assembly_rep_c8682	unnamed protein product [Tetraodon nigroviridis] length=558	135	220	5e-30	94.186
gi|41053318|ref|NM_200034.1|	Danio rerio zgc:56419 (zgc:56419), mRNA	105	172	assembly_rep_c16679	Ribosome associated membrane protein RAMP4 length=504	142	209	1e-21	94.1176
gi|38198636|ref|NM_198363.1|	Danio rerio transducer of ERBB2, 1a (tob1a), mRNA	292	884	DLPD10964	Protein Tob1 OS=Homo sapiens GN=TOB1 PE=1 SV=1	491	1101	4e-94	81.9967
gi|38198636|ref|NM_198363.1|	Danio rerio transducer of ERBB2, 1a (tob1a), mRNA	2002	2188	DLPD09672	Small inducible cytokine SCYA105 OS=Paralabidochromis chilotes GN=SCYA105 PE=4	1304	1494	2e-56	90.625
gi|38198636|ref|NM_198363.1|	Danio rerio transducer of ERBB2, 1a (tob1a), mRNA	1705	1845	assembly_rep_c7214	transducer of ERBB2, 1 [Source:HGNC Symbol;Acc:11979] length=856	381	525	2e-44	91.7241
gi|38198636|ref|NM_198363.1|	Danio rerio transducer of ERBB2, 1a (tob1a), mRNA	1013	1264	SeabassC-CL2232Contig1	transducer of ERBB2, 1	436	687	2e-40	83.3333
gi|38198636|ref|NM_198363.1|	Danio rerio transducer of ERBB2, 1a (tob1a), mRNA	2030	2156	assembly_rep_c3681	transducer of ERBB2, 1 [Source:HGNC Symbol;Acc:11979] length=1425	1117	1246	9e-37	90.8397
gi|153791294|ref|NM_001100091.1|	Danio rerio deoxyguanosine kinase (dguok), nuclear gene encoding mitochondrial protein, mRNA	506	666	DLPD17651	Deoxycytidine kinase OS=Rattus norvegicus GN=Dck PE=2 SV=1	626	786	6e-27	84.472
gi|53749661|ref|NM_001002496.2|	Danio rerio homer homolog 1b (Drosophila) (homer1b), mRNA	249	288	DLPD13591	Surface protein from Gram-positive cocci, anchor region OS=Thermobifida fusca (	446	485	6e-07	92.5
gi|116267964|ref|NM_001077286.1|	Danio rerio suppressor of cytokine signaling 5a (socs5a), transcript variant 2, mRNA	1588	1707	assembly_c6583	suppressor of cytokine signaling 9 [Gasterosteus aculeatus] length=741	214	333	5e-14	83.3333
gi|116267964|ref|NM_001077286.1|	Danio rerio suppressor of cytokine signaling 5a (socs5a), transcript variant 2, mRNA	1772	1819	assembly_rep_c28188	suppressor of cytokine signaling 5 [Source:HGNC Symbol;Acc:16852] length=466	147	194	3e-09	91.6667
gi|116267964|ref|NM_001077286.1|	Danio rerio suppressor of cytokine signaling 5a (socs5a), transcript variant 2, mRNA	1513	1671	cDN25P0001E06.F.ab1	suppressor of cytokine signaling 4	264	422	3e-06	79.2453
gi|52218929|ref|NM_001004543.1|	Danio rerio v-yes-1 Yamaguchi sarcoma viral related oncogene homolog (lyn), mRNA	398	666	DLPD18135	Tyrosine-protein kinase Lyn OS=Homo sapiens GN=LYN PE=1 SV=3	464	732	1e-33	81.7844
gi|52218929|ref|NM_001004543.1|	Danio rerio v-yes-1 Yamaguchi sarcoma viral related oncogene homolog (lyn), mRNA	1187	1254	DLPD06935	Tyrosine-protein kinase BLK OS=Homo sapiens GN=BLK PE=1 SV=3	213	280	6e-14	89.7059
gi|52218929|ref|NM_001004543.1|	Danio rerio v-yes-1 Yamaguchi sarcoma viral related oncogene homolog (lyn), mRNA	1182	1380	DLPD18652	Proto-oncogene tyrosine-protein kinase Yrk OS=Gallus gallus GN=YRK PE=2 SV=2	298	496	2e-13	79.8995
gi|52218929|ref|NM_001004543.1|	Danio rerio v-yes-1 Yamaguchi sarcoma viral related oncogene homolog (lyn), mRNA	1182	1248	cDN28P0003O10.F.ab1	protein-tyrosine kinase	373	439	4e-06	85.0746
gi|113681285|ref|NM_001030123.1|	Danio rerio translocated promoter region b (to activated MET oncogene) (tprb), mRNA	6392	6498	assembly_c4467	PREDICTED: similar to translocated promoter region (to activated MET oncogene), [Monodelphis domestica] length=1242	418	524	2e-15	85.0467
gi|153791469|ref|NM_001099986.1|	Danio rerio si:ch73-18j6.1 (si:ch73-18j6.1), mRNA	114	618	assembly_rep_c986	Inosine triphosphate pyrophosphatase [Salmo salar] >gi|197632311|gb|ACH70879.1| vertebrate inosine triphosphatase-like [Salmo salar] >gi|209734838|gb|ACI68288.1| Inosine triphosphate pyrophosphatase [Salmo salar] length=683	141	645	9e-87	82.9703
gi|153791469|ref|NM_001099986.1|	Danio rerio si:ch73-18j6.1 (si:ch73-18j6.1), mRNA	114	414	DLPD11296	Probable inosine triphosphate pyrophosphatase OS=Dictyostelium discoideum GN=it	63	364	1e-51	83.7748
gi|153791469|ref|NM_001099986.1|	Danio rerio si:ch73-18j6.1 (si:ch73-18j6.1), mRNA	178	427	assembly_rep_c12578	Inosine triphosphate pyrophosphatase [Salmo salar] >gi|197632311|gb|ACH70879.1| vertebrate inosine triphosphatase-like [Salmo salar] >gi|209734838|gb|ACI68288.1| Inosine triphosphate pyrophosphatase [Salmo salar] length=533	127	376	8e-41	83.2
gi|153791469|ref|NM_001099986.1|	Danio rerio si:ch73-18j6.1 (si:ch73-18j6.1), mRNA	165	388	assembly_rep_c24586	Ham1 family length=401	177	401	3e-40	84
gi|57524601|ref|NM_001003781.1|	Danio rerio zgc:100952 (zgc:100952), mRNA	128	361	DLPD03947	Ser/Thr-rich protein T10 in DGCR region OS=Mus musculus GN=T10 PE=2 SV=1	245	478	1e-34	82.906
gi|37725729|gb|AY163839.1|	Danio rerio P65 transcription factor (relA) mRNA, complete cds	469	896	cDN33P0003J02.F.ab1	p65 transcription factor	26	453	3e-45	80.3738
gi|326677772|ref|XM_001333732.4|	PREDICTED: Danio rerio neurofilament light polypeptide-like (LOC793912), mRNA	1164	1237	DLPD05309	Neurofilament heavy polypeptide OS=Rattus norvegicus GN=Nefh PE=1 SV=4	16	89	6e-13	87.8378
gi|326677772|ref|XM_001333732.4|	PREDICTED: Danio rerio neurofilament light polypeptide-like (LOC793912), mRNA	1157	1204	assembly_c8580	desmin [Epinephelus coioides] length=677	94	141	2e-09	91.6667
gi|41054516|ref|NM_199623.1|	Danio rerio DnaJ (Hsp40) homolog, subfamily C, member 5 gamma a (dnajc5ga), mRNA	208	274	assembly_c17381	DnaJ (Hsp40) homolog, subfamily C, member 5 gamma [Danio rerio] >gi|29436544|gb|AAH49534.1| Zgc:56703 [Danio rerio] >gi|56207580|emb|CAI20954.1| novel protein similar to vertebrate DnaJ (Hsp40) homolog, subfamily C, member 5 (DNAJC5) (zgc:56703) [Danio rerio] length=313	199	265	3e-06	85.0746
gi|348041307|ref|NM_001040250.2|	Danio rerio zgc:136874 (zgc:136874), mRNA	635	722	DLPD16424	Zinc finger and BTB domain-containing protein 8 OS=Homo sapiens GN=ZBTB8 PE=2 S	380	467	2e-09	84.0909
gi|221136791|ref|NM_001030259.2|	Danio rerio ankylosis, progressive homolog a (ankha), mRNA	384	544	DLPD12845	Progressive ankylosis protein homolog OS=Tetraodon nigroviridis GN=ankh PE=2 SV	250	410	4e-24	83.8509
gi|56269312|gb|BC086733.1|	Danio rerio zgc:101757, mRNA (cDNA clone MGC:101757 IMAGE:7229509), complete cds	185	458	DLPD02384	V-type proton ATPase subunit E 1 OS=Macaca fascicularis GN=ATP6V1E1 PE=2 SV=1	142	415	7e-68	86.8613
gi|56269312|gb|BC086733.1|	Danio rerio zgc:101757, mRNA (cDNA clone MGC:101757 IMAGE:7229509), complete cds	721	860	DLPD07411	V-type proton ATPase subunit E 1 OS=Bos taurus GN=ATP6V1E1 PE=2 SV=1	532	671	1e-23	85
gi|56269312|gb|BC086733.1|	Danio rerio zgc:101757, mRNA (cDNA clone MGC:101757 IMAGE:7229509), complete cds	181	437	assembly_rep_c2558	Vacuolar proton pump subunit E 1 [Anoplopoma fimbria] length=745	101	357	9e-15	78.9883
gi|56693264|ref|NM_001008597.1|	Danio rerio transmembrane 7 superfamily member 2 (tm7sf2), mRNA	932	1278	SeabassC-CL1440Contig1	delta(14)-sterol reductase	226	572	5e-28	79.5389
gi|56693264|ref|NM_001008597.1|	Danio rerio transmembrane 7 superfamily member 2 (tm7sf2), mRNA	795	852	assembly_c8396	lamin B receptor [Danio rerio] length=760	461	518	4e-13	91.3793
gi|56693264|ref|NM_001008597.1|	Danio rerio transmembrane 7 superfamily member 2 (tm7sf2), mRNA	1091	1128	DLPD03757	Lamin-B receptor OS=Mus musculus GN=Lbr PE=2 SV=2	241	278	6e-06	92.1053
gi|47085990|ref|NM_213197.1|	Danio rerio zinc finger protein 207, a (znf207a), mRNA	982	1053	assembly_rep_c4418	zinc finger protein 207 [Source:HGNC Symbol;Acc:12998] length=1105	68	139	1e-16	90.2778
gi|62955394|ref|NM_001017713.1|	Danio rerio isocitrate dehydrogenase 3 (NAD+) gamma (idh3g), nuclear gene encoding mitochondrial protein, mRNA	395	508	SeabassC-CL343Contig1	unnamed protein product	415	528	4e-25	87.7193
gi|113195563|ref|NM_001044326.1|	Danio rerio zinc finger, MYND domain containing 11 (zmynd11), transcript variant 1, mRNA	191	293	DLPD14965	tetraodon nigroviridis full-length cdna	390	492	5e-23	88.3495
gi|50539733|ref|NM_001002333.1|	Danio rerio syntaxin 5A (stx5a), mRNA	360	811	DLPD04312	Syntaxin-5 OS=Bos taurus GN=STX5 PE=2 SV=1	375	826	2e-83	83.6283
gi|50539733|ref|NM_001002333.1|	Danio rerio syntaxin 5A (stx5a), mRNA	871	1158	assembly_c15616	unnamed protein product [Tetraodon nigroviridis] length=612	1	288	1e-59	85.0694
gi|348041251|ref|NM_001017718.2|	Danio rerio zgc:112178 (zgc:112178), mRNA	1429	1516	cDN30P0001A18.F.ab1	Transmembrane protein 184A	484	571	2e-11	85.2273
gi|348041251|ref|NM_001017718.2|	Danio rerio zgc:112178 (zgc:112178), mRNA	660	742	DLPD06727	Transmembrane protein 184B OS=Bos taurus GN=TMEM184B PE=2 SV=1	676	758	7e-11	85.5422
gi|241982826|ref|NM_001014369.2|	Danio rerio inosine 5'-phosphate dehydrogenase 1b (impdh1b), mRNA	970	1511	assembly_c5317	inosine-5'-monophosphate dehydrogenase 2 [Salmo salar] >gi|197631987|gb|ACH70717.1| inosine monophosphate dehydrogenase 2 [Salmo salar] length=813	6	548	2e-56	80.2947
gi|241982826|ref|NM_001014369.2|	Danio rerio inosine 5'-phosphate dehydrogenase 1b (impdh1b), mRNA	865	1511	DLPD07084	Inosine-5-monophosphate dehydrogenase 2 OS=Homo sapiens GN=IMPDH2 PE=1 SV=2	85	738	6e-48	80.1829
gi|41055047|ref|NM_200623.1|	Danio rerio WD repeat domain 46 (wdr46), mRNA	1321	1441	assembly_rep_c2715	unnamed protein product [Tetraodon nigroviridis] length=1345	386	506	9e-15	83.4711
gi|41055047|ref|NM_200623.1|	Danio rerio WD repeat domain 46 (wdr46), mRNA	594	896	assembly_c6682	unnamed protein product [Tetraodon nigroviridis] length=482	53	355	1e-13	78.2178
gi|41055047|ref|NM_200623.1|	Danio rerio WD repeat domain 46 (wdr46), mRNA	342	415	assembly_rep_c5799	length=805	725	798	3e-08	85.1351
gi|70887562|ref|NM_001025471.1|	Danio rerio farnesyl diphosphate synthase (farnesyl pyrophosphate synthetase, dimethylallyltranstransferase, geranyltranstransferase) (fdps), mRNA	340	959	DLPD06631	Farnesyl pyrophosphate synthetase OS=Gallus gallus GN=FDPS PE=1 SV=2	402	1021	1e-59	79.6774
gi|62122802|ref|NM_001014307.1|	Danio rerio septin 9b (sept9b), mRNA	220	600	assembly_rep_c9043	unnamed protein product [Tetraodon nigroviridis] length=456	1	381	3e-48	81.3648
gi|62122802|ref|NM_001014307.1|	Danio rerio septin 9b (sept9b), mRNA	191	449	DLPD14933	Septin-9 OS=Homo sapiens GN=SEPT9 PE=1 SV=2	238	496	8e-21	79.9228
gi|62122802|ref|NM_001014307.1|	Danio rerio septin 9b (sept9b), mRNA	539	678	assembly_c25863	unnamed protein product [Tetraodon nigroviridis] length=157	18	157	3e-20	83.5714
gi|62122802|ref|NM_001014307.1|	Danio rerio septin 9b (sept9b), mRNA	197	335	assembly_c10888	unnamed protein product [Tetraodon nigroviridis] length=539	197	335	2e-18	83.4532
gi|61806702|ref|NM_001013562.1|	Danio rerio polypyrimidine tract binding protein 2a (ptbp2a), mRNA	478	709	assembly_rep_c17382	hypothetical protein TcasGA2_TC011728 [Tribolium castaneum] length=506	224	456	6e-21	80.6867
gi|289547503|ref|NM_001172629.1|	Danio rerio nuclear receptor subfamily 4, group A, member 3 (nr4a3), mRNA	919	960	DLPD10822	Peroxisome proliferator-activated receptor gamma OS=Canis familiaris GN=PPARG P	547	588	4e-08	92.8571
gi|289547503|ref|NM_001172629.1|	Danio rerio nuclear receptor subfamily 4, group A, member 3 (nr4a3), mRNA	913	947	DLPD07885	Retinoic acid receptor RXR-beta-A OS=Danio rerio GN=rxrba PE=1 SV=1	583	617	2e-06	94.2857
gi|221139893|ref|NM_001144047.1|	Danio rerio homeodomain interacting protein kinase 3a (hipk3a), mRNA	7662	7849	cDN27P0002H10.F.ab1	Tetraodon nigroviridis full-length cDNA	401	588	4e-20	81.5789
gi|221139893|ref|NM_001144047.1|	Danio rerio homeodomain interacting protein kinase 3a (hipk3a), mRNA	7776	7910	cDN30P0007A02.F.ab1	homeodomain interacting protein kinase 3	417	558	4e-20	86.7133
gi|92096458|gb|BC115235.1|	Danio rerio zgc:136713, mRNA (cDNA clone MGC:136713 IMAGE:8000665), complete cds	1166	1310	DLPD01544	52 kDa Ro protein OS=Homo sapiens GN=TRIM21 PE=1 SV=1	192	336	4e-17	82.7586
gi|92096458|gb|BC115235.1|	Danio rerio zgc:136713, mRNA (cDNA clone MGC:136713 IMAGE:8000665), complete cds	1560	1603	DLPD01543	Nuclear factor 7, brain OS=Xenopus laevis PE=1 SV=1	238	281	4e-14	97.7273
gi|92096458|gb|BC115235.1|	Danio rerio zgc:136713, mRNA (cDNA clone MGC:136713 IMAGE:8000665), complete cds	1197	1262	cDN31P0007I01.F.ab1	bloodthirsty	11	76	6e-13	89.3939
gi|92096458|gb|BC115235.1|	Danio rerio zgc:136713, mRNA (cDNA clone MGC:136713 IMAGE:8000665), complete cds	215	280	DLPD00863	Tripartite motif-containing protein 25 OS=Mus musculus GN=Trim25 PE=2 SV=1	176	241	6e-13	89.3939
gi|92096458|gb|BC115235.1|	Danio rerio zgc:136713, mRNA (cDNA clone MGC:136713 IMAGE:8000665), complete cds	1560	1600	DLPD06128	Nuclear factor 7, brain OS=Xenopus laevis PE=1 SV=1	279	319	2e-12	97.561
gi|92096458|gb|BC115235.1|	Danio rerio zgc:136713, mRNA (cDNA clone MGC:136713 IMAGE:8000665), complete cds	215	277	DLPD00862	Tripartite motif-containing protein 25 OS=Homo sapiens GN=TRIM25 PE=1 SV=1	154	216	4e-11	88.8889
gi|92096458|gb|BC115235.1|	Danio rerio zgc:136713, mRNA (cDNA clone MGC:136713 IMAGE:8000665), complete cds	215	277	cDN22P0003K07.F.ab1	cdna:novel group:BROADS1:groupXIX:10134903:10136528:-1 gene:ENSGACG00000009014	164	226	9e-09	87.3016
gi|92096458|gb|BC115235.1|	Danio rerio zgc:136713, mRNA (cDNA clone MGC:136713 IMAGE:8000665), complete cds	225	279	DLPD00778	salmo salar 52 kda ro protein mrna	154	208	9e-09	89.0909
gi|92096458|gb|BC115235.1|	Danio rerio zgc:136713, mRNA (cDNA clone MGC:136713 IMAGE:8000665), complete cds	225	279	DLPD09863	Tripartite motif-containing protein 25 OS=Mus musculus GN=Trim25 PE=2 SV=1	111	165	9e-09	89.0909
gi|92096458|gb|BC115235.1|	Danio rerio zgc:136713, mRNA (cDNA clone MGC:136713 IMAGE:8000665), complete cds	225	279	assembly_c14412	zf-C3HC4 length=481	169	223	9e-09	89.0909
gi|47226611|emb|CAAE01014993.1|	Tetraodon nigroviridis chromosome 12 SCAF14993, whole genome shotgun sequence	940530	941112	cDN32P0005D14.F.ab1	Zebrafish DNA sequence from clone CH211-198E13 in linkage group 5 Contains the	339	925	0	90.5085
gi|47226611|emb|CAAE01014993.1|	Tetraodon nigroviridis chromosome 12 SCAF14993, whole genome shotgun sequence	1678328	1678681	cDN35P0001A06.F.ab1	myocyte enhancer factor 2C	270	623	1e-143	93.5028
gi|47226611|emb|CAAE01014993.1|	Tetraodon nigroviridis chromosome 12 SCAF14993, whole genome shotgun sequence	429562	429785	DLPD00927	Proliferating cell nuclear antigen OS=Haplochromis burtoni GN=pcna PE=2 SV=1	264	487	1e-82	92.8571
gi|47226611|emb|CAAE01014993.1|	Tetraodon nigroviridis chromosome 12 SCAF14993, whole genome shotgun sequence	429562	429785	assembly_rep_c1964	RecName: Full=Proliferating cell nuclear antigen; Short=PCNA >gi|50541918|gb|AAT78432.1| proliferating cell nuclear antigen [Haplochromis burtoni] >gi|117617401|gb|ABK51289.1| proliferating cellular nuclear antigen [Haplochromis burtoni] length=1584	237	460	1e-82	92.8571
gi|47226611|emb|CAAE01014993.1|	Tetraodon nigroviridis chromosome 12 SCAF14993, whole genome shotgun sequence	429562	429785	JQ755266	proliferating cell nuclear antigen (PCNA).	208	431	1e-82	92.8571
gi|47226611|emb|CAAE01014993.1|	Tetraodon nigroviridis chromosome 12 SCAF14993, whole genome shotgun sequence	1579899	1580108	DLPD07056	Cyclin-H OS=Macaca fascicularis GN=CCNH PE=2 SV=1	479	688	1e-76	92.8571
gi|47226611|emb|CAAE01014993.1|	Tetraodon nigroviridis chromosome 12 SCAF14993, whole genome shotgun sequence	1050690	1050997	DLPD17956	Junction-mediating and -regulatory protein OS=Mus musculus GN=Jmy PE=1 SV=1	107	414	2e-75	87.013
gi|47226611|emb|CAAE01014993.1|	Tetraodon nigroviridis chromosome 12 SCAF14993, whole genome shotgun sequence	187256	187504	DLPD02647	tetraodon nigroviridis full-length cdna	2491	2750	2e-71	89.6552
gi|47226611|emb|CAAE01014993.1|	Tetraodon nigroviridis chromosome 12 SCAF14993, whole genome shotgun sequence	949494	950109	cDN24P0003F06.F.ab1	SET binding protein 1	52	673	4e-70	80.5466
gi|47226611|emb|CAAE01014993.1|	Tetraodon nigroviridis chromosome 12 SCAF14993, whole genome shotgun sequence	410898	411096	assembly_c5969	unnamed protein product [Tetraodon nigroviridis] length=1058	596	794	6e-69	91.9598
gi|61806686|ref|NM_001013554.1|	Danio rerio zinc ribbon domain containing 1 (znrd1), mRNA	372	529	DLPD04865	DNA-directed RNA polymerase I subunit RPA12 OS=Bos taurus GN=ZNRD1 PE=2 SV=1	301	458	9e-28	84.8101
gi|61806686|ref|NM_001013554.1|	Danio rerio zinc ribbon domain containing 1 (znrd1), mRNA	372	529	assembly_rep_c8162	DNA-directed RNA polymerase I subunit RPA12 [Anoplopoma fimbria] length=545	288	445	9e-28	84.8101
gi|61806686|ref|NM_001013554.1|	Danio rerio zinc ribbon domain containing 1 (znrd1), mRNA	372	529	assembly_rep_c303	DNA-directed RNA polymerase I subunit RPA12 [Anoplopoma fimbria] length=608	384	541	9e-28	84.8101
gi|156914805|gb|BC152664.1|	Danio rerio Ral-A exchange factor RalGPS2, mRNA (cDNA clone MGC:174038 IMAGE:8157683), complete cds	264	635	DLPD12637	Ras-specific guanine nucleotide-releasing factor RalGPS1 OS=Gallus gallus GN=RA	295	669	1e-45	81.3333
gi|66911065|gb|BC097130.1|	Danio rerio similar to protein kinase raf 1, mRNA (cDNA clone IMAGE:7437730), partial cds	1360	1738	assembly_c9948	delta-gag-mht (p100) protein [Gallus gallus] length=1238	359	738	2e-31	80.315
gi|66911065|gb|BC097130.1|	Danio rerio similar to protein kinase raf 1, mRNA (cDNA clone IMAGE:7437730), partial cds	1334	1456	assembly_c28758	Catalytic domain of the Protein Serine/Threonine Kinase, p21-activated kinase length=197	34	156	1e-26	86.9919
gi|66911065|gb|BC097130.1|	Danio rerio similar to protein kinase raf 1, mRNA (cDNA clone IMAGE:7437730), partial cds	1818	1924	assembly_c5154	v-raf-1 murine leukemia viral oncogene homolog 1 [Source:HGNC Symbol;Acc:9829] length=1283	35	141	2e-25	88.785
gi|66911065|gb|BC097130.1|	Danio rerio similar to protein kinase raf 1, mRNA (cDNA clone IMAGE:7437730), partial cds	1533	1612	assembly_c29457	c-raf [Danio rerio] length=122	4	84	3e-12	87.6543
gi|66911065|gb|BC097130.1|	Danio rerio similar to protein kinase raf 1, mRNA (cDNA clone IMAGE:7437730), partial cds	540	601	DLPD05266	A-Raf proto-oncogene serine/threonine-protein kinase OS=Sus scrofa GN=ARAF PE=2	671	732	4e-08	87.0968
gi|66911065|gb|BC097130.1|	Danio rerio similar to protein kinase raf 1, mRNA (cDNA clone IMAGE:7437730), partial cds	1698	1792	assembly_c30347	protein kinase raf 1 [Seriola quinqueradiata] >gi|35210354|dbj|BAC87891.1| serine/threonin kinase RAF2 [Seriola quinqueradiata] length=131	3	97	1e-07	82.1053
gi|57770418|ref|NM_001009891.1|	Danio rerio LanC antibiotic synthetase component C-like 1 (bacterial) (lancl1), mRNA	1137	1285	assembly_rep_c3592	Lancl1 protein [Danio rerio] length=1564	679	827	2e-19	83.2215
gi|57770418|ref|NM_001009891.1|	Danio rerio LanC antibiotic synthetase component C-like 1 (bacterial) (lancl1), mRNA	219	346	cDN30P0003G15.F.ab1	LanC lantibiotic synthetase component C-like 1 (bacterial)	191	318	2e-16	83.5938
gi|57770418|ref|NM_001009891.1|	Danio rerio LanC antibiotic synthetase component C-like 1 (bacterial) (lancl1), mRNA	559	626	DLPD03114	LanC-like protein 1 OS=Danio rerio GN=lancl1 PE=2 SV=1	564	631	2e-09	86.7647
gi|111572740|gb|EE299569.1|EE299569	AGENCOURT_86334057 NIH_ZGC_32 Danio rerio cDNA clone IMAGE:8748461 5', mRNA sequence	172	662	DLPD07133	Tensin-3 OS=Homo sapiens GN=TNS3 PE=1 SV=2	105	593	3e-56	80.8943
gi|111572740|gb|EE299569.1|EE299569	AGENCOURT_86334057 NIH_ZGC_32 Danio rerio cDNA clone IMAGE:8748461 5', mRNA sequence	257	339	cDN27P0001B12.F.ab1	PREDICTED: similar to tensin-like SH2 domain containing 1	15	97	1e-18	89.1566
gi|160333854|ref|NM_001110486.1|	Danio rerio zgc:158292 (zgc:158292), mRNA	1677	1871	DLPD17971	Filamin A-interacting protein 1-like OS=Danio rerio GN=filip1l PE=2 SV=1	52	246	1e-27	83.0769
gi|160333854|ref|NM_001110486.1|	Danio rerio zgc:158292 (zgc:158292), mRNA	747	790	DLPD00422	Filamin-A-interacting protein 1 OS=Rattus norvegicus GN=Filip1 PE=1 SV=1	664	707	4e-09	93.1818
gi|18858278|ref|NM_131608.1|	Danio rerio apoptotic protease activating factor 1 (apaf1), mRNA	1570	1757	DLPD12425	Apoptotic protease-activating factor 1 OS=Danio rerio GN=apaf1 PE=2 SV=1	353	540	2e-11	79.7872
gi|18858278|ref|NM_131608.1|	Danio rerio apoptotic protease activating factor 1 (apaf1), mRNA	2638	2729	DLPD03142	Apoptotic protease-activating factor 1 OS=Danio rerio GN=apaf1 PE=2 SV=1	772	863	1e-06	82.6087
ENSDART00000019481	inositol-trisphosphate 3-kinase B [Source:HGNC Symbol;Acc:6179]	6058	6089	cDN22P0002D11.F.ab1	D. labrax chr seq corresp. link group1, top part, complete sequence	481	512	2e-06	96.875
ENSDART00000019481	inositol-trisphosphate 3-kinase B [Source:HGNC Symbol;Acc:6179]	1812	1850	assembly_c13373	unnamed protein product [Tetraodon nigroviridis] length=522	145	183	8e-06	92.3077
gi|57524545|ref|NM_001004003.1|	Danio rerio transportin 2 (importin 3, karyopherin beta 2b) (tnpo2), mRNA	1589	1749	assembly_c25341	transportin 2 [Source:HGNC Symbol;Acc:19998] length=184	15	175	1e-21	83.2298
gi|57524545|ref|NM_001004003.1|	Danio rerio transportin 2 (importin 3, karyopherin beta 2b) (tnpo2), mRNA	52	198	assembly_c11698	transportin 2 [Source:HGNC Symbol;Acc:19998] length=369	170	318	2e-13	82.5503
gi|54400711|ref|NM_001006105.1|	Danio rerio golgi phosphoprotein 3 (golph3), mRNA	426	492	assembly_rep_c3211	Golph3 protein [Danio rerio] >gi|123227934|emb|CAM15352.1| golgi phosphoprotein 3 [Danio rerio] >gi|197246951|gb|AAI64056.1| Golph3 protein [Danio rerio] length=405	48	114	2e-06	85.0746
gi|50345051|ref|NM_001002197.1|	Danio rerio SH3 domain binding glutamic acid-rich protein like 2 (sh3bgrl2), mRNA	226	295	DLPD12545	SH3 domain-binding glutamic acid-rich-like protein 2 OS=Homo sapiens GN=SH3BGRL	302	371	1e-10	87.1429
gi|153791522|ref|NM_001100030.1|	Danio rerio pannexin 1b (panx1b), mRNA	93	292	assembly_c20001	pannexin 1 [Source:HGNC Symbol;Acc:8599] length=608	261	461	8e-10	79.602
gi|153791522|ref|NM_001100030.1|	Danio rerio pannexin 1b (panx1b), mRNA	988	1030	assembly_c19957	pannexin 1 [Source:HGNC Symbol;Acc:8599] length=528	349	391	3e-06	90.6977
gi|41053870|ref|NM_200909.1|	Danio rerio cAMP responsive element binding protein 1a (creb1a), mRNA	905	1065	assembly_c10317	inducible cAMP early repressor [Oreochromis niloticus] length=450	70	230	2e-31	85.7143
gi|41053870|ref|NM_200909.1|	Danio rerio cAMP responsive element binding protein 1a (creb1a), mRNA	913	1070	assembly_c13067	unnamed protein product [Tetraodon nigroviridis] length=645	25	182	3e-27	84.8101
gi|41053870|ref|NM_200909.1|	Danio rerio cAMP responsive element binding protein 1a (creb1a), mRNA	439	482	DLPD11244	Cyclic AMP-responsive element-binding protein 1 OS=Bos taurus GN=CREB1 PE=1 SV=	418	461	2e-09	93.1818
gi|41053870|ref|NM_200909.1|	Danio rerio cAMP responsive element binding protein 1a (creb1a), mRNA	701	770	assembly_c18140	unnamed protein product [Tetraodon nigroviridis] length=741	100	170	2e-06	85.9155
gi|50540285|ref|NM_001002610.1|	Danio rerio serine/arginine-rich splicing factor 5b (srsf5b), mRNA	57	284	DLPD03218	Splicing factor, arginine/serine-rich 4 OS=Mus musculus GN=Sfrs4 PE=2 SV=1	104	331	1e-30	82.4561
gi|47086346|ref|NM_212843.1|	Danio rerio spleen tyrosine kinase (syk), mRNA	1535	1887	DLPD13091	Tyrosine-protein kinase SYK OS=Homo sapiens GN=SYK PE=1 SV=1	619	971	4e-55	82.7195
gi|47086346|ref|NM_212843.1|	Danio rerio spleen tyrosine kinase (syk), mRNA	1397	1632	assembly_c8727	Protein tyrosine kinase length=381	105	343	2e-26	82.9167
gi|47086346|ref|NM_212843.1|	Danio rerio spleen tyrosine kinase (syk), mRNA	1397	1524	assembly_c26528	Tyrosine-protein kinase SYK [Salmo salar] >gi|223648340|gb|ACN10928.1| Tyrosine-protein kinase SYK [Salmo salar] length=406	243	371	4e-24	86.8217
gi|41055527|ref|NM_200927.1|	Danio rerio phosphatidylinositol binding clathrin assembly protein (picalm), mRNA	78	350	assembly_c8309	phosphatidylinositol binding clathrin assembly protein [Source:HGNC Symbol;Acc:15514] length=468	182	456	2e-54	86.2319
gi|41055527|ref|NM_200927.1|	Danio rerio phosphatidylinositol binding clathrin assembly protein (picalm), mRNA	1491	1820	cDN30P0006C02.F.ab1	phosphatidylinositol binding clathrin assembly protein	47	373	6e-45	82.1212
gi|41055527|ref|NM_200927.1|	Danio rerio phosphatidylinositol binding clathrin assembly protein (picalm), mRNA	1579	1672	assembly_rep_c16074	phosphatidylinositol binding clathrin assembly protein [Source:HGNC Symbol;Acc:15514] length=445	215	308	2e-17	87.234
gi|55925416|ref|NM_001007415.1|	Danio rerio glomulin, FKBP associated protein a (glmna), mRNA	256	297	DLPD04793	Glomulin OS=Mus musculus GN=Glmn PE=2 SV=1	106	147	5e-08	92.8571
gi|221307546|ref|NM_001144793.1|	Danio rerio Sjogren syndrome nuclear autoantigen 1 (ssna1), mRNA	240	301	assembly_rep_c255	Sjogren syndrome nuclear autoantigen 1 [Source:HGNC Symbol;Acc:11321] length=880	344	405	1e-08	87.0968
gi|57526693|ref|NM_213398.1|	Danio rerio vesicle-associated membrane protein 1 (vamp1), mRNA	139	318	assembly_rep_c3350	vesicle-associated membrane protein 3 [Salmo salar] >gi|209155860|gb|ACI34162.1| Vesicle-associated membrane protein 3 [Salmo salar] length=510	194	373	6e-41	86.6667
gi|57526693|ref|NM_213398.1|	Danio rerio vesicle-associated membrane protein 1 (vamp1), mRNA	139	318	DLPD01910	tetraodon nigroviridis full-length cdna	173	353	9e-37	86.1878
gi|57526693|ref|NM_213398.1|	Danio rerio vesicle-associated membrane protein 1 (vamp1), mRNA	139	206	DLPD01911	tetraodon nigroviridis full-length cdna	181	248	3e-12	88.2353
gi|116284215|gb|BC124142.1|	Danio rerio RAB3 GTPase activating protein subunit 1, mRNA (cDNA clone IMAGE:8154790)	315	388	DLPD11109	Rab3 GTPase-activating protein catalytic subunit OS=Danio rerio GN=rab3gap1 PE=	430	503	2e-15	89.1892
gi|315113892|ref|NM_001199768.1|	Danio rerio ankyrin repeat and KH domain containing 1 (ankhd1), mRNA	8292	8444	DLPD06502	Ankyrin repeat and KH domain-containing protein 1 OS=Homo sapiens GN=ANKHD1 PE=	1275	1425	1e-60	96.1039
gi|339717150|ref|NM_001017572.2|	Danio rerio exosome component 2 (exosc2), mRNA	163	776	DLPD05925	Exosome complex exonuclease RRP4 OS=Bos taurus GN=EXOSC2 PE=2 SV=1	93	706	2e-32	77.8502
gi|339717150|ref|NM_001017572.2|	Danio rerio exosome component 2 (exosc2), mRNA	163	647	assembly_rep_c1492	Exosome complex exonuclease RRP4 [Salmo salar] length=1117	621	1105	3e-22	77.732
gi|35902785|ref|NM_194366.1|	Danio rerio B lymphoma Mo-MLV insertion region 1a (bmi1a), mRNA	555	757	assembly_c15226	BMI1 polycomb ring finger oncogene [Source:HGNC Symbol;Acc:1066] length=328	22	221	8e-34	84.2365
gi|61402480|gb|BC091841.1|	Danio rerio im:7149628, mRNA (cDNA clone IMAGE:7149628), partial cds	173	250	SeabassC-CL2332Contig1	Im:7149628 protein	207	284	5e-06	83.3333
gi|150832501|ref|NM_001099448.1|	Danio rerio WW domain containing E3 ubiquitin protein ligase 2 (wwp2), mRNA	1833	1986	DLPD06921	NEDD4-like E3 ubiquitin-protein ligase WWP1 OS=Mus musculus GN=Wwp1 PE=1 SV=2	19	172	1e-19	83.1169
gi|41055653|ref|NM_200196.1|	Danio rerio PDZ and LIM domain 5b (pdlim5b), transcript variant 2, mRNA	932	1070	DLPD07965	PDZ and LIM domain protein 7 OS=Homo sapiens GN=PDLIM7 PE=1 SV=1	461	599	1e-32	87.7698
gi|41055653|ref|NM_200196.1|	Danio rerio PDZ and LIM domain 5b (pdlim5b), transcript variant 2, mRNA	932	1070	DLPD08855	PDZ and LIM domain protein 7 OS=Bos taurus GN=PDLIM7 PE=2 SV=1	406	544	1e-32	87.7698
gi|41055653|ref|NM_200196.1|	Danio rerio PDZ and LIM domain 5b (pdlim5b), transcript variant 2, mRNA	969	1021	DLPD14569	Viral protein TPX OS=Thermoproteus tenax virus 1 (strain VT3) PE=4 SV=1	361	413	6e-10	90.566
gi|52219101|ref|NM_001004627.1|	Danio rerio zgc:101748 (zgc:101748), mRNA	259	443	assembly_rep_c1896	hypothetical protein LOC447888 [Danio rerio] >gi|51858842|gb|AAH81398.1| Zgc:101748 [Danio rerio] length=1512	289	473	2e-12	80
gi|292618087|ref|XR_084318.1|	PREDICTED: Danio rerio amyloid beta A4 precursor protein-binding family B member 1-like (LOC565164), miscRNA	938	984	DLPD18310	Amyloid beta A4 precursor protein-binding family B member 1 OS=Homo sapiens GN=	877	923	3e-06	89.3617
gi|37700233|ref|NM_198142.1|	Danio rerio basigin (bsg), mRNA	1136	1313	cDN33P0003L08.F.ab1	Lithognathus mormyrus clone lithmor647 mRNA sequence	76	253	4e-44	87.6404
gi|37700233|ref|NM_198142.1|	Danio rerio basigin (bsg), mRNA	1111	1313	assembly_c18146	unnamed protein product [Tetraodon nigroviridis] length=753	240	443	2e-40	85.7843
gi|25092667|ref|NM_170762.1|	Danio rerio neurogenic differentiation 4 (neurod4), mRNA	377	402	assembly_rep_c6108	FACT complex subunit SPT16 [Danio rerio] >gi|292615417|ref|XP_002662650.1| PREDICTED: suppressor of Ty 16 homolog [Danio rerio] >gi|145688448|gb|ABP88965.1| FACT complex large subunit [Danio rerio] >gi|190337380|gb|AAI63334.1| Suppressor of Ty 16 homolog [Danio rerio] >gi|190339786|gb|AAI63336.1| Suppressor of Ty 16 homolog [Danio rerio] length=771	363	388	8e-06	100
gi|25092667|ref|NM_170762.1|	Danio rerio neurogenic differentiation 4 (neurod4), mRNA	380	413	assembly_rep_c482	mitochondrial cytochrome b-c1 complex subunit 6 [Epinephelus coioides] length=715	195	228	8e-06	94.1176
gi|66773099|ref|NM_001024421.1|	Danio rerio ATPase family, AAA domain containing 1b (atad1b), mRNA	539	834	assembly_c12055	novel protein [Danio rerio] length=803	460	755	5e-31	80.7432
gi|66773099|ref|NM_001024421.1|	Danio rerio ATPase family, AAA domain containing 1b (atad1b), mRNA	213	657	DLPD00278	ATPase family AAA domain-containing protein 1-B OS=Danio rerio GN=atad1b PE=2 S	342	787	4e-25	78.4753
gi|292614862|ref|XM_002662388.1|	PREDICTED: Danio rerio plexin B1-like (LOC100333075), mRNA	3850	3896	SeabassC-CL1958Contig1	novel protein similar to vertebrate plexin C1 (PLXNC1)	186	232	2e-08	91.4894
gi|149773518|ref|NM_001099263.1|	Danio rerio TM2 domain containing 1 (tm2d1), mRNA	208	503	assembly_rep_c694	TM2 domain-containing protein 1 [Salmo salar] >gi|209733398|gb|ACI67568.1| TM2 domain-containing protein 1 precursor [Salmo salar] length=750	271	565	6e-27	81.1448
gi|50540199|ref|NM_001002567.1|	Danio rerio MPV17 mitochondrial membrane protein-like 2 (mpv17l2), nuclear gene encoding mitochondrial protein, mRNA	743	824	DLPD06289	Uncharacterized protein FKSG24 homolog OS=Danio rerio GN=zgc:92754 PE=2 SV=1	769	850	1e-10	85.3659
gi|41054424|ref|NM_199683.1|	Danio rerio eukaryotic translation initiation factor 4E binding protein 3, like (eif4ebp3l), mRNA	289	452	cDN22P0004N23.F.ab1	eukaryotic translation initiation factor 4E binding protein 3	357	520	9e-17	81.7073
gi|41054424|ref|NM_199683.1|	Danio rerio eukaryotic translation initiation factor 4E binding protein 3, like (eif4ebp3l), mRNA	289	452	DLPD01397	Eukaryotic translation initiation factor 4E-1A-binding protein OS=Danio rerio G	377	540	9e-17	81.7073
gi|118596559|dbj|AB258536.1|	Oncorhynchus mykiss Onmy-LDA gene for MHC class I antigen, allele: Onmy-LDA*0101, and other genes, complete cds	45503	45876	assembly_c15950	RNA polymerase sigma factor 70, region 4 type 2 length=409	4	385	1e-100	87.6963
gi|118596559|dbj|AB258536.1|	Oncorhynchus mykiss Onmy-LDA gene for MHC class I antigen, allele: Onmy-LDA*0101, and other genes, complete cds	101463	101624	assembly_rep_c8072	40S ribosomal protein S23 [Danio rerio] >gi|48526116|gb|AAT45256.1| 40S ribosomal protein S24-like protein [Sparus aurata] >gi|124300831|dbj|BAF45911.1| ribosomal protein S23 [Solea senegalensis] >gi|158253626|gb|AAI53999.1| Zgc:171710 protein [Danio rerio] >gi|213624832|gb|AAI71649.1| Zgc:171710 [Danio rerio] >gi|213626139|gb|AAI71653.1| Zgc:171710 [Danio rerio] >gi|225706108|gb|ACO08900.1| 40S …	130	291	9e-52	91.358
gi|118596559|dbj|AB258536.1|	Oncorhynchus mykiss Onmy-LDA gene for MHC class I antigen, allele: Onmy-LDA*0101, and other genes, complete cds	101463	101623	assembly_rep_c4658	40S ribosomal protein S23 [Danio rerio] >gi|48526116|gb|AAT45256.1| 40S ribosomal protein S24-like protein [Sparus aurata] >gi|124300831|dbj|BAF45911.1| ribosomal protein S23 [Solea senegalensis] >gi|158253626|gb|AAI53999.1| Zgc:171710 protein [Danio rerio] >gi|213624832|gb|AAI71649.1| Zgc:171710 [Danio rerio] >gi|213626139|gb|AAI71653.1| Zgc:171710 [Danio rerio] >gi|225706108|gb|ACO08900.1| 40S …	224	384	4e-51	91.3043
gi|118596559|dbj|AB258536.1|	Oncorhynchus mykiss Onmy-LDA gene for MHC class I antigen, allele: Onmy-LDA*0101, and other genes, complete cds	101463	101623	assembly_rep_c71	40S ribosomal protein S23 [Salmo salar] >gi|223672373|gb|ACN12368.1| 40S ribosomal protein S23 [Salmo salar] length=649	127	287	4e-51	91.3043
gi|118596559|dbj|AB258536.1|	Oncorhynchus mykiss Onmy-LDA gene for MHC class I antigen, allele: Onmy-LDA*0101, and other genes, complete cds	89825	90014	assembly_c18324	ArfGAP with dual PH domains 1 [Source:HGNC Symbol;Acc:16486] length=372	20	207	1e-23	83.1579
gi|118596559|dbj|AB258536.1|	Oncorhynchus mykiss Onmy-LDA gene for MHC class I antigen, allele: Onmy-LDA*0101, and other genes, complete cds	73650	73754	DLPD00045	DCC-interacting protein 13-alpha OS=Homo sapiens GN=APPL1 PE=1 SV=1	330	434	2e-22	88.5714
gi|118596559|dbj|AB258536.1|	Oncorhynchus mykiss Onmy-LDA gene for MHC class I antigen, allele: Onmy-LDA*0101, and other genes, complete cds	94288	94371	DLPD07720	heteropneustes fossilis wdr13 protein complete cds	461	544	2e-12	86.9048
gi|118596559|dbj|AB258536.1|	Oncorhynchus mykiss Onmy-LDA gene for MHC class I antigen, allele: Onmy-LDA*0101, and other genes, complete cds	101463	101519	assembly_c14840	Ribosomal protein S12/S23 length=364	187	243	8e-06	87.7193
gi|41054208|ref|NM_199808.1|	Danio rerio 6-phosphofructo-2-kinase/fructose-2,6-biphosphatase 1 (pfkfb1), mRNA	944	1273	DLPD04626	6-phosphofructo-2-kinase/fructose-2,6-biphosphatase 4 OS=Homo sapiens GN=PFKFB4	992	1321	1e-22	79.0909
gi|41054208|ref|NM_199808.1|	Danio rerio 6-phosphofructo-2-kinase/fructose-2,6-biphosphatase 1 (pfkfb1), mRNA	1043	1236	assembly_c20495	6-phosphofructo-2-kinase/fructose-2, 6-biphosphatase 4' [Dicentrarchus labrax] length=480	18	212	3e-17	81.0256
gi|41054208|ref|NM_199808.1|	Danio rerio 6-phosphofructo-2-kinase/fructose-2,6-biphosphatase 1 (pfkfb1), mRNA	407	570	DLPD05232	6-phosphofructo-2-kinase/fructose-2,6-biphosphatase 1 OS=Rattus norvegicus GN=P	440	603	1e-16	81.7073
gi|41054208|ref|NM_199808.1|	Danio rerio 6-phosphofructo-2-kinase/fructose-2,6-biphosphatase 1 (pfkfb1), mRNA	770	837	DLPD06632	6-phosphofructo-2-kinase/fructose-2,6-biphosphatase 4 OS=Rattus norvegicus GN=P	864	931	2e-09	86.7647
gi|41054208|ref|NM_199808.1|	Danio rerio 6-phosphofructo-2-kinase/fructose-2,6-biphosphatase 1 (pfkfb1), mRNA	770	837	assembly_c22142	6-phosphofructo-2-kinase/fructose-2, 6-biphosphatase 4' [Dicentrarchus labrax] length=399	190	257	2e-09	86.7647
gi|61657912|ref|NM_001002573.2|	Danio rerio zgc:92744 (zgc:92744), mRNA	98	168	assembly_rep_c8682	unnamed protein product [Tetraodon nigroviridis] length=558	135	205	3e-16	90.1408
gi|61657912|ref|NM_001002573.2|	Danio rerio zgc:92744 (zgc:92744), mRNA	98	162	assembly_rep_c16679	Ribosome associated membrane protein RAMP4 length=504	142	206	5e-15	90.7692
gi|47085828|ref|NM_213092.1|	Danio rerio basic leucine zipper and W2 domains 1b (bzw1b), mRNA	68	719	DLPD17028	Basic leucine zipper and W2 domain-containing protein 1-A OS=Danio rerio GN=bzw	120	771	2e-95	81.7485
gi|47085828|ref|NM_213092.1|	Danio rerio basic leucine zipper and W2 domains 1b (bzw1b), mRNA	920	1292	assembly_c11160	unnamed protein product [Tetraodon nigroviridis] length=1211	17	390	3e-51	82.0856
gi|47085828|ref|NM_213092.1|	Danio rerio basic leucine zipper and W2 domains 1b (bzw1b), mRNA	1092	1301	DLPD06395	Basic leucine zipper and W2 domain-containing protein 1-A OS=Danio rerio GN=bzw	728	937	2e-27	82.381
gi|50344819|ref|NM_001002083.1|	Danio rerio zgc:86935 (zgc:86935), mRNA	432	484	DLPD13287	Protein FAM173A OS=Mus musculus GN=Fam173a PE=2 SV=1	389	441	1e-12	92.4528
gi|20589471|ref|NM_131180.1|	Danio rerio nuclear receptor subfamily 2, group F, member 1a (nr2f1a), mRNA	987	1823	DLPD13724	COUP transcription factor 1 OS=Mus musculus GN=Nr2f1 PE=2 SV=2	7	840	0	86.8578
gi|20589471|ref|NM_131180.1|	Danio rerio nuclear receptor subfamily 2, group F, member 1a (nr2f1a), mRNA	2245	2545	DLPD02030	gasterosteus aculeatus clone vmrc28- complete sequence	330	648	7e-72	86.2928
gi|329185062|ref|NM_001002129.2|	Danio rerio RAB1B, member RAS oncogene family b (rab1bb), mRNA	277	773	cDN22P0002A11.F.ab1	putative RAB1B member RAS oncogene family variant 3	350	846	1e-81	82.6962
gi|292616539|ref|XM_686740.4|	PREDICTED: Danio rerio rabphilin 3A homolog (mouse), b (rph3ab), mRNA	1624	1669	DLPD03313	Double C2-like domain-containing protein beta OS=Rattus norvegicus GN=Doc2b PE=	41	86	8e-06	89.1304
gi|54400385|ref|NM_001005940.1|	Danio rerio carnitine palmitoyltransferase 1B (muscle) (cpt1b), nuclear gene encoding mitochondrial protein, mRNA	849	950	DLPD18160	Carnitine O-palmitoyltransferase 1, liver isoform OS=Equus caballus GN=CPT1A PE	808	909	4e-20	87.2549
gi|54400385|ref|NM_001005940.1|	Danio rerio carnitine palmitoyltransferase 1B (muscle) (cpt1b), nuclear gene encoding mitochondrial protein, mRNA	191	252	assembly_c5958	length=371	126	187	3e-08	87.0968
ENSDART00000002908	olfactomedin 1a [Source:ZFIN;Acc:ZDB-GENE-040718-194]	860	1593	DLPD17680	Noelin OS=Rattus norvegicus GN=Olfm1 PE=2 SV=1	60	793	1e-72	79.7003
ENSDART00000002908	olfactomedin 1a [Source:ZFIN;Acc:ZDB-GENE-040718-194]	1507	1662	assembly_rep_c31071	Olfactomedin-like domain length=434	21	176	8e-12	80.7692
gi|147900936|ref|NM_001091206.1|	Xenopus laevis eukaryotic translation initiation factor 4E family member 3 (eif4e3-b), mRNA	239	534	DLPD03151	Eukaryotic translation initiation factor 4E type 3 OS=Danio rerio GN=eif4e3 PE=	549	844	3e-28	80.4054
gi|147900936|ref|NM_001091206.1|	Xenopus laevis eukaryotic translation initiation factor 4E family member 3 (eif4e3-b), mRNA	233	547	cDN32P0003E12.F.ab1	Eukaryotic translation initiation factor 4E type 3	293	607	4e-18	78.7302
gi|47937844|gb|BC071311.1|	Danio rerio hypoxanthine phosphoribosyltransferase 1, mRNA (cDNA clone MGC:86608 IMAGE:6892206), complete cds	249	761	assembly_c9556	Hypoxanthine-guanine phosphoribosyltransferase [Osmerus mordax] length=1058	16	529	2e-77	82.2957
gi|47937844|gb|BC071311.1|	Danio rerio hypoxanthine phosphoribosyltransferase 1, mRNA (cDNA clone MGC:86608 IMAGE:6892206), complete cds	99	712	DLPD01584	Hypoxanthine-guanine phosphoribosyltransferase OS=Gallus gallus GN=HPRT1 PE=2 S	165	778	9e-73	80.6189
gi|47937844|gb|BC071311.1|	Danio rerio hypoxanthine phosphoribosyltransferase 1, mRNA (cDNA clone MGC:86608 IMAGE:6892206), complete cds	270	354	DLPD06402	Hypoxanthine-guanine phosphoribosyltransferase OS=Gallus gallus GN=HPRT1 PE=2 S	266	350	1e-07	83.5294
gi|47937844|gb|BC071311.1|	Danio rerio hypoxanthine phosphoribosyltransferase 1, mRNA (cDNA clone MGC:86608 IMAGE:6892206), complete cds	397	438	DLPD13848	Phosphoribosyltransferase domain-containing protein 1 OS=Homo sapiens GN=PRTFDC	367	408	6e-06	90.4762
gi|47937844|gb|BC071311.1|	Danio rerio hypoxanthine phosphoribosyltransferase 1, mRNA (cDNA clone MGC:86608 IMAGE:6892206), complete cds	397	438	assembly_rep_c2689	unnamed protein product [Tetraodon nigroviridis] length=591	485	526	6e-06	90.4762
gi|192452522|ref|NM_001128688.1|	Danio rerio cerebellin 2a precursor (cbln2a), mRNA	485	531	DLPD09439	Cerebellin-1 OS=Homo sapiens GN=CBLN1 PE=1 SV=1	165	211	8e-07	89.3617
gi|50539943|ref|NM_001002442.1|	Danio rerio nucleotide binding protein-like (nubpl), nuclear gene encoding mitochondrial protein, mRNA	402	517	DLPD13934	Nucleotide-binding protein-like OS=Mus musculus GN=Nubpl PE=2 SV=1	233	348	7e-12	82.7586
gi|292614083|ref|XM_685988.4|	PREDICTED: Danio rerio POC5 centriolar protein homolog (Chlamydomonas) (poc5), mRNA	554	583	DLPD17479	Uncharacterized protein C5orf37 homolog OS=Xenopus laevis PE=2 SV=1	647	676	7e-06	96.6667
gi|162138985|ref|NM_001111188.1|	Danio rerio transmembrane protein 59 (tmem59), mRNA	728	882	assembly_rep_c3534	H01CJC protein [Tetraodon nigroviridis] length=853	387	541	5e-28	85.1613
gi|162138985|ref|NM_001111188.1|	Danio rerio transmembrane protein 59 (tmem59), mRNA	158	330	assembly_c26776	H01CJC protein [Tetraodon nigroviridis] length=294	5	177	2e-12	80.3468
gi|41053984|ref|NM_199921.1|	Danio rerio polymerase (RNA) II (DNA directed) polypeptide C (polr2c), mRNA	104	924	assembly_rep_c1115	DNA-directed RNA polymerase II subunit RPB3 [Salmo salar] >gi|209734758|gb|ACI68248.1| DNA-directed RNA polymerase II subunit RPB3 [Salmo salar] >gi|223647266|gb|ACN10391.1| DNA-directed RNA polymerase II subunit RPB3 [Salmo salar] >gi|223673145|gb|ACN12754.1| DNA-directed RNA polymerase II subunit RPB3 [Salmo salar] length=1374	148	970	3e-97	80.6804
gi|41053984|ref|NM_199921.1|	Danio rerio polymerase (RNA) II (DNA directed) polypeptide C (polr2c), mRNA	104	692	DLPD01414	DNA-directed RNA polymerase II subunit RPB3 OS=Bos taurus GN=POLR2C PE=2 SV=1	96	684	8e-73	80.8149
gi|41053984|ref|NM_199921.1|	Danio rerio polymerase (RNA) II (DNA directed) polypeptide C (polr2c), mRNA	104	229	cDN33P0005P21.F.ab1	DNA-directed RNA polymerase II 33 kDa polypeptide	75	200	2e-15	83.3333
gi|41053984|ref|NM_199921.1|	Danio rerio polymerase (RNA) II (DNA directed) polypeptide C (polr2c), mRNA	104	229	DLPD01415	DNA-directed RNA polymerase II subunit RPB3 OS=Bos taurus GN=POLR2C PE=2 SV=1	29	154	2e-15	83.3333
gi|54261778|ref|NM_213039.1|	Danio rerio zinc finger, AN1-type domain 5a (zfand5a), mRNA	124	243	assembly_c13448	zinc finger protein 123 [Paralichthys olivaceus] length=436	84	203	7e-31	89.1667
gi|54261778|ref|NM_213039.1|	Danio rerio zinc finger, AN1-type domain 5a (zfand5a), mRNA	129	242	DLPD06915	AN1-type zinc finger protein 5 OS=Homo sapiens GN=ZFAND5 PE=1 SV=1	247	360	7e-25	87.7193
gi|54261778|ref|NM_213039.1|	Danio rerio zinc finger, AN1-type domain 5a (zfand5a), mRNA	129	242	assembly_rep_c2257	A20-like zinc finger length=587	336	449	7e-25	87.7193
gi|54261778|ref|NM_213039.1|	Danio rerio zinc finger, AN1-type domain 5a (zfand5a), mRNA	568	730	assembly_c13457	Zinc finger, AN1-type length=295	5	167	2e-18	82.2086
gi|54261778|ref|NM_213039.1|	Danio rerio zinc finger, AN1-type domain 5a (zfand5a), mRNA	180	242	DLPD00643	AN1-type zinc finger protein 5 OS=Homo sapiens GN=ZFAND5 PE=1 SV=1	139	201	9e-09	87.3016
gi|54261778|ref|NM_213039.1|	Danio rerio zinc finger, AN1-type domain 5a (zfand5a), mRNA	180	242	assembly_rep_c2900	hypothetical protein LOC405808 [Danio rerio] >gi|44890360|gb|AAH66741.1| Zgc:77486 [Danio rerio] length=540	237	299	9e-09	87.3016
gi|54261778|ref|NM_213039.1|	Danio rerio zinc finger, AN1-type domain 5a (zfand5a), mRNA	642	768	SeabassC-CL2839Contig1	zinc finger, AN1-type domain 5	28	154	2e-06	80.315
gi|54261778|ref|NM_213039.1|	Danio rerio zinc finger, AN1-type domain 5a (zfand5a), mRNA	642	768	DLPD13872	AN1-type zinc finger protein 5 OS=Mus musculus GN=Zfand5 PE=1 SV=1	58	184	2e-06	80.315
gi|323510637|ref|NM_001005998.2|	Danio rerio zgc:101560 (zgc:101560), mRNA	528	658	DLPD00102	Troponin I, slow skeletal muscle OS=Homo sapiens GN=TNNI1 PE=1 SV=3	646	776	3e-23	85.4962
gi|323510637|ref|NM_001005998.2|	Danio rerio zgc:101560 (zgc:101560), mRNA	531	640	DLPD04516	Troponin I, cardiac muscle OS=Xenopus laevis GN=tnni3 PE=2 SV=2	504	613	2e-15	84.5455
gi|217272852|ref|NM_001076742.2|	Danio rerio enolase superfamily member 1 (enosf1), mRNA	889	1088	DLPD04102	Mitochondrial enolase superfamily member 1 OS=Bos taurus GN=ENOSF1 PE=2 SV=1	406	605	1e-16	80.5
gi|217272852|ref|NM_001076742.2|	Danio rerio enolase superfamily member 1 (enosf1), mRNA	889	1062	cDN27P0006D16.F.ab1	Mitochondrial enolase superfamily member 1	362	535	2e-15	81.0345
gi|217272852|ref|NM_001076742.2|	Danio rerio enolase superfamily member 1 (enosf1), mRNA	331	500	assembly_rep_c3024	Mitochondrial enolase superfamily member 1 [Dicentrarchus labrax] length=686	321	491	1e-13	81.2865
gi|217272852|ref|NM_001076742.2|	Danio rerio enolase superfamily member 1 (enosf1), mRNA	1123	1191	assembly_c10419	Mitochondrial enolase superfamily member 1 [Dicentrarchus labrax] length=453	119	187	5e-10	86.9565
gi|54400545|ref|NM_001006022.1|	Danio rerio zgc:103482 (zgc:103482), mRNA	818	850	assembly_rep_c1831	IHABP [Takifugu rubripes] length=1280	648	680	9e-08	96.9697
gi|55742056|ref|NM_212982.1|	Danio rerio Fanconi anemia, complementation group L (fancl), mRNA	863	1239	assembly_c5980	Fanconi anemia, complementation group L [Danio rerio] length=911	75	451	1e-26	79.0451
gi|55742056|ref|NM_212982.1|	Danio rerio Fanconi anemia, complementation group L (fancl), mRNA	213	262	DLPD11307	E3 ubiquitin-protein ligase FANCL OS=Homo sapiens GN=FANCL PE=1 SV=2	105	154	8e-06	88
gi|41054016|ref|NM_199903.1|	Danio rerio La ribonucleoprotein domain family, member 6 (larp6), mRNA	338	660	assembly_c14985	la-related protein 6 [Danio rerio] >gi|33991775|gb|AAH56595.1| Zgc:66107 [Danio rerio] length=983	66	388	4e-42	81.7337
gi|41054016|ref|NM_199903.1|	Danio rerio La ribonucleoprotein domain family, member 6 (larp6), mRNA	1395	1545	assembly_rep_c1488	unnamed protein product [Tetraodon nigroviridis] length=1421	262	412	7e-16	82.1192
gi|41054016|ref|NM_199903.1|	Danio rerio La ribonucleoprotein domain family, member 6 (larp6), mRNA	491	555	cDN24P0006H22.F.ab1	La ribonucleoprotein domain family, member 6	212	276	2e-07	86.1538
gi|50344787|ref|NM_001002067.1|	Danio rerio splicing factor 3B (sf3b14), mRNA	146	526	assembly_rep_c473	Pre-mRNA branch site protein p14 [Anoplopoma fimbria] >gi|229367116|gb|ACQ58538.1| Pre-mRNA branch site protein p14 [Anoplopoma fimbria] >gi|229368134|gb|ACQ59047.1| Pre-mRNA branch site protein p14 [Anoplopoma fimbria] length=1112	171	553	8e-38	80.6789
gi|50344787|ref|NM_001002067.1|	Danio rerio splicing factor 3B (sf3b14), mRNA	146	308	assembly_rep_c20220	RNA recognition motif. (a.k.a. RRM, RBD, or RNP domain) length=327	74	236	1e-11	80.3681
gi|41055743|ref|NM_200179.1|	Danio rerio CDC14 cell division cycle 14 homolog B (cdc14b), mRNA	252	870	DLPD14905	Dual specificity protein phosphatase CDC14A OS=Homo sapiens GN=CDC14A PE=1 SV=1	167	785	1e-26	77.7419
gi|41055743|ref|NM_200179.1|	Danio rerio CDC14 cell division cycle 14 homolog B (cdc14b), mRNA	252	375	cDN29P0001A09.F.ab1	CDC14 cell division cycle 14 homolog B (S. cerevisiae)	338	461	4e-26	87.0968
gi|41055743|ref|NM_200179.1|	Danio rerio CDC14 cell division cycle 14 homolog B (cdc14b), mRNA	887	1158	assembly_c5596	Dual specificity protein phosphatase CDC14A [Salmo salar] length=1156	113	384	3e-21	79.7794
gi|56693220|ref|NM_001008575.1|	Danio rerio solute carrier family 30 (zinc transporter), member 9 (slc30a9), mRNA	476	519	assembly_c32342	length=455	204	247	9e-07	90.9091
gi|50539937|ref|NM_001002435.1|	Danio rerio polyglutamine binding protein 1-like (pqbp1l), mRNA	157	323	assembly_rep_c1248	novel protein similar to human polyglutamine binding protein 1 (PQBP1) [Danio rerio] length=573	208	374	5e-09	79.6407
gi|50878284|ref|NM_212439.2|	Danio rerio period homolog 1b (Drosophila) (per1b), mRNA	1183	1616	gi|298257662|gb|GQ353293.1|	D. labrax period 1 (PER1) mRNA, complete cds	1271	1704	8e-49	81.1494
gi|50878284|ref|NM_212439.2|	Danio rerio period homolog 1b (Drosophila) (per1b), mRNA	3977	4128	DLPD00585	Period circadian protein homolog 2 OS=Gallus gallus GN=PER2 PE=2 SV=1	343	494	4e-23	84.2105
gi|226823363|ref|NM_001044324.2|	Danio rerio topoisomerase (DNA) I, like (top1l), mRNA	691	959	assembly_rep_c2794	DNA topoisomerase 1 [Dicentrarchus labrax] length=762	241	509	2e-45	83.6431
gi|226823363|ref|NM_001044324.2|	Danio rerio topoisomerase (DNA) I, like (top1l), mRNA	1354	1595	assembly_c10702	DNA topoisomerase IB, C-terminal catalytic domain length=461	187	432	5e-30	82.9268
gi|226823363|ref|NM_001044324.2|	Danio rerio topoisomerase (DNA) I, like (top1l), mRNA	2200	2400	assembly_c16426	topoisomerase (DNA) I [Source:HGNC Symbol;Acc:11986] length=273	1	201	8e-29	83.0846
gi|226823363|ref|NM_001044324.2|	Danio rerio topoisomerase (DNA) I, like (top1l), mRNA	1559	1790	assembly_c23532	DNA topoisomerase IB, C-terminal catalytic domain length=304	4	235	5e-27	81.4655
gi|226823363|ref|NM_001044324.2|	Danio rerio topoisomerase (DNA) I, like (top1l), mRNA	1942	2036	assembly_c23725	PREDICTED: DNA topoisomerase 1-like [Ailuropoda melanoleuca] length=223	99	193	3e-13	85.2632
gi|226823363|ref|NM_001044324.2|	Danio rerio topoisomerase (DNA) I, like (top1l), mRNA	1663	1727	assembly_c9113	DNA topoisomerase IB, C-terminal catalytic domain length=350	85	149	1e-09	87.6923
gi|226823363|ref|NM_001044324.2|	Danio rerio topoisomerase (DNA) I, like (top1l), mRNA	2182	2273	assembly_c9252	unnamed protein product [Tetraodon nigroviridis] length=505	395	486	3e-07	84.9462
gi|130499569|ref|NM_001082807.1|	Danio rerio zgc:163023 (zgc:163023), mRNA	545	701	cDN29P0001M11.F.ab1	tetraspanin 4	279	435	3e-29	85.3503
gi|66472583|ref|NM_001020583.1|	Danio rerio zgc:110312 (zgc:110312), mRNA	1136	1647	assembly_c5131	novel protein similar to vertebrate transducin (beta)-like 1X-linked receptor 1 (TBL1XR1, zgc:110312) [Danio rerio] length=1010	3	514	1e-108	84.375
gi|66472583|ref|NM_001020583.1|	Danio rerio zgc:110312 (zgc:110312), mRNA	791	975	DLPD16004	F-box-like/WD repeat-containing protein ebi OS=Drosophila melanogaster GN=ebi P	423	607	4e-24	82.7027
gi|66472583|ref|NM_001020583.1|	Danio rerio zgc:110312 (zgc:110312), mRNA	1532	1647	DLPD11507	F-box-like/WD repeat-containing protein TBL1XR1 OS=Mus musculus GN=Tbl1xr1 PE=2	499	614	2e-16	84.4828
gi|66472583|ref|NM_001020583.1|	Danio rerio zgc:110312 (zgc:110312), mRNA	1040	1089	DLPD05669	lithognathus mormyrus clone lmos7p06g07 mrna sequence	613	662	5e-08	90
gi|50344881|ref|NM_001002113.1|	Danio rerio thioredoxin-related transmembrane protein 2b (tmx2b), mRNA	238	407	DLPD10253	Thioredoxin domain-containing protein 14 OS=Danio rerio GN=txndc14 PE=2 SV=1	272	441	8e-37	86.4706
gi|42476235|ref|NM_131105.2|	Danio rerio alpha-tropomyosin (tpma), mRNA	52	928	assembly_rep_c560	RecName: Full=Tropomyosin alpha-1 chain; AltName: Full=Alpha-tropomyosin; AltName: Full=Tropomyosin-1 >gi|12082279|dbj|BAB20881.1| tropomyosin [Pennahia argentata] length=1147	162	1038	0	90.4219
gi|42476235|ref|NM_131105.2|	Danio rerio alpha-tropomyosin (tpma), mRNA	266	913	cDN25P0002I16.F.ab1	skeletal muscle tropomyosin1-2	1	647	0	90.2778
gi|42476235|ref|NM_131105.2|	Danio rerio alpha-tropomyosin (tpma), mRNA	414	826	assembly_rep_c1862	Tropomyosin-1 alpha chain [Salmo salar] length=1042	15	427	1e-144	90.5569
gi|42476235|ref|NM_131105.2|	Danio rerio alpha-tropomyosin (tpma), mRNA	56	724	DLPD00463	Tropomyosin beta chain OS=Gallus gallus GN=TPM2 PE=1 SV=1	157	825	1e-93	81.4649
gi|42476235|ref|NM_131105.2|	Danio rerio alpha-tropomyosin (tpma), mRNA	487	777	DLPD00986	Tropomyosin alpha-1 chain OS=Liza aurata PE=1 SV=1	425	715	2e-83	88.3162
gi|42476235|ref|NM_131105.2|	Danio rerio alpha-tropomyosin (tpma), mRNA	52	304	assembly_rep_c1735	unnamed protein product [Tetraodon nigroviridis] length=409	149	402	2e-83	90.5512
gi|42476235|ref|NM_131105.2|	Danio rerio alpha-tropomyosin (tpma), mRNA	334	787	assembly_rep_c13243	tropomyosin4-1 [Takifugu rubripes] length=535	9	463	9e-76	83.0769
gi|42476235|ref|NM_131105.2|	Danio rerio alpha-tropomyosin (tpma), mRNA	526	912	assembly_rep_c5416	tropomyosin alpha-3 chain isoform 1 [Danio rerio] >gi|41223363|gb|AAH65425.1| Zgc:77592 [Danio rerio] >gi|220672860|emb|CAX14538.1| novel protein similar to vertebrate tropomyosin 1 (alpha) (TPM1, zgc:77592) [Danio rerio] >gi|220673101|emb|CAX13816.1| novel protein similar to vertebrate tropomyosin 1 (alpha) (TPM1, zgc:77592) [Danio rerio] >gi|220679429|emb|CAX14540.1| novel protein similar to ve…	1	387	2e-73	83.9793
gi|42476235|ref|NM_131105.2|	Danio rerio alpha-tropomyosin (tpma), mRNA	413	610	assembly_rep_c3111	tropomyosin1-1 [Takifugu rubripes] >gi|28557119|dbj|BAC57565.1| tropomyosin1-1 [Takifugu rubripes] length=1119	88	286	5e-71	92.4623
gi|42476235|ref|NM_131105.2|	Danio rerio alpha-tropomyosin (tpma), mRNA	55	415	DLPD01501	Tropomyosin alpha-1 chain OS=Xenopus laevis GN=tpm1 PE=2 SV=1	305	665	2e-67	83.9335
gi|110279108|gb|CP000383.1|	Cytophaga hutchinsonii ATCC 33406, complete genome	1997482	1997555	DLPD10285	Putative uncharacterized protein OS=Collinsella aerofaciens ATCC 25986 GN=COLAE	399	472	9e-17	91.8919
gi|110279108|gb|CP000383.1|	Cytophaga hutchinsonii ATCC 33406, complete genome	404277	404428	assembly_rep_c1420	F1 ATP synthase beta subunit [Gillichthys mirabilis] length=1446	100	251	2e-08	80.9211
gi|110279108|gb|CP000383.1|	Cytophaga hutchinsonii ATCC 33406, complete genome	404277	404338	DLPD06984	ATP synthase subunit beta, mitochondrial OS=Cyprinus carpio GN=atp5b PE=2 SV=1	593	654	3e-07	88.7097
gi|148922925|ref|NM_001098740.1|	Danio rerio succinate dehydrogenase complex, subunit B, iron sulfur (Ip) (sdhb), nuclear gene encoding mitochondrial protein, mRNA	75	837	assembly_rep_c2531	Succinate dehydrogenase iron-sulfur protein, mitochondrial precursor [Oncorhynchus mykiss] length=1141	152	914	1e-154	84.0105
gi|148922925|ref|NM_001098740.1|	Danio rerio succinate dehydrogenase complex, subunit B, iron sulfur (Ip) (sdhb), nuclear gene encoding mitochondrial protein, mRNA	118	776	DLPD14874	Succinate dehydrogenase [ubiquinone] iron-sulfur subunit, mitochondrial OS=Dani	220	878	1e-123	83.4598
gi|148922925|ref|NM_001098740.1|	Danio rerio succinate dehydrogenase complex, subunit B, iron sulfur (Ip) (sdhb), nuclear gene encoding mitochondrial protein, mRNA	503	820	assembly_c19701	unnamed protein product [Tetraodon nigroviridis] length=604	22	339	3e-69	85.2201
gi|47271389|ref|NM_213640.1|	Danio rerio microtubule-associated protein, RP/EB family, member 1b (mapre1b), mRNA	33	187	assembly_c5441	- length=446	202	356	4e-30	85.8065
gi|47271389|ref|NM_213640.1|	Danio rerio microtubule-associated protein, RP/EB family, member 1b (mapre1b), mRNA	319	433	SeabassC-CL3874Contig1	microtubule-associated protein, RP/EB family, member 3b	390	504	8e-16	84.3478
gi|47271389|ref|NM_213640.1|	Danio rerio microtubule-associated protein, RP/EB family, member 1b (mapre1b), mRNA	315	412	DLPD17945	Microtubule-associated protein RP/EB family member 2 OS=Mus musculus GN=Mapre2	370	467	2e-10	83.6735
gi|47271389|ref|NM_213640.1|	Danio rerio microtubule-associated protein, RP/EB family, member 1b (mapre1b), mRNA	357	409	DLPD13028	Microtubule-associated protein RP/EB family member 3 OS=Rattus norvegicus GN=Ma	390	442	2e-07	88.6792
gi|56693335|ref|NM_001008630.1|	Danio rerio zgc:101722 (zgc:101722), mRNA	191	618	DLPD13357	Nucleoredoxin-like protein 2 OS=Mus musculus GN=Nxnl2 PE=2 SV=1	378	805	2e-33	79.2056
gi|56693335|ref|NM_001008630.1|	Danio rerio zgc:101722 (zgc:101722), mRNA	308	516	assembly_rep_c10772	Nucleoredoxin-like protein 2 [Salmo salar] >gi|303662433|gb|ADM16076.1| Nucleoredoxin-like protein 2 [Salmo salar] length=465	171	379	1e-24	81.8182
gi|41056224|ref|NM_200113.1|	Danio rerio alkylglycerone phosphate synthase (agps), mRNA	1587	1876	assembly_rep_c7378	alkyldihydroxyacetone phosphate synthase [Takifugu rubripes] length=401	100	390	2e-37	82.1306
gi|30692147|gb|AY278107.1|	Danio rerio follicle-stimulating hormone receptor (fshr) mRNA, complete cds	1722	1894	gi|55247577|gb|AY642113.1|	D. labrax follicle stimulating hormone receptor precursor (fshr) mRNA, complete	1956	2128	1e-14	80.9249
gi|30692147|gb|AY278107.1|	Danio rerio follicle-stimulating hormone receptor (fshr) mRNA, complete cds	1713	1771	gi|88186443|gb|DQ386646.1|	D. labrax thyroid stimulating hormone receptor precursor (tshr) mRNA, complete	2118	2176	2e-13	91.5254
gi|30692147|gb|AY278107.1|	Danio rerio follicle-stimulating hormone receptor (fshr) mRNA, complete cds	1719	1795	gi|55247579|gb|AY642114.1|	D. labrax luteinizing hormone receptor precursor (lhr) mRNA, complete cds	1938	2014	7e-10	85.7143
gi|41054534|ref|NM_199617.1|	Danio rerio dihydrouridine synthase 1-like (S. cerevisiae) (dus1l), mRNA	1255	1423	assembly_c5015	unnamed protein product [Tetraodon nigroviridis] length=1023	457	625	7e-22	82.8402
gi|18858612|ref|NM_131452.1|	Danio rerio ELAV (embryonic lethal, abnormal vision, Drosophila)-like 1 (Hu antigen R) (elavl1), mRNA	101	327	DLPD07270	ELAV-like protein 1 OS=Homo sapiens GN=ELAVL1 PE=1 SV=2	302	528	2e-56	87.2247
gi|18858612|ref|NM_131452.1|	Danio rerio ELAV (embryonic lethal, abnormal vision, Drosophila)-like 1 (Hu antigen R) (elavl1), mRNA	782	991	assembly_c8029	Hug protein [Danio rerio] length=592	81	290	8e-37	84.2857
gi|18858612|ref|NM_131452.1|	Danio rerio ELAV (embryonic lethal, abnormal vision, Drosophila)-like 1 (Hu antigen R) (elavl1), mRNA	886	963	assembly_c15385	novel protein containing RNA recognition motifs (a.k.a. RRM, RBD, or RNP domain) [Danio rerio] length=326	1	78	6e-13	87.1795
gi|148277544|ref|NM_182879.2|	Danio rerio ATPase, H+ transporting, lysosomal V1 subunit B2 (atp6v1b2), mRNA	674	1401	DLPD06904	V-type proton ATPase subunit B OS=Gallus gallus GN=ATP6V1B PE=3 SV=1	10	737	9e-71	79.3956
gi|148277544|ref|NM_182879.2|	Danio rerio ATPase, H+ transporting, lysosomal V1 subunit B2 (atp6v1b2), mRNA	1506	1590	assembly_c32250	vacuolar-type H+ transporting ATPase B1 subunit [Anguilla anguilla] length=285	122	206	1e-26	92.9412
gi|148277544|ref|NM_182879.2|	Danio rerio ATPase, H+ transporting, lysosomal V1 subunit B2 (atp6v1b2), mRNA	221	342	assembly_c9883	ATPase, H+ transporting, lysosomal 56/58kDa, V1 subunit B2 [Source:HGNC Symbol;Acc:854] length=330	187	308	7e-13	82.7869
gi|284009815|ref|NM_001032366.3|	Danio rerio DCN1, defective in cullin neddylation 1, domain containing 4 (S. cerevisiae) (dcun1d4), mRNA	57	269	assembly_c17121	length=320	2	214	3e-37	84.0376
gi|284009815|ref|NM_001032366.3|	Danio rerio DCN1, defective in cullin neddylation 1, domain containing 4 (S. cerevisiae) (dcun1d4), mRNA	784	887	DLPD07672	DCN1-like protein 4 OS=Homo sapiens GN=DCUN1D4 PE=1 SV=2	9	112	2e-23	88.4615
gi|284009815|ref|NM_001032366.3|	Danio rerio DCN1, defective in cullin neddylation 1, domain containing 4 (S. cerevisiae) (dcun1d4), mRNA	95	278	assembly_c11026	length=323	71	255	1e-21	82.7027
gi|284009815|ref|NM_001032366.3|	Danio rerio DCN1, defective in cullin neddylation 1, domain containing 4 (S. cerevisiae) (dcun1d4), mRNA	802	894	assembly_rep_c327	DCN1-like protein 5 [Anoplopoma fimbria] length=1497	998	1090	9e-10	83.871
gi|41055099|ref|NM_201072.1|	Danio rerio reticulon 3 (rtn3), mRNA	265	570	cDN34P0002D04.F.ab1	reticulon 3	329	631	8e-43	82.3529
gi|41055099|ref|NM_201072.1|	Danio rerio reticulon 3 (rtn3), mRNA	265	433	DLPD10471	Reticulon-3 OS=Pongo abelii GN=RTN3 PE=2 SV=1	253	421	7e-34	85.7988
gi|148232783|ref|NM_001089369.1|	Danio rerio polycomb group ring finger 6 (pcgf6), mRNA	326	453	DLPD00089	Polycomb group RING finger protein 6 OS=Homo sapiens GN=PCGF6 PE=1 SV=2	465	592	5e-19	84.375
gi|148232783|ref|NM_001089369.1|	Danio rerio polycomb group ring finger 6 (pcgf6), mRNA	365	423	assembly_rep_c3538	Zinc finger, C3HC4 type (RING finger) length=495	272	330	2e-06	86.4407
gi|148232783|ref|NM_001089369.1|	Danio rerio polycomb group ring finger 6 (pcgf6), mRNA	365	423	assembly_rep_c107	polycomb group RING finger protein 1 [Danio rerio] >gi|82209850|sp|Q7ZYZ7.1|PCGF1_DANRE RecName: Full=Polycomb group RING finger protein 1 >gi|27884139|emb|CAD61262.1| novel protein with RING finger domain [Danio rerio] >gi|126631863|gb|AAI34013.1| Polycomb group ring finger 1 [Danio rerio] length=1049	225	283	2e-06	86.4407
gi|292624971|ref|XM_002665799.1|	PREDICTED: Danio rerio solute carrier family 24 member 4-like (LOC100334346), mRNA	1243	1787	assembly_c8675	unnamed protein product [Tetraodon nigroviridis] length=606	9	553	2e-98	83.3028
gi|62955446|ref|NM_001017739.1|	Danio rerio MAD2 mitotic arrest deficient-like 1 (yeast) (mad2l1), mRNA	122	705	assembly_rep_c384	Mitotic spindle assembly checkpoint protein MAD2A [Salmo salar] >gi|209731292|gb|ACI66515.1| Mitotic spindle assembly checkpoint protein MAD2A [Salmo salar] >gi|303663577|gb|ADM16113.1| Mitotic spindle assembly checkpoint protein MAD2A [Salmo salar] length=1137	197	782	4e-80	81.7406
gi|62955446|ref|NM_001017739.1|	Danio rerio MAD2 mitotic arrest deficient-like 1 (yeast) (mad2l1), mRNA	171	405	assembly_rep_c22680	mitotic arrest deficient 2 [Oryzias latipes] >gi|217034833|dbj|BAH02686.1| mitotic arrest deficient 2 [Oryzias latipes] length=398	145	382	6e-48	86.1345
gi|62955446|ref|NM_001017739.1|	Danio rerio MAD2 mitotic arrest deficient-like 1 (yeast) (mad2l1), mRNA	171	300	assembly_rep_c2952	Mitotic spindle assembly checkpoint protein MAD2A [Salmo salar] >gi|209731292|gb|ACI66515.1| Mitotic spindle assembly checkpoint protein MAD2A [Salmo salar] >gi|303663577|gb|ADM16113.1| Mitotic spindle assembly checkpoint protein MAD2A [Salmo salar] length=371	197	327	5e-33	89.313
gi|51011104|ref|NM_001003511.1|	Danio rerio alkB, alkylation repair homolog 3 (E. coli) (alkbh3), mRNA	548	690	DLPD04583	Alpha-ketoglutarate-dependent dioxygenase alkB homolog 3 OS=Homo sapiens GN=ALK	650	792	2e-11	81.1189
ENSDART00000109259	SWI/SNF related, matrix associated, actin dependent regulator of chromatin, subfamily c, member 1a [Source:ZFIN;Acc:ZDB-GENE-080514-3]	2656	2883	DLPD16731	SWI/SNF complex subunit SMARCC2 OS=Homo sapiens GN=SMARCC2 PE=1 SV=1	210	437	1e-49	85.9649
ENSDART00000109259	SWI/SNF related, matrix associated, actin dependent regulator of chromatin, subfamily c, member 1a [Source:ZFIN;Acc:ZDB-GENE-080514-3]	2611	2893	assembly_c6550	SWI/SNF related, matrix associated, actin dependent regulator of chromatin, subfamily c, member 1 [Source:HGNC Symbol;Acc:11104] length=707	320	603	8e-45	83.4507
gi|237649010|ref|NM_001017896.2|	Danio rerio PRKR interacting protein 1 (IL11 inducible) (prkrip1), mRNA	91	336	assembly_rep_c2858	unnamed protein product [Tetraodon nigroviridis] length=1172	98	343	1e-27	81.3008
gi|46195758|ref|NM_130925.1|	Danio rerio KH domain containing, RNA binding, signal transduction associated 1a (khdrbs1a), mRNA	938	1050	DLPD17563	KH domain-containing, RNA-binding, signal transduction-associated protein 1 OS=	532	644	4e-17	84.9558
gi|46195758|ref|NM_130925.1|	Danio rerio KH domain containing, RNA binding, signal transduction associated 1a (khdrbs1a), mRNA	938	1050	assembly_rep_c2410	KH domain containing, RNA binding, signal transduction associated 1 [Source:HGNC Symbol;Acc:18116] length=917	215	327	4e-17	84.9558
gi|21915535|ref|NM_131447.1|	Danio rerio pre-B-cell leukemia transcription factor 4 (pbx4), mRNA	1519	1808	assembly_c18920	pre-B-cell leukemia transcription factor 1d [Mus musculus] length=337	34	326	1e-64	86.6894
gi|35903182|ref|NM_194424.1|	Danio rerio epidermal growth factor receptor a (erythroblastic leukemia viral (v-erb-b) oncogene homolog, avian) (egfra), mRNA	839	886	JQ824127	epidermal growth factor receptor b (egfrb).	609	656	3e-11	93.75
gi|348041321|ref|NM_001002595.2|	Danio rerio egl nine homolog 1 (C. elegans) (egln1), mRNA	784	1175	assembly_c17977	PREDICTED: similar to EGL nine (C.elegans) homolog 2 isoform 1 isoform 1 [Canis familiaris] length=696	96	490	3e-61	83.2911
gi|51871613|ref|NM_001004112.1|	Danio rerio zgc:92375 (zgc:92375), mRNA	56	598	DLPD07831	Four and a half LIM domains protein 2 OS=Homo sapiens GN=FHL2 PE=1 SV=3	93	635	1e-68	81.0313
gi|51871613|ref|NM_001004112.1|	Danio rerio zgc:92375 (zgc:92375), mRNA	350	517	cDN34P0005M22.F.ab1	four and a half LIM domains protein 2	364	531	1e-09	79.7619
gi|47086916|ref|NM_213288.1|	Danio rerio zgc:77177 (zgc:77177), mRNA	177	528	DLPD07585	Pleckstrin homology domain-containing family J member 1 OS=Danio rerio GN=plekh	65	416	9e-26	79.2614
gi|47086916|ref|NM_213288.1|	Danio rerio zgc:77177 (zgc:77177), mRNA	3215	3256	cDN24P0006K21.F.ab1	solute carrier family 17 (sodium-dependent inorganic phosphate cotransporter),	537	578	8e-08	92.8571
gi|47086916|ref|NM_213288.1|	Danio rerio zgc:77177 (zgc:77177), mRNA	3294	3341	cDN27P0001N24.F.ab1	Rho GTPase activating protein 27	128	175	1e-06	89.5833
gi|55925238|ref|NM_001007334.1|	Danio rerio Yip1 interacting factor homolog B (S. cerevisiae) (yif1b), mRNA	392	867	DLPD11115	Protein YIF1B OS=Danio rerio GN=yif1b PE=2 SV=2	262	737	4e-38	79.2017
gi|3005608|gb|AF053633.1|	Danio rerio endothelium-specific receptor tyrosine kinase Tie-1 (tie-1) mRNA, partial cds	228	277	DLPD09581	Vascular endothelial growth factor receptor 3 OS=Danio rerio GN=flt4 PE=2 SV=1	309	358	2e-06	88
gi|115529356|ref|NM_001076738.1|	Danio rerio COMM domain containing 4 (commd4), mRNA	57	114	assembly_rep_c3178	COMM domain-containing protein 4 [Anoplopoma fimbria] length=511	76	133	2e-08	87.931
gi|148224300|ref|NM_212940.2|	Danio rerio ligand of numb-protein X 2b (lnx2b), mRNA	2118	2246	assembly_c20936	novel protein similar to vertebrate ligand of numb-protein X 2 (LNX2) [Danio rerio] length=765	292	420	2e-26	86.8217
gi|18859550|ref|NM_131698.1|	Danio rerio ventral homeobox (vox), mRNA	529	567	assembly_rep_c1457	Homeodomain transcription factor Nanog [Dicentrarchus labrax] length=1363	402	440	1e-06	92.3077
gi|41054306|ref|NM_199752.1|	Danio rerio RAB28, member RAS oncogene family (rab28), mRNA	106	456	DLPD06270	Ras-related protein Rab-28 OS=Homo sapiens GN=RAB28 PE=1 SV=2	363	713	4e-35	80.3419
gi|295293164|ref|NM_001177745.1|	Danio rerio translation machinery associated 16 homolog (S. cerevisiae) (tma16), mRNA	306	559	assembly_rep_c826	Translation machinery-associated protein 16 [Esox lucius] length=909	311	564	6e-13	78.7402
gi|295293164|ref|NM_001177745.1|	Danio rerio translation machinery associated 16 homolog (S. cerevisiae) (tma16), mRNA	316	559	DLPD08202	UPF0534 protein C4orf43 homolog OS=Danio rerio GN=zgc:110664 PE=2 SV=1	133	376	6e-07	77.8689
gnl|UG|Dr#S58499064	Danio rerio zgc:162723 (zgc:162723), mRNA /cds=p(35,1108) /gb=NM_001083549 /gi=320043224 /ug=Dr.80295 /len=1748	399	527	assembly_c28133	Probable palmitoyltransferase ZDHHC20 [Osmerus mordax] length=441	87	216	3e-08	81.6794
gi|125846171|ref|XM_685840.2|	PREDICTED: Danio rerio protein phosphatase 2, regulatory subunit B', alpha isoform (ppp2r5a), mRNA	682	1096	assembly_c5078	PREDICTED: similar to widerborst CG5643-PC [Tribolium castaneum] length=432	2	414	2e-46	81.0096
gi|125846171|ref|XM_685840.2|	PREDICTED: Danio rerio protein phosphatase 2, regulatory subunit B', alpha isoform (ppp2r5a), mRNA	523	635	DLPD00295	Serine/threonine-protein phosphatase 2A 56 kDa regulatory subunit gamma isoform	580	692	1e-10	82.3009
gi|66392137|ref|NM_001018126.1|	Danio rerio enhancer of mRNA decapping 3 homolog (S. cerevisiae) (edc3), mRNA	1014	1249	assembly_c23096	enhancer of mRNA-decapping protein 3 [Danio rerio] >gi|82192697|sp|Q502M5.1|EDC3_DANRE RecName: Full=Enhancer of mRNA-decapping protein 3; AltName: Full=LSM16 protein homolog; AltName: Full=YjeF domain-containing protein 1 >gi|63100867|gb|AAH95641.1| Enhancer of mRNA decapping 3 homolog (S. cerevisiae) [Danio rerio] length=378	111	349	5e-12	78.6611
gi|66392137|ref|NM_001018126.1|	Danio rerio enhancer of mRNA decapping 3 homolog (S. cerevisiae) (edc3), mRNA	1559	1602	assembly_c12419	enhancer of mRNA-decapping protein 3 [Gallus gallus] >gi|82082671|sp|Q5ZLS2.1|EDC3_CHICK RecName: Full=Enhancer of mRNA-decapping protein 3; AltName: Full=YjeF domain-containing protein 1 >gi|53128654|emb|CAG31321.1| hypothetical protein RCJMB04_5b1 [Gallus gallus] length=351	286	329	1e-06	90.9091
gi|41056034|ref|NM_200061.1|	Danio rerio arachidonate 5-lipoxygenase-activating protein (alox5ap), mRNA	195	415	DLPD03613	Arachidonate 5-lipoxygenase-activating protein OS=Macaca fascicularis GN=ALOX5A	285	505	3e-17	80.0905
gi|37747971|gb|BC059539.1|	Danio rerio si:rp71-45k5.4, mRNA (cDNA clone IMAGE:4787902), partial cds	4	511	assembly_rep_c1788	si:rp71-45k5.4 [Danio rerio] >gi|190336823|gb|AAI62266.1| Si:rp71-45k5.4 protein [Danio rerio] >gi|190339360|gb|AAI62255.1| Si:rp71-45k5.4 protein [Danio rerio] length=633	84	592	1e-67	81.5324
gi|37747971|gb|BC059539.1|	Danio rerio si:rp71-45k5.4, mRNA (cDNA clone IMAGE:4787902), partial cds	477	629	assembly_c3947	proteasome alpha 2 [Paralichthys olivaceus] length=1106	2	154	5e-33	86.2745
gi|42734420|ref|NM_200517.2|	Danio rerio zinc finger, AN1-type domain 2A (zfand2a), mRNA	28	437	DLPD01735	AN1-type zinc finger protein 2B OS=Homo sapiens GN=ZFAND2B PE=1 SV=1	270	679	9e-73	83.4146
gi|42734420|ref|NM_200517.2|	Danio rerio zinc finger, AN1-type domain 2A (zfand2a), mRNA	69	437	assembly_rep_c4395	AN1-type zinc finger protein 2B [Danio rerio] >gi|33416395|gb|AAH55589.1| Zinc finger, AN1-type domain 2A [Danio rerio] >gi|41389084|gb|AAH65896.1| Zinc finger, AN1-type domain 2A [Danio rerio] length=958	10	381	1e-47	82.2581
gi|42734420|ref|NM_200517.2|	Danio rerio zinc finger, AN1-type domain 2A (zfand2a), mRNA	181	437	SeabassC-CL41Contig2	zinc finger, AN1-type domain 2B	298	554	5e-34	82.1012
gi|113195549|ref|NM_001044318.1|	Danio rerio guanine nucleotide binding protein (G protein), gamma 2 (gng2), mRNA	258	431	SeabassC-CL3089Contig1	TSA: Hippoglossus hippoglossus all_halibut.351.C1 mRNA sequence	8	181	1e-34	85.6322
gi|113195549|ref|NM_001044318.1|	Danio rerio guanine nucleotide binding protein (G protein), gamma 2 (gng2), mRNA	258	431	DLPD05415	Guanine nucleotide-binding protein G(I)/G(S)/G(O) subunit gamma-2 OS=Pongo abel	344	517	3e-32	85.0575
gi|113195549|ref|NM_001044318.1|	Danio rerio guanine nucleotide binding protein (G protein), gamma 2 (gng2), mRNA	329	431	assembly_c10405	guanine nucleotide binding protein (G protein), gamma 2 [Xenopus laevis] >gi|51593688|gb|AAH78557.1| MGC85433 protein [Xenopus laevis] length=629	222	324	6e-21	87.3786
gi|57526517|ref|NM_001002744.1|	Danio rerio family with sequence similarity 108, member B1 (fam108b1), mRNA	351	580	DLPD12392	Abhydrolase domain-containing protein FAM108B1 OS=Gallus gallus GN=FAM108B1 PE=	35	264	2e-15	79.5652
gi|50539925|ref|NM_001002429.1|	Danio rerio WD repeat domain containing 83 (wdr83), mRNA	217	709	DLPD00900	Mitogen-activated protein kinase organizer 1 OS=Danio rerio GN=morg1 PE=2 SV=1	264	756	5e-46	79.716
gi|50539925|ref|NM_001002429.1|	Danio rerio WD repeat domain containing 83 (wdr83), mRNA	217	355	DLPD00901	Putative uncharacterized protein OS=Cryptosporidium muris RN66 GN=CMU_001800 PE	252	390	9e-14	82.0144
gi|122772207|gb|EH498580.1|EH498580	FDR107-P00042-DEPE-F_A09 FDR107 Danio rerio cDNA clone FDR107-P00042-BR_A09 5', mRNA sequence	534	577	cDN34P0004D21.F.ab1	unnamed protein product	131	174	2e-07	90.9091
gi|122772207|gb|EH498580.1|EH498580	FDR107-P00042-DEPE-F_A09 FDR107 Danio rerio cDNA clone FDR107-P00042-BR_A09 5', mRNA sequence	522	552	DLPD18497	Gastrula zinc finger protein XlCGF57.1 (Fragment) OS=Xenopus laevis PE=3 SV=1	394	424	9e-07	96.7742
gi|347921634|ref|NM_199749.2|	Danio rerio zinc finger protein 9 (zff9), transcript variant 1, mRNA	256	650	assembly_rep_c1513	zinc finger protein 9 [Danio rerio] >gi|34784873|gb|AAH56793.1| Zinc finger protein 9 [Danio rerio] length=1533	202	596	4e-47	81.0127
gi|41055065|ref|NM_201208.1|	Danio rerio glutamate receptor, ionotropic, N-methyl D-aspartate-associated protein 1 (glutamate binding) (grina), mRNA	911	999	assembly_c7548	BAX inhibitor (BI)-1 like protein family length=551	21	109	2e-12	85.3933
gi|41055065|ref|NM_201208.1|	Danio rerio glutamate receptor, ionotropic, N-methyl D-aspartate-associated protein 1 (glutamate binding) (grina), mRNA	746	804	assembly_c27082	Inhibitor of apoptosis-promoting Bax1-related length=335	188	246	3e-11	89.8305
gi|41055065|ref|NM_201208.1|	Danio rerio glutamate receptor, ionotropic, N-methyl D-aspartate-associated protein 1 (glutamate binding) (grina), mRNA	911	1008	DLPD02207	danio rerio zgc:136572 (zgc:136572) mrna	185	282	7e-06	81.6327
gi|189515727|ref|XM_683448.2|	PREDICTED: Danio rerio prostaglandin E receptor 4, subtype EP4-like (LOC560057), mRNA	61	128	DLPD14844	Putative uncharacterized protein YHR217C OS=Saccharomyces cerevisiae GN=YHR217C	470	538	9e-08	86.9565
gi|41054208|ref|NM_199808.1|	Danio rerio 6-phosphofructo-2-kinase/fructose-2,6-biphosphatase 1 (pfkfb1), mRNA	944	1273	DLPD04626	6-phosphofructo-2-kinase/fructose-2,6-biphosphatase 4 OS=Homo sapiens GN=PFKFB4	992	1321	1e-22	79.0909
gi|41054208|ref|NM_199808.1|	Danio rerio 6-phosphofructo-2-kinase/fructose-2,6-biphosphatase 1 (pfkfb1), mRNA	1043	1236	assembly_c20495	6-phosphofructo-2-kinase/fructose-2, 6-biphosphatase 4' [Dicentrarchus labrax] length=480	18	212	3e-17	81.0256
gi|41054208|ref|NM_199808.1|	Danio rerio 6-phosphofructo-2-kinase/fructose-2,6-biphosphatase 1 (pfkfb1), mRNA	407	570	DLPD05232	6-phosphofructo-2-kinase/fructose-2,6-biphosphatase 1 OS=Rattus norvegicus GN=P	440	603	1e-16	81.7073
gi|41054208|ref|NM_199808.1|	Danio rerio 6-phosphofructo-2-kinase/fructose-2,6-biphosphatase 1 (pfkfb1), mRNA	770	837	DLPD06632	6-phosphofructo-2-kinase/fructose-2,6-biphosphatase 4 OS=Rattus norvegicus GN=P	864	931	2e-09	86.7647
gi|41054208|ref|NM_199808.1|	Danio rerio 6-phosphofructo-2-kinase/fructose-2,6-biphosphatase 1 (pfkfb1), mRNA	770	837	assembly_c22142	6-phosphofructo-2-kinase/fructose-2, 6-biphosphatase 4' [Dicentrarchus labrax] length=399	190	257	2e-09	86.7647
gi|192453565|ref|NM_001128732.1|	Danio rerio solute carrier family 25 (mitochondrial carrier; adenine nucleotide translocator), member 6 (slc25a6), nuclear gene encoding mitochondrial protein, mRNA	163	956	assembly_rep_c1107	ADP/ATP translocase 2 [Osmerus mordax] length=1345	184	977	2e-55	78.7688
gi|192453565|ref|NM_001128732.1|	Danio rerio solute carrier family 25 (mitochondrial carrier; adenine nucleotide translocator), member 6 (slc25a6), nuclear gene encoding mitochondrial protein, mRNA	613	950	assembly_rep_c991	adenine nucleotide translocator s598 [Takifugu rubripes] >gi|57506726|dbj|BAD86711.1| adenine nucleotide translocator s598 [Takifugu rubripes] length=1367	667	1004	1e-53	82.8402
gi|192453565|ref|NM_001128732.1|	Danio rerio solute carrier family 25 (mitochondrial carrier; adenine nucleotide translocator), member 6 (slc25a6), nuclear gene encoding mitochondrial protein, mRNA	163	521	DLPD03477	ADP/ATP translocase 2 OS=Rattus norvegicus GN=Slc25a5 PE=1 SV=3	161	520	7e-24	79.1667
gi|192453565|ref|NM_001128732.1|	Danio rerio solute carrier family 25 (mitochondrial carrier; adenine nucleotide translocator), member 6 (slc25a6), nuclear gene encoding mitochondrial protein, mRNA	163	383	DLPD10581	ADP/ATP translocase 2 OS=Tachyglossus aculeatus aculeatus GN=SLC25A5 PE=2 SV=1	139	359	4e-22	80.9955
gi|192453565|ref|NM_001128732.1|	Danio rerio solute carrier family 25 (mitochondrial carrier; adenine nucleotide translocator), member 6 (slc25a6), nuclear gene encoding mitochondrial protein, mRNA	625	879	assembly_rep_c4028	adenine nucleotide translocator s254 [Takifugu rubripes] >gi|57506724|dbj|BAD86710.1| adenine nucleotide translocator s254 [Takifugu rubripes] length=463	105	359	4e-16	79.2157
gi|192453565|ref|NM_001128732.1|	Danio rerio solute carrier family 25 (mitochondrial carrier; adenine nucleotide translocator), member 6 (slc25a6), nuclear gene encoding mitochondrial protein, mRNA	123	232	assembly_rep_c6130	solute carrier family 25 (mitochondrial carrier; adenine nucleotide translocator), member 4 [Source:HGNC Symbol;Acc:10990] length=324	129	240	4e-07	83.0357
gi|47086502|ref|NM_212771.1|	Danio rerio RAB20, member RAS oncogene family (rab20), mRNA	266	543	DLPD07570	Ras-related protein Rab-20 OS=Homo sapiens GN=RAB20 PE=1 SV=1	295	572	2e-58	85.2518
gi|47086502|ref|NM_212771.1|	Danio rerio RAB20, member RAS oncogene family (rab20), mRNA	733	869	DLPD10592	Ras-related protein Rab-20 OS=Mus musculus GN=Rab20 PE=2 SV=2	158	294	2e-12	81.7518
gi|47086502|ref|NM_212771.1|	Danio rerio RAB20, member RAS oncogene family (rab20), mRNA	733	869	assembly_c6243	RAB20, member RAS oncogene family [Source:HGNC Symbol;Acc:18260] length=801	119	255	2e-12	81.7518
gi|161611479|gb|BC155757.1|	Danio rerio si:dkey-98f17.2, mRNA (cDNA clone MGC:174591 IMAGE:7150066), complete cds	1744	2730	DLPD03101	Leucine-zipper-like transcriptional regulator 1 OS=Pongo abelii GN=LZTR1 PE=2 S	345	1331	1e-178	82.9787
gi|161611479|gb|BC155757.1|	Danio rerio si:dkey-98f17.2, mRNA (cDNA clone MGC:174591 IMAGE:7150066), complete cds	427	1070	DLPD00347	Leucine-zipper-like transcriptional regulator 1 OS=Mus musculus GN=Lztr1 PE=2 S	292	938	1e-119	83.4621
gi|71834623|ref|NM_001030245.1|	Danio rerio F-box and leucine-rich repeat protein 18 (fbxl18), mRNA	2095	2122	assembly_c14711	F-box and leucine-rich repeat protein 18 [Source:HGNC Symbol;Acc:21874] length=619	401	428	7e-07	100
gi|42734413|ref|NM_173283.3|	Danio rerio insulin-like growth factor binding protein 1a (igfbp1a), mRNA	302	413	DLPD17075	Insulin-like growth factor-binding protein 1 OS=Sus scrofa GN=IGFBP1 PE=3 SV=1	118	229	8e-12	83.0357
gi|237512963|ref|NM_001160156.1|	Danio rerio neuroplastin a (nptna), mRNA	717	811	DLPD08736	Neuroplastin OS=Rattus norvegicus GN=Nptn PE=1 SV=1	63	157	3e-11	84.2105
gi|237512963|ref|NM_001160156.1|	Danio rerio neuroplastin a (nptna), mRNA	252	284	DLPD11576	Neuroplastin OS=Rattus norvegicus GN=Nptn PE=1 SV=1	184	216	5e-10	100
gi|326676586|ref|XM_679597.4|	PREDICTED: Danio rerio vacuolar protein sorting 52 (yeast), transcript variant 2 (vps52), mRNA	2239	2440	DLPD03681	tetraodon nigroviridis full-length cdna	30	231	3e-27	82.6733
gi|326676586|ref|XM_679597.4|	PREDICTED: Danio rerio vacuolar protein sorting 52 (yeast), transcript variant 2 (vps52), mRNA	1921	2155	assembly_c25462	PREDICTED: vacuolar protein sorting-associated protein 52 homolog [Danio rerio] length=251	1	235	5e-23	80.8511
gi|54400479|ref|NM_001005989.1|	Danio rerio elongation of very long chain fatty acids (FEN1/Elo2, SUR4/Elo3, yeast)-like 1a (elovl1a), mRNA	601	839	assembly_c13352	Elongation of very long chain fatty acids protein 1 [Osmerus mordax] length=706	351	589	7e-21	80.3347
gi|54400479|ref|NM_001005989.1|	Danio rerio elongation of very long chain fatty acids (FEN1/Elo2, SUR4/Elo3, yeast)-like 1a (elovl1a), mRNA	733	860	assembly_c6482	elongation of very long chain fatty acids (FEN1/Elo2, SUR4/Elo3, yeast)-like 1a [Danio rerio] >gi|53734670|gb|AAH83417.1| Elongation of very long chain fatty acids (FEN1/Elo2, SUR4/Elo3, yeast)-like 1a [Danio rerio] >gi|148725404|emb|CAN88635.1| novel protein similar to vertebrate elongation of very long chain fatty acids (FEN1/Elo2, SUR4/Elo3, yeast)-like 1 (ELOVL1, zgc:103538) [Danio rerio] len…	91	218	6e-12	82.0312
gi|326674644|ref|XM_001335515.3|	PREDICTED: Danio rerio myelin basic protein-like (LOC799290), mRNA	239	296	DLPD01776	Myelin basic protein OS=Heterodontus francisci GN=MBP PE=2 SV=2	399	456	8e-11	89.6552
gi|37590393|gb|BC059638.1|	Danio rerio cytochrome c oxidase, subunit VIIc, mRNA (cDNA clone MGC:73316 IMAGE:4789063), complete cds	112	250	assembly_rep_c34	Cytochrome c oxidase subunit VIIc length=600	212	350	1e-28	86.3309
gi|37590393|gb|BC059638.1|	Danio rerio cytochrome c oxidase, subunit VIIc, mRNA (cDNA clone MGC:73316 IMAGE:4789063), complete cds	136	250	cDN32P0001I24.F.ab1	Oreochromis mossambicus cytochrome c oxidase subunit VIIc-like mRNA, partial se	150	264	3e-26	87.8261
gi|37590393|gb|BC059638.1|	Danio rerio cytochrome c oxidase, subunit VIIc, mRNA (cDNA clone MGC:73316 IMAGE:4789063), complete cds	136	250	assembly_rep_c1783	Cytochrome c oxidase subunit VIIc length=565	261	375	3e-26	87.8261
gi|241982826|ref|NM_001014369.2|	Danio rerio inosine 5'-phosphate dehydrogenase 1b (impdh1b), mRNA	970	1511	assembly_c5317	inosine-5'-monophosphate dehydrogenase 2 [Salmo salar] >gi|197631987|gb|ACH70717.1| inosine monophosphate dehydrogenase 2 [Salmo salar] length=813	6	548	2e-56	80.2947
gi|241982826|ref|NM_001014369.2|	Danio rerio inosine 5'-phosphate dehydrogenase 1b (impdh1b), mRNA	865	1511	DLPD07084	Inosine-5-monophosphate dehydrogenase 2 OS=Homo sapiens GN=IMPDH2 PE=1 SV=2	85	738	6e-48	80.1829
gi|50540393|ref|NM_001002663.1|	Danio rerio lysine (K)-specific demethylase 8 (kdm8), transcript variant 2, mRNA	1338	1513	assembly_c10159	RecName: Full=Lysine-specific demethylase 8; AltName: Full=JmjC domain-containing protein 5; AltName: Full=Jumonji domain-containing protein 5 >gi|209737124|gb|ACI69431.1| JmjC domain-containing protein 5 [Salmo salar] length=1216	812	987	1e-16	81.25
gi|50540393|ref|NM_001002663.1|	Danio rerio lysine (K)-specific demethylase 8 (kdm8), transcript variant 2, mRNA	922	963	DLPD08141	JmjC domain-containing protein 5 OS=Homo sapiens GN=JMJD5 PE=2 SV=1	767	808	3e-08	92.8571
gi|41053715|ref|NM_200266.1|	Danio rerio synaptobrevin-like 1 (sybl1), mRNA	345	562	cDN22P0006E23.F.ab1	vesicle-associated membrane protein 7	138	355	4e-18	80.2752
gi|41053715|ref|NM_200266.1|	Danio rerio synaptobrevin-like 1 (sybl1), mRNA	345	562	DLPD07079	Vesicle-associated membrane protein 7 OS=Gallus gallus GN=VAMP7 PE=2 SV=1	299	516	4e-18	80.2752
gi|326680057|ref|XM_001341755.4|	PREDICTED: Danio rerio iron-responsive element binding protein 2 (ireb2), mRNA	867	982	DLPD07362	Iron-responsive element-binding protein 2 OS=Homo sapiens GN=IREB2 PE=1 SV=1	91	206	6e-26	87.931
gi|41053930|ref|NM_199955.1|	Danio rerio FGFR1 oncogene partner 2 (fgfr1op2), mRNA	44	652	assembly_rep_c1074	FGFR1 oncogene partner 2 homolog [Danio rerio] >gi|82188189|sp|Q7T338.1|FGOP2_DANRE RecName: Full=FGFR1 oncogene partner 2 homolog >gi|31419553|gb|AAH53266.1| FGFR1 oncogene partner 2 [Danio rerio] >gi|94734462|emb|CAK04410.1| FGFR1 oncogene partner 2 [Danio rerio] length=1082	359	967	2e-43	78.6535
gi|300863110|ref|NM_001079991.2|	Danio rerio atonal homolog 8 (atoh8), mRNA	784	1075	DLPD15518	Protein atonal homolog 8 OS=Homo sapiens GN=ATOH8 PE=2 SV=2	412	703	4e-26	80.137
gi|41054618|ref|NM_199577.1|	Danio rerio phosphoglycerate dehydrogenase (phgdh), mRNA	430	940	assembly_c9189	unnamed protein product [Tetraodon nigroviridis] length=565	5	518	1e-47	80.1556
gi|41054618|ref|NM_199577.1|	Danio rerio phosphoglycerate dehydrogenase (phgdh), mRNA	262	602	assembly_c24057	D-isomer specific 2-hydroxyacid dehydrogenase, NAD binding domain length=444	67	406	6e-25	80.117
gi|41054618|ref|NM_199577.1|	Danio rerio phosphoglycerate dehydrogenase (phgdh), mRNA	859	940	assembly_rep_c3221	unnamed protein product [Tetraodon nigroviridis] length=1068	6	87	1e-10	85.3659
gi|189515587|ref|XM_001922873.1|	PREDICTED: Danio rerio fizzy-related protein homolog, transcript variant 1 (LOC100148604), mRNA	454	683	cDN24P0001L19.F.ab1	PREDICTED: similar to FZR1 protein	626	855	6e-25	81.3043
gi|189515587|ref|XM_001922873.1|	PREDICTED: Danio rerio fizzy-related protein homolog, transcript variant 1 (LOC100148604), mRNA	494	662	DLPD04916	Fizzy-related protein homolog OS=Homo sapiens GN=FZR1 PE=1 SV=2	701	869	6e-22	82.8402
gi|27882092|gb|BC044517.1|	Danio rerio zgc:55862, mRNA (cDNA clone MGC:55862 IMAGE:3818396), complete cds	336	652	SeabassC-CL3392Contig1	cathepsin B	327	643	7e-58	83.9117
gi|27882092|gb|BC044517.1|	Danio rerio zgc:55862, mRNA (cDNA clone MGC:55862 IMAGE:3818396), complete cds	821	1001	DLPD01209	paralichthys olivaceus cathepsin b complete cds	14	194	4e-10	79.558
gi|153792018|ref|NM_001100015.1|	Danio rerio checkpoint with forkhead and ring finger domains, E3 ubiquitin protein ligase (chfr), mRNA	1967	2061	assembly_c11006	length=437	145	239	1e-20	88.4211
gi|153792018|ref|NM_001100015.1|	Danio rerio checkpoint with forkhead and ring finger domains, E3 ubiquitin protein ligase (chfr), mRNA	1967	2061	assembly_c7867	Si:dkey-69h6.7 protein [Danio rerio] length=716	422	516	1e-20	88.4211
gi|113678120|ref|NM_001044859.1|	Danio rerio si:ch211-15d5.5 (si:ch211-15d5.5), mRNA	214	320	DLPD05180	ATPase inhibitor, mitochondrial OS=Pongo abelii GN=ATPIF1 PE=3 SV=1	173	279	1e-11	83.1776
gi|113678120|ref|NM_001044859.1|	Danio rerio si:ch211-15d5.5 (si:ch211-15d5.5), mRNA	214	320	assembly_rep_c308	ATPase inhibitor, mitochondrial precursor [Osmerus mordax] length=731	262	368	1e-11	83.1776
gi|79748110|ref|NM_001037101.1|	Danio rerio helicase, lymphoid-specific (hells), mRNA	2236	2508	assembly_c8545	Helicase, lymphoid-specific [Danio rerio] >gi|213627472|gb|AAI71408.1| Helicase, lymphoid-specific [Danio rerio] >gi|220677979|emb|CAX14759.1| helicase, lymphoid-specific [Danio rerio] length=1197	9	281	5e-42	82.7839
gi|79748110|ref|NM_001037101.1|	Danio rerio helicase, lymphoid-specific (hells), mRNA	896	1008	assembly_rep_c16334	Helicase, lymphoid-specific [Danio rerio] >gi|213627472|gb|AAI71408.1| Helicase, lymphoid-specific [Danio rerio] >gi|220677979|emb|CAX14759.1| helicase, lymphoid-specific [Danio rerio] length=461	233	345	7e-29	89.3805
gi|366392963|ref|NM_212952.2|	Danio rerio ribosomal protein L36 (rpl36), mRNA	54	349	SeabassC-CL70Contig1	ribosomal protein L36	51	346	9e-27	80.0676
gi|366392963|ref|NM_212952.2|	Danio rerio ribosomal protein L36 (rpl36), mRNA	54	349	assembly_rep_c1458	60S ribosomal protein L36 [Salmo salar] length=643	248	543	9e-27	80.0676
gi|366392963|ref|NM_212952.2|	Danio rerio ribosomal protein L36 (rpl36), mRNA	54	349	assembly_rep_c227	60S ribosomal protein L36 [Salmo salar] length=722	280	575	9e-27	80.0676
gi|18859464|ref|NM_131230.1|	Danio rerio t-complex polypeptide 1 (tcp1), mRNA	429	1671	assembly_rep_c2076	Tcp1 protein [Danio rerio] >gi|182888658|gb|AAI64034.1| Tcp1 protein [Danio rerio] length=1510	1	1243	0	81.7377
gi|18859464|ref|NM_131230.1|	Danio rerio t-complex polypeptide 1 (tcp1), mRNA	15	732	cDN34P0002M03.F.ab1	Tcp1 protein	43	760	1e-115	82.312
gi|18859464|ref|NM_131230.1|	Danio rerio t-complex polypeptide 1 (tcp1), mRNA	1361	1671	assembly_rep_c17667	Tcp1 protein [Danio rerio] >gi|182888658|gb|AAI64034.1| Tcp1 protein [Danio rerio] length=760	89	399	3e-42	81.9936
gi|18859464|ref|NM_131230.1|	Danio rerio t-complex polypeptide 1 (tcp1), mRNA	1145	1341	assembly_rep_c5975	PREDICTED: t-complex 1 [Taeniopygia guttata] length=343	136	333	7e-37	85.3535
gi|18859464|ref|NM_131230.1|	Danio rerio t-complex polypeptide 1 (tcp1), mRNA	158	197	DLPD16337	T-complex protein 1 subunit delta OS=Fugu rubripes GN=cct4 PE=2 SV=1	368	407	5e-07	92.5
gi|23308678|ref|NM_152948.1|	Danio rerio coxsackie virus and adenovirus receptor (cxadr), mRNA	889	1092	assembly_c20056	coxsackie virus and adenovirus receptor [Source:HGNC Symbol;Acc:2559] length=455	37	240	8e-40	85.5072
gi|23308678|ref|NM_152948.1|	Danio rerio coxsackie virus and adenovirus receptor (cxadr), mRNA	201	407	DLPD01055	Coxsackievirus and adenovirus receptor homolog OS=Danio rerio GN=cxadr PE=2 SV=	183	389	1e-13	79.7101
gi|23308678|ref|NM_152948.1|	Danio rerio coxsackie virus and adenovirus receptor (cxadr), mRNA	201	361	DLPD01054	Coxsackievirus and adenovirus receptor homolog OS=Danio rerio GN=cxadr PE=2 SV=	189	349	2e-12	80.7453
gi|23308678|ref|NM_152948.1|	Danio rerio coxsackie virus and adenovirus receptor (cxadr), mRNA	201	407	assembly_rep_c13058	unnamed protein product [Tetraodon nigroviridis] length=519	245	452	2e-09	79.3269
gi|160333681|ref|NM_001110403.1|	Danio rerio heat shock protein 8 (hspa8), mRNA	673	2036	DLPD14662	Heat shock cognate 70 kDa protein OS=Oncorhynchus mykiss GN=hsc71 PE=2 SV=2	700	2069	0	84.4526
gi|160333681|ref|NM_001110403.1|	Danio rerio heat shock protein 8 (hspa8), mRNA	90	834	DLPD03742	Heat shock cognate 71 kDa protein OS=Oryzias latipes GN=hsc70 PE=2 SV=1	2	747	1e-149	84.0483
gi|160333681|ref|NM_001110403.1|	Danio rerio heat shock protein 8 (hspa8), mRNA	1542	1895	assembly_c16832	Heat shock protein 70 length=372	1	355	2e-78	86.236
gi|160333681|ref|NM_001110403.1|	Danio rerio heat shock protein 8 (hspa8), mRNA	91	815	DLPD00266	Heat shock cognate 71 kDa protein OS=Bos taurus GN=HSPA8 PE=1 SV=2	140	864	1e-69	79.5862
gi|160333681|ref|NM_001110403.1|	Danio rerio heat shock protein 8 (hspa8), mRNA	91	305	assembly_rep_c7458	hypothetical protein LOC393586 [Danio rerio] >gi|34785094|gb|AAH56797.1| Zgc:63663 [Danio rerio] length=428	136	351	1e-35	84.2593
gi|160333681|ref|NM_001110403.1|	Danio rerio heat shock protein 8 (hspa8), mRNA	110	296	DLPD15759	Heat shock 70 kDa protein OS=Oncorhynchus tschawytscha GN=hsp70 PE=2 SV=1	36	222	1e-20	81.8182
gi|160333681|ref|NM_001110403.1|	Danio rerio heat shock protein 8 (hspa8), mRNA	1435	1652	assembly_c11775	Heat shock protein 70 length=385	57	274	1e-17	80.2752
gi|160333681|ref|NM_001110403.1|	Danio rerio heat shock protein 8 (hspa8), mRNA	1454	1526	assembly_c29526	unnamed protein product [Tetraodon nigroviridis] length=234	45	117	2e-07	84.9315
gi|160333681|ref|NM_001110403.1|	Danio rerio heat shock protein 8 (hspa8), mRNA	1180	1222	assembly_c28118	HSP70 length=215	65	107	3e-06	90.6977
gi|123701100|ref|NM_001080704.1|	Danio rerio zgc:158636 (zgc:158636), mRNA	283	635	assembly_rep_c2705	Chaperone for wingless signalling and trafficking of LDL receptor length=1048	255	608	5e-37	80.791
gi|123701100|ref|NM_001080704.1|	Danio rerio zgc:158636 (zgc:158636), mRNA	379	558	cDN29P0002A23.F.ab1	Sebastes schlegelii mRNA, clone: BRF 15-E11, induced by treatment of Con A/PMA	201	380	1e-28	83.8889
gi|123701100|ref|NM_001080704.1|	Danio rerio zgc:158636 (zgc:158636), mRNA	379	456	assembly_rep_c9509	unnamed protein product [Tetraodon nigroviridis] length=326	237	314	3e-07	83.3333
gi|77993343|ref|NM_001034987.1|	Danio rerio integrin, beta 1b (itgb1b), mRNA	1561	1787	assembly_rep_c3795	Integrin beta-1 precursor [Salmo salar] length=1105	66	292	1e-32	82.8194
gi|77993343|ref|NM_001034987.1|	Danio rerio integrin, beta 1b (itgb1b), mRNA	1561	1787	DLPD15067	Integrin beta-1 OS=Gallus gallus GN=ITGB1 PE=1 SV=1	346	572	8e-28	81.9383
gi|77993343|ref|NM_001034987.1|	Danio rerio integrin, beta 1b (itgb1b), mRNA	1768	1955	DLPD00022	Integrin beta-1 OS=Mus musculus GN=Itgb1 PE=1 SV=1	151	338	3e-21	81.9149
gi|77993343|ref|NM_001034987.1|	Danio rerio integrin, beta 1b (itgb1b), mRNA	2059	2122	SeabassC-CL3124Contig1	integrin, beta 1 (fibronectin receptor, beta polypeptide, antigen CD29 includes	173	236	2e-16	92.1875
gi|77993343|ref|NM_001034987.1|	Danio rerio integrin, beta 1b (itgb1b), mRNA	403	581	assembly_c14874	Integrin length=305	1	179	3e-12	79.8883
gi|77993343|ref|NM_001034987.1|	Danio rerio integrin, beta 1b (itgb1b), mRNA	1324	1375	assembly_c22676	Integrin_beta length=394	199	250	6e-07	88.4615
gi|28626511|ref|NM_173234.1|	Danio rerio ribosomal protein S18 (rps18), mRNA	27	490	assembly_rep_c20	40S ribosomal protein S18 [Oncorhynchus mykiss] length=721	93	557	1e-101	85.1613
gi|28626511|ref|NM_173234.1|	Danio rerio ribosomal protein S18 (rps18), mRNA	40	430	assembly_rep_c524	40S ribosomal protein S18 [Oncorhynchus mykiss] length=620	171	561	2e-83	84.9105
gi|28626511|ref|NM_173234.1|	Danio rerio ribosomal protein S18 (rps18), mRNA	40	387	assembly_rep_c13722	40S ribosomal protein S18 [Oncorhynchus mykiss] length=547	199	547	5e-63	83.9542
gi|28626511|ref|NM_173234.1|	Danio rerio ribosomal protein S18 (rps18), mRNA	355	388	assembly_c12595	ribosomal protein S18 [Chrysomela tremulae] length=473	394	427	2e-06	94.1176
gi|18859106|ref|NM_130926.1|	Danio rerio non-metastatic cells 2b.1, protein (NM23B) expressed in (nme2b.1), mRNA	132	446	assembly_rep_c173	putative oncoprotein nm23 [Ictalurus punctatus] >gi|10180968|gb|AAG14350.1|AF283993_1 putative oncoprotein nm23 [Ictalurus punctatus] >gi|308324341|gb|ADO29305.1| nucleoside diphosphate kinase b [Ictalurus punctatus] length=1032	280	594	9e-31	80.3175
gi|18859106|ref|NM_130926.1|	Danio rerio non-metastatic cells 2b.1, protein (NM23B) expressed in (nme2b.1), mRNA	316	419	DLPD03319	Nucleoside diphosphate kinase 3 OS=Mus musculus GN=Nme3 PE=2 SV=3	388	491	1e-14	84.6154
gi|18859106|ref|NM_130926.1|	Danio rerio non-metastatic cells 2b.1, protein (NM23B) expressed in (nme2b.1), mRNA	132	209	assembly_c25187	RecName: Full=Nucleoside diphosphate kinase; Short=NDK; Short=NDP kinase >gi|2264338|gb|AAC60275.1| nucleoside diphosphate kinase [Columba livia] >gi|2415423|gb|AAC78437.1| nucleoside diphosphate kinase [Columba livia] length=371	252	329	1e-11	85.8974
gi|18859106|ref|NM_130926.1|	Danio rerio non-metastatic cells 2b.1, protein (NM23B) expressed in (nme2b.1), mRNA	112	213	DLPD06929	Nucleoside diphosphate kinase B OS=Rattus norvegicus GN=Nme2 PE=1 SV=1	137	238	4e-11	83.3333
gi|41054616|ref|NM_200345.1|	Danio rerio zinc finger, DHHC domain containing 16b (zdhhc16b), mRNA	620	783	DLPD07649	Probable palmitoyltransferase ZDHHC16 OS=Macaca fascicularis GN=ZDHHC16 PE=2 SV	634	797	9e-31	85.3659
gi|41054616|ref|NM_200345.1|	Danio rerio zinc finger, DHHC domain containing 16b (zdhhc16b), mRNA	671	705	assembly_c28133	Probable palmitoyltransferase ZDHHC20 [Osmerus mordax] length=441	165	199	3e-06	94.2857
gi|33636712|ref|NM_182941.1|	Danio rerio sulfotransferase family 1, cytosolic sulfotransferase 1 (sult1st1), mRNA	414	645	cDN22P0006A09.F.ab1	Cytosolic sulfotransferase 3	165	396	4e-19	80.1724
gi|33636712|ref|NM_182941.1|	Danio rerio sulfotransferase family 1, cytosolic sulfotransferase 1 (sult1st1), mRNA	410	645	DLPD08174	Cytosolic sulfotransferase 3 OS=Danio rerio GN=sult1st3 PE=1 SV=1	340	575	2e-14	79.2373
gi|226823352|ref|NM_001013462.3|	Danio rerio kif1-binding protein (kbp), mRNA	1296	1453	DLPD03423	KIF1-binding protein homolog OS=Danio rerio GN=kbp PE=2 SV=1	189	346	6e-13	81.0127
gi|156616371|ref|NM_001102640.1|	Danio rerio zgc:162251 (zgc:162251), mRNA	454	487	DLPD02014	UPF0414 transmembrane protein C20orf30 homolog OS=Mus musculus PE=1 SV=1	452	485	4e-06	94.1176
gi|156616371|ref|NM_001102640.1|	Danio rerio zgc:162251 (zgc:162251), mRNA	454	487	assembly_rep_c9167	UPF0414 transmembrane protein C20orf30 homolog [Anoplopoma fimbria] length=464	111	144	4e-06	94.1176
gi|156616371|ref|NM_001102640.1|	Danio rerio zgc:162251 (zgc:162251), mRNA	454	487	assembly_rep_c233	UPF0414 transmembrane protein C20orf30 homolog [Anoplopoma fimbria] length=629	483	516	4e-06	94.1176
gi|113681363|ref|NM_001045104.1|	Danio rerio solute carrier family 38, member 2 (slc38a2), mRNA	275	464	DLPD03692	Sodium-coupled neutral amino acid transporter 2 OS=Danio rerio GN=slc38a2 PE=3	579	768	1e-31	84.2105
gi|113681363|ref|NM_001045104.1|	Danio rerio solute carrier family 38, member 2 (slc38a2), mRNA	4571	4611	DLPD07063	oreochromis mossambicus clone ssh #16 amino acid system a transporter-like comp	308	348	1e-09	95.122
gi|113681363|ref|NM_001045104.1|	Danio rerio solute carrier family 38, member 2 (slc38a2), mRNA	2842	2907	cDN27P0001N24.F.ab1	Rho GTPase activating protein 27	132	197	8e-08	86.3636
gi|31341301|ref|NM_174861.2|	Danio rerio gastrulation brain homeobox 1 (gbx1), mRNA	917	946	DLPD18001	Homeobox protein Hox-A10 OS=Morone saxatilis GN=hoxa10 PE=3 SV=1	385	414	8e-06	96.6667
gi|326680336|ref|XM_002666879.2|	PREDICTED: Danio rerio carbonic anhydrase XVI c (ca16c), mRNA	5233	5309	DLPD07724	Receptor-type tyrosine-protein phosphatase gamma OS=Mus musculus GN=Ptprg PE=1	510	586	7e-12	87.013
gi|4378023|gb|AF086712.1|	Fugu rubripes CR1-like LINE retrotransposon putative nucleic acid binding protein and reverse transcriptase-like protein genes, complete cds	818	1056	assembly_c5334	putative nucleic acid binding protein [Paralichthys olivaceus] length=471	116	357	2e-23	80.9917
gi|4378023|gb|AF086712.1|	Fugu rubripes CR1-like LINE retrotransposon putative nucleic acid binding protein and reverse transcriptase-like protein genes, complete cds	780	942	assembly_c15017	putative nucleic acid binding protein [Takifugu rubripes] length=520	280	442	2e-20	82.8221
gi|4378023|gb|AF086712.1|	Fugu rubripes CR1-like LINE retrotransposon putative nucleic acid binding protein and reverse transcriptase-like protein genes, complete cds	824	1056	assembly_c11947	putative nucleic acid binding protein [Takifugu rubripes] length=343	1	228	1e-12	79.1489
gi|4378023|gb|AF086712.1|	Fugu rubripes CR1-like LINE retrotransposon putative nucleic acid binding protein and reverse transcriptase-like protein genes, complete cds	3275	3355	cDN25P0005G05.F.ab1	D. labrax chr seq corresp. link group1, top part, complete sequence	77	157	5e-12	86.4198
gi|4378023|gb|AF086712.1|	Fugu rubripes CR1-like LINE retrotransposon putative nucleic acid binding protein and reverse transcriptase-like protein genes, complete cds	3734	3801	SeabassC-CL1782Contig1	D. labrax chr seq corresp. link group1, top part, complete sequence	41	108	1e-09	86.7647
gi|4378023|gb|AF086712.1|	Fugu rubripes CR1-like LINE retrotransposon putative nucleic acid binding protein and reverse transcriptase-like protein genes, complete cds	3275	3315	DLPD08284	Putative uncharacterized transposon-derived protein ZK1236.4 OS=Caenorhabditis	344	384	1e-09	95.122
gi|4378023|gb|AF086712.1|	Fugu rubripes CR1-like LINE retrotransposon putative nucleic acid binding protein and reverse transcriptase-like protein genes, complete cds	3750	3801	assembly_c11416	reverse transcriptase-like protein [Paralichthys olivaceus] length=436	94	145	5e-09	90.3846
gi|4378023|gb|AF086712.1|	Fugu rubripes CR1-like LINE retrotransposon putative nucleic acid binding protein and reverse transcriptase-like protein genes, complete cds	3752	3801	assembly_c8477	CR1-3 [Lycodichthys dearborni] length=354	184	233	8e-08	90
gi|4378023|gb|AF086712.1|	Fugu rubripes CR1-like LINE retrotransposon putative nucleic acid binding protein and reverse transcriptase-like protein genes, complete cds	3002	3097	DLPD03161	Splicing factor 3B subunit 1 OS=Mus musculus GN=Sf3b1 PE=1 SV=1	455	550	1e-06	82.2917
gi|18858574|ref|NM_131018.1|	Danio rerio huntingtin (htt), mRNA	8824	9289	assembly_c5128	huntingtin [Danio rerio] >gi|220678509|emb|CAX13379.1| huntingtin [Danio rerio] >gi|220679358|emb|CAX13234.1| huntingtin [Danio rerio] length=1124	38	502	8e-53	80.9013
gi|20589474|ref|NM_131186.1|	Danio rerio nuclear receptor subfamily 2, group F, member 5 (nr2f5), mRNA	1193	1476	DLPD13724	COUP transcription factor 1 OS=Mus musculus GN=Nr2f1 PE=2 SV=2	339	622	4e-21	79.5775
gi|20589474|ref|NM_131186.1|	Danio rerio nuclear receptor subfamily 2, group F, member 5 (nr2f5), mRNA	803	875	assembly_rep_c16232	Zinc finger, C4 type (two domains) length=473	1	73	6e-17	90.411
gi|20589474|ref|NM_131186.1|	Danio rerio nuclear receptor subfamily 2, group F, member 5 (nr2f5), mRNA	1409	1446	assembly_c25758	Ligand binding domain of chicken ovalbumin upstream promoter transcription factors, a member of the nuclear receptor family length=189	123	160	3e-09	94.7368
gi|148237603|ref|NM_001089444.1|	Danio rerio 5'-nucleotidase, cytosolic IB a (nt5c1ba), mRNA	1039	1150	assembly_c7763	Cytosolic 5-nucleotidase 1A [Salmo salar] >gi|223647530|gb|ACN10523.1| Cytosolic 5-nucleotidase 1A [Salmo salar] length=277	32	143	4e-14	83.9286
gi|52219049|ref|NM_001004598.1|	Danio rerio electron-transferring-flavoprotein dehydrogenase (etfdh), nuclear gene encoding mitochondrial protein, mRNA	1807	1971	DLPD03863	Electron transfer flavoprotein-ubiquinone oxidoreductase, mitochondrial (Fragme	477	641	2e-31	85.4545
gi|52219049|ref|NM_001004598.1|	Danio rerio electron-transferring-flavoprotein dehydrogenase (etfdh), nuclear gene encoding mitochondrial protein, mRNA	1126	1208	assembly_c31058	length=171	5	87	3e-09	86.9048
gi|52219049|ref|NM_001004598.1|	Danio rerio electron-transferring-flavoprotein dehydrogenase (etfdh), nuclear gene encoding mitochondrial protein, mRNA	1807	1869	DLPD03862	Electron transfer flavoprotein-ubiquinone oxidoreductase, mitochondrial OS=Homo	651	713	1e-08	87.3016
gi|139948728|ref|NM_001083815.1|	Danio rerio forkhead box F2a (foxf2a), mRNA	816	888	DLPD15529	Forkhead box protein F2 OS=Homo sapiens GN=FOXF2 PE=1 SV=2	58	130	4e-10	86.3014
gi|118150627|ref|NM_001077805.1|	Danio rerio oxysterol binding protein-like 9 (osbpl9), mRNA	1	455	assembly_c8438	PREDICTED: similar to oxysterol-binding protein-like protein OSBPL9 [Gallus gallus] length=489	19	478	1e-82	84.3818
gi|50345055|ref|NM_001002199.1|	Danio rerio zgc:91845 (zgc:91845), mRNA	813	1199	assembly_rep_c6246	PREDICTED: phosphoribosyl pyrophosphate synthetase-associated protein 1 [Bos taurus] length=854	322	708	9e-76	84.2377
gi|50345055|ref|NM_001002199.1|	Danio rerio zgc:91845 (zgc:91845), mRNA	455	1026	assembly_c14896	phosphoribosyl pyrophosphate synthetase-associated protein 1 [Xenopus (Silurana) tropicalis] >gi|38174705|gb|AAH61306.1| phosphoribosyl pyrophosphate synthetase-associated protein 1 [Xenopus (Silurana) tropicalis] length=589	4	585	2e-46	79.6233
gi|50345055|ref|NM_001002199.1|	Danio rerio zgc:91845 (zgc:91845), mRNA	1043	1199	DLPD14568	Phosphoribosyl pyrophosphate synthetase-associated protein 1 OS=Homo sapiens GN	102	258	5e-34	86.6242
gi|50345055|ref|NM_001002199.1|	Danio rerio zgc:91845 (zgc:91845), mRNA	212	399	assembly_c25950	phosphoribosyl pyrophosphate synthetase-associated protein 1 [Source:HGNC Symbol;Acc:9466] length=345	74	261	2e-21	81.9149
gi|50345055|ref|NM_001002199.1|	Danio rerio zgc:91845 (zgc:91845), mRNA	1017	1182	assembly_rep_c11378	phosphoribosyl pyrophosphate synthetase-associated protein 2 [Source:HGNC Symbol;Acc:9467] length=454	101	266	7e-18	81.9277
gi|121583668|ref|NM_001079946.1|	Danio rerio zgc:123178 (zgc:123178), mRNA	1268	1359	assembly_rep_c1364	glioma tumor suppressor candidate region gene 2 protein [Danio rerio] >gi|81097776|gb|AAI09457.1| Zgc:123178 [Danio rerio] length=1626	1257	1348	1e-16	86.9565
gi|121583668|ref|NM_001079946.1|	Danio rerio zgc:123178 (zgc:123178), mRNA	686	756	DLPD01522	Glioma tumor suppressor candidate region gene 2 protein OS=Homo sapiens GN=GLTS	695	765	2e-06	84.507
gi|50539749|ref|NM_001002341.1|	Danio rerio centromere protein N (cenpn), mRNA	428	528	DLPD07132	Centromere protein N OS=Bos taurus GN=CENPN PE=2 SV=1	496	596	4e-10	83.1683
gi|50539749|ref|NM_001002341.1|	Danio rerio centromere protein N (cenpn), mRNA	428	528	assembly_rep_c2316	centromere protein N [Salmo salar] >gi|209733736|gb|ACI67737.1| Centromere protein N [Salmo salar] length=1425	541	641	4e-10	83.1683
gi|169646692|ref|NM_200754.2|	Danio rerio heat shock factor binding protein 1 (hsbp1), mRNA	182	320	DLPD06345	Heat shock factor-binding protein 1 OS=Homo sapiens GN=HSBP1 PE=1 SV=1	205	343	6e-38	89.2086
gi|260763932|ref|NM_001166122.1|	Danio rerio Purkinje cell protein 4a (pcp4a), mRNA	164	256	DLPD07315	Purkinje cell protein 4 OS=Homo sapiens GN=PCP4 PE=2 SV=3	154	246	5e-20	88.172
gi|46309548|ref|NM_207091.1|	Danio rerio uracil phosphoribosyltransferase (FUR1) homolog (S. cerevisiae) (uprt), mRNA	370	653	DLPD02299	Uracil phosphoribosyltransferase OS=Danio rerio GN=uprt PE=2 SV=1	611	894	7e-36	81.6901
gi|46309548|ref|NM_207091.1|	Danio rerio uracil phosphoribosyltransferase (FUR1) homolog (S. cerevisiae) (uprt), mRNA	379	731	assembly_c15493	PREDICTED: uracil phosphoribosyltransferase homolog isoform 1 [Xenopus (Silurana) tropicalis] length=702	149	502	7e-30	79.9435
[truncated: 1,970 more rows]

## Sheet: D.labrax_Marker
Query id	Query annotation	Query start	Query end	Hit id	Hit annotation	Hit start	Hit end	E-value	Identity (%)	Function
[truncated: 20 more rows]

## Sheet: D.labrax_Primers
Target gene	Name	Seq	Product lenght	Template strand	Length	Start	Stop	Tm	GC%	self complem	self 3complem
[truncated: 44 more rows]

[truncated: 3 more sheets: S.salar_Marker, S.salar_Primers, QPCR-Primers_for_RNA-Seq]
