# Supplementary material for: Analysis across diverse fish species highlights no conserved transcriptome signature for proactive behaviour
Source: BMC Genomics. 2021 Jan 7;22:33. doi: 10.1186/s12864-020-07317-z (PMC7792025; doi:10.1186/s12864-020-07317-z)
Supplement: Supplementary file 3 — Additional file 3: Table S3. RNA samples pooling and bioanalyser report.xlsx [file 12864_2020_7317_MOESM3_ESM.xlsx]

## Sheet: S.salar
Personality	Running#	Code	Tank	SampleID	Gender	brain weight(g)	RNAconc (ng/μl) diluïr 1:10
Pool 1Proactives(P1P)	314	AD1C	2	CW126C.314	M	0.19	1730.45
	336	ABA1	2	CW126C.336	M	0.16	1693.44
	342	AD75	2	CW126C.342	F	0.17	793.56		salmon samples (6 in total: P1P to P3P for pools 1 to 3 Proactive animals /P1C to P3C for pools 1 to 3 controls )
	345	ABFA	2	CW126C.345	M	0.16	128.24
	362	AD20	10	CW126C.362	M	0.16	1179.02
	366	ABEB	10	CW126C.366	F	0.18	1440.66
Pool2Proactives(P2P)	372	AB75	10	CW126C.372	M	0.2	1555.3
	374	ACE5	10	CW126C.374	F	0.14	1524.86
	375	AD71	10	CW126C.375	F	0.2	1934.74
	378	AC4A	10	CW126C.378	F	0.18	1786.89
	379	AD65	10	CW126C.379	F	0.17	1731.25
	392	AD6E	10	CW126C.392	M	0.17	1457.48
Pool3Proactives(P3P)	401	ACFE	10	CW126C.401	F	0.15	1810.14
	405	ACCE	10	CW126C.405	M	0.16	1782.92
	430	AC3E	8	CW126C.430	M	0.17	1098.81
	451	AB74	8	CW126C.451	M	0.19	2082.58
	452	ACAD	8	CW126C.452	M	0.15	1681.57
	463	AC0C	8	CW126C.463	M	0.18	1676.99
Pool1Control (P1C)	302	AD9E	2	CW126C.302	M	0.16	1985.47
	307	ABB1	2	CW126C.307	M	0.16	1882.15
	309	AB76	2	CW126C.309	M	0.14	1499.99
	314	AD1C	2	CW126C.314	M	0.19	1730.45
	322	AB80	2	CW126C.322	F	0.15	1821.48
	332	ACF7	2	CW126C.332	F	0.19	1346.97
Pool2Control (P2C)	362	AD20	10	CW126C.362	M	0.16	1179.02
	364	AC6C	10	CW126C.364	M	0.16	1432.78
	368	AB7C	10	CW126C.368	M	0.2	1451.04
	383	AB81	10	CW126C.383	M	0.17	1691.94
	393	AC85	10	CW126C.393	M	0.22	2088.2
	399	AC34	10	CW126C.399	M	0.18	2258.04
Pool3Control (P3C)	421	AC71	8	CW126C.421	M	0.12	1973.14
	430	AC3E	8	CW126C.430	M	0.17	1098.81
	432	ABFC	8	CW126C.432	M	0.19	2964.7
	437	AC3C	8	CW126C.437	M	0.19	2017.07
	445	ACB6	8	CW126C.445	F	0.2	1931.98
	459	AD5F	8	CW126C.459	F	0.18	1504.96
							diluit v=100μl

## Sheet: D.labrax
Sample Pools	running nº	code	tank	treatment	RNAconc (ng/μl)
Pool1Proactive (P1P)	9	CW112C9	D2	Control	653.64
	10	CW112C10	D2	Control	433.84
Pool2Proactive (P2P)	101	CW112C101	D15	Control	1380.72
	104	CW112C104	D15	Control	1273.62
Pool3Proactive(P3P)	111	CW112C111	D15	Control	1340.45
Pool1Control (P1C)	9	CW112C9	D2	Control	653.64
	18	CW112C18	D2	Control	667.93
	33	CW112C33	D2	Control	1050.1
	36	CW112C36	D2	Control	762.1
	39	CW112C39	D2	Control	1336.39
	43	CW112C43	D2	Control	1026.22
Pool2Control (P2C)	101	CW112C101	D15	control	1380.72
	119	CW112C119	D15	control	1222.43
	131	CW112C131	D15	control	1760.76
	134	CW112C134	D15	control	1458.41
	135	CW112C135	D15	control	1589.24
	138	CW112C138	D15	control	1236.13
Pool3Control (P3C)	104	CW112C104	D15	control	1273.62
	202	CW112C202	D16	control	1377.13
	215	CW112C215	D16	control	1377.81
	218	CW112C218	D16	control	1179.35
	221	CW112C221	D16	control	1116.89
	226	CW112C226	D16	control	1414.7
				volum 50μlxtub
				v total=100μll
				Only control fish
				both criteria: behav and gene expression
				pools per validar

## Sheet: Bioanalyzer_For_RNA_& cDNA_lib
	Quality sample Analysis (Agilent 2100 Bioanalyzer System). First 3 pools were salmon (RIN 10), second pool of samples were seabass (RIN 10) and last 3 pool of samples were seabream (P1Sp RIN:2.7, P2Sp RIN:3.6, P3Sp RIN: 3).
