# Supplementary material for: Analysis across diverse fish species highlights no conserved transcriptome signature for proactive behaviour
Source: BMC Genomics. 2021 Jan 7;22:33. doi: 10.1186/s12864-020-07317-z (PMC7792025; doi:10.1186/s12864-020-07317-z)
Supplement: Supplementary file 4 — Additional file 4: Table S4. Completeness assessment of transcriptome assembly by BUSCO and Transrate (XLS 23 kb) [file 12864_2020_7317_MOESM4_ESM.xls]

## Sheet: TransRate_results
	Percentage good contigs	Good contigs	Fragments	Fragments mapped	Percentage fragments mapped	TRANSRATE ASSEMBLY SCORE	TRANSRATE OPTIMAL SCORE	TRANSRATE OPTIMAL CUTOFF
S.salar_Trinity	0.63	384537	98,178,337	82430830	0.84	0.1692	0.3398	0.3324
D.labrax_Trinity	0.88	199601	100,371,436	85994866	0.86	0.2359	0.3731	0.0372

## Sheet: BUSCO_results
Assembly	Complete Single-copy BUSCOs	Complete Duplicated BUSCOs	Fragmented BUSCOs	Missing BUSCOs	Total BUSCO groups searched
S.salar Trinity	744(25%)	1495(49%)	214(7.0%)	570(18%)	3023
S.salar_Genome	753(25%)	2106(69%)	68(2.2%)	96(3.1%)	3023
D.labrax Trinity	1218(40%)	1181(39%)	215(7.1%)	409(13%)	3023
D.labrax_Genome	2438(80.6%)	195(6.4%)	117(3.8%)	273(9.0%)	3023
