# Supplementary material for: Analysis across diverse fish species highlights no conserved transcriptome signature for proactive behaviour
Source: BMC Genomics. 2021 Jan 7;22:33. doi: 10.1186/s12864-020-07317-z (PMC7792025; doi:10.1186/s12864-020-07317-z)
Supplement: Supplementary file 5 — Additional file 5: Table S5. Trinity assembly statistics [file 12864_2020_7317_MOESM5_ESM.xlsx]

## Sheet: trinity_stats
S.salar	D.labrax
Counts of transcripts, etc.	Counts of transcripts, etc.
Total trinity 'genes': 542302	Total trinity 'genes': 189478
Total trinity transcripts: 611980	Total trinity transcripts: 226973
Percent GC: 45.29	Percent GC: 44.27
Stats based on ALL transcript contigs:	Stats based on ALL transcript contigs:
Contig N10: 6563	Contig N10: 7436
Contig N20: 4783	Contig N20: 5655
Contig N30: 3620	Contig N30: 4492
Contig N40: 2692	Contig N40: 3592
Contig N50: 1888	Contig N50: 2784
Median contig length: 421	Median contig length: 495
Average contig: 911.48	Average contig: 1197.88
Total assembled bases: 557805964	Total assembled bases: 271886948
Stats based on ONLY LONGEST ISOFORM per 'GENE':	Stats based on ONLY LONGEST ISOFORM per 'GENE':
Contig N10: 5011	Contig N10: 6556
Contig N20: 3179	Contig N20: 4594
Contig N30: 2094	Contig N30: 3313
Contig N40: 1389	Contig N40: 2281
Contig N50: 933	Contig N50: 1507
Median contig length: 389	Median contig length: 419
Average contig: 684.73	Average contig: 847.03
Total assembled bases: 371331053	Total assembled bases: 160494453
