# Supplementary material for: Analysis across diverse fish species highlights no conserved transcriptome signature for proactive behaviour
Source: BMC Genomics. 2021 Jan 7;22:33. doi: 10.1186/s12864-020-07317-z (PMC7792025; doi:10.1186/s12864-020-07317-z)
Supplement: Supplementary file 6 — Additional file 6: Table S6. Global brain transcriptome comparisons genelist (XLS 1736 kb) [file 12864_2020_7317_MOESM6_ESM.xls]

## Sheet: D.rerio_brain
ACER2
ACSF3
ACTN4
ADGRG1
AIFM2
AIFM3
AK6
ALX3
ANKRD34A
ANKRD34C
APBB3
ARF5
ARFGAP1
ARHGAP18
ARHGAP28
ARID5B
ASIC2
ASPH
ATE1
ATF6B
ATXN1L
AURKA
AZI2
BACE1
BCL6B
BLOC1S5
BRPF1
CACUL1
CAMK2N1
CAPN15
CBFA2T3
CCDC180
CCDC57
CCDC89
CCPG1
CD22
CDC37
CDPF1
CENPE
CEP120
CEP57
CH25H
CHCHD5
CLCC1
CNNM3
CPEB2
CRTAM
CTBP1
CTIF
CTXN3
DAB2
DENND1A
DGKI
DHX29
DHX30
DIRAS2
DLC1
DLG4
DNAH2
DOK4
DQX1
DSN1
DTX1
DTX3
DUSP27
DUT
DYNC1H1
EFCC1
EFS
EHMT2
EIF1B
EME2
EPHA10
ERG
ETFA
FADS6
FAM124B
FANCA
FASTKD3
FASTKD5
FBXO33
FHOD1
FJX1
FOCAD
FOXK2
FOXL2
FRMPD4
FRRS1L
FSIP1
FUBP3
FUK
FUZ
FZD6
GABRB1
GAL3ST4
GARNL3
GATC
GDPGP1
GID4
GLDC
GRIN3A
GTPBP8
HBZ
HERC4
HGSNAT
HHEX
HRC
HSPB11
ICA1
IDH2
IWS1
JAKMIP3
JMJD8
KCNA4
KCNJ6
KIAA0895L
KIF9
LACTB2
LAMTOR4
LGR4
LRAT
LRP10
LRP3
LSAMP
LSM3
MAD2L2
MAF1
MAN2B2
MANEAL
MAP1B
MARK1
MB21D2
MED17
MED26
MED8
MEPCE
METTL15
METTL4
MEX3A
MEX3C
MIB2
MMP23B
MRC2
MREG
MRPL49
MRPL52
MSANTD1
MTERF1
MTF1
MTFP1
MYRIP
MZT1
NAT16
NDUFAF3
NDUFB1
NES
NHSL2
NOP14
NOP9
NPAS3
NUP54
NWD2
OTOP1
OTUD1
OXSM
PAK7
PARG
PCDH20
PCDH9
PDCL3
PDE8A
PDLIM7
PDPR
PEA15
PELP1
PEPD
PHLPP1
PKD1
PKLR
PLA2R1
PLXND1
POLM
POLR2M
PPP2CA
PPP2R5B
PRKAB2
PRR7
PRRC2B
PSMB10
PSMG4
PTS
PWWP2B
QSOX2
RAB28
RAB31
RAI1
RB1CC1
RGS9BP
RHOBTB1
RNF166
RNF19B
RNF31
RNF5
RNPEPL1
ROBO3
RPS17
RSPH1
S1PR3
SAMD14
SCARB2
SEMA4D
SEMA6A
SERINC4
SETDB2
SHF
SHISA2
SIPA1
SIPA1L2
SIRT6
SLC16A13
SLC22A31
SLC25A34
SLC39A8
SLC41A3
SLC44A4
SLC52A2
SLC6A13
SLC6A3
SLC9A1
SMOC2
SNAPC2
SNTG1
SNX2
SORCS2
SPOCK1
SPRTN
ST7
STPG2
STRADB
STT3B
STX19
STXBP6
SYT17
TADA1
TATDN1
TATDN3
TBC1D13
TBC1D8B
TBC1D9B
TCF24
TENM3
TIMM22
TMEM102
TMEM19
TMEM208
TMEM216
TMEM27
TMEM38B
TMEM71
TP53INP2
TPM1
TRAPPC8
TRIP6
TRMT10A
TSC22D3
TSHZ2
TSPAN17
TTC17
TTC37
TUB
UBC
UBE2O
UIMC1
UTS2R
VASH1
VGLL3
VMAC
VPS13C
WARS
WBP1
XRCC2
ZBTB39
ZDHHC1
ZFYVE1
ZNF217
ZNF608
ZNF618
ZNHIT6
ZNRF2
ZSWIM6
aacs
aadac
aadat
aaed1
aagab
aak1a
aak1b
aamp
aanat1
aanat2
aar2
aars
aars2
aarsd1
aasdh
aasdhppt
aass
aatka
aatkb
abat
abca1a
abca1b
abca3b
abca4a
abca5
abcb10
abcb11a
abcb3l1
abcb4
abcb5
abcb6a
abcb6b
abcb7
abcb8
abcb9
abcc1
abcc10
abcc12
abcc13
abcc2
abcc4
abcc5
abcc6a
abcc9
abcd1
abcd3a
abcd3b
abcd4
abce1
abcf2a
abcg1
abcg2a
abcg4a
abcg4b
abch1
abhd10a
abhd10b
abhd12
abhd13
abhd14a
abhd14b
abhd15a
abhd16a
abhd17aa
abhd17ab
abhd17b
abhd17c
abhd18
abhd2a
abhd2b
abhd3
abhd4
abhd6a
abi1a
abi1b
abi2a
abi2b
abi3a
abi3bpa
abl1
abl2
ablim1a
ablim2
ablim3
abracl
abt1
abtb1
abtb2b
acaa1
acaa2
acaca
acacb
acad11
acad8
acad9
acadl
acadm
acads
acadsb
acadvl
acana
acanb
acap1
acap2
acap3a
acat1
acat2
acbd3
acbd4
acbd5a
acbd6
acbd7
accs
acd
ace
acer3
ache
acin1b
ackr3b
ackr4b
aclya
aclyb
acmsd
aco1
aco2
acot11a
acot13
acot7
acot8
acot9.1
acot9.2
acox1
acox3
acoxl
acp1
acp2
acp5a
acp5b
acp6
acrc
acsbg2
acsf2
acsl1b
acsl3a
acsl3b
acsl4a
acsl4b
acsm3
acss1
acss2
acss2l
acss3
acta1b
acta2
actb2
actc1a
actc1b
actl6b
actn3a
actr1
actr10
actr2a
actr2b
actr3
actr3b
actr5
actr6
actr8
acvr1bb
acvr1l
acvr2aa
acvr2b
acvrl1
acy1
acy3.2
acyp1
ada
adal
adam10a
adam10b
adam11
adam12
adam15
adam17a
adam17b
adam19a
adam19b
adam22
adam23a
adam28
adam8b
adam9
adamts10
adamts12
adamts15a
adamts18
adamts2
adamts6
adamts8a
adamts9
adamtsl3
adamtsl7
adap2
adar
adarb1a
adarb1b
adarb2
adat1
adat2
adat3
adck1
adck2
adck3
adck4
adck5
adcy1a
adcy1b
adcy2a
adcy2b
adcy5
adcy6a
adcy7
adcy8
adcyap1a
adcyap1b
adcyap1r1b
add2
add3a
add3b
adgb
adgra1a
adgra2
adgrb1a
adgrb1b
adgrb2
adgrb3
adgrd1
adgre10
adgre5a
adgre5b.3
adgrg1
adgrg11
adgrl1a
adgrl2a
adgrl2b.1
adgrl3.1
adgrl4
adgrv1
adh5
adh8a
adh8b
adhfe1
adi1
adipor1a
adipor1b
adipor2
adka
adkb
adm2a
adnp2a
adnp2b
adnpa
adnpb
adoa
adob
adora1b
adora2aa
adora2b
adpgk
adpgk2
adprh
adprhl2
adprm
adra1ab
adra1ba
adra1bb
adra1d
adra2a
adra2b
adra2c
adra2da
adra2db
adrb1
adrb2a
adrb3a
adrm1
adsl
adss
adssl
adssl1
aebp1
aebp2
aes
afap1
afap1l1b
afap1l2
aff2
aff3
afg3l2
afmid
aftpha
aftphb
aga
agap1
agbl4
agbl5
agfg1b
aggf1
agk
agla
agmat
agmo
ago1
ago2
ago3b
agpat2
agpat3
agpat4
agpat5
agpat9l
agps
agr1
agr2
agrn
agrp
agrp2
agt
agtpbp1
agtr2
agtrap
agxt2
ahctf1
ahcy
ahcyl1
ahcyl2
ahnak
ahr1b
ahr2
ahsa1a
ahsa1b
ahsg1
aida
aif1l
aifm1
aifm4
aig1
aim1a
aim1b
aimp1
aimp2
aip
ajap1
ajuba
ak1
ak2
ak3
ak4
ak5
ak5l
ak7b
ak8
ak9
akap10
akap12a
akap12b
akap17a
akap6
akap7
akap9
akip1
akirin1
akirin2
akna
akr1a1a
akr1a1b
akr1b1
akr7a3
akt1s1
akt2
akt2l
akt3a
akt3b
aktip
alad
alas1
alas2
alcama
alcamb
aldh16a1
aldh1a2
aldh1a3
aldh1l1
aldh1l2
aldh2.1
aldh2.2
aldh3a1
aldh3a2a
aldh3a2b
aldh3b1
aldh4a1
aldh5a1
aldh6a1
aldh7a1
aldh8a1
aldh9a1a.1
aldh9a1a.2
aldh9a1b
aldoaa
aldoab
aldob
aldoca
aldocb
alg1
alg10
alg11
alg12
alg14
alg2
alg3
alg5
alg6
alg8
alg9
alk
alkbh1
alkbh2
alkbh3
alkbh4
alkbh5
alkbh6
alkbh7
alkbh8
alms1
alox12
alox5a
alox5ap
alox5b.3
alpk1
alpl
als2a
als2b
alx1
alx4a
alyref
amacr
ambra1a
ambra1b
amd1
amdhd1
amer1
amer2
amfr
amigo1
amigo3
ammecr1
amn1
amot
amotl2a
amotl2b
ampd1
ampd2b
ampd3a
ampd3b
amph
amt
amy2a
anapc10
anapc11
anapc13
anapc15
anapc16
anapc4
anapc5
anapc7
angel1
angel2
angpt1
angpt2a
angpt2b
angpt4
angptl1a
angptl2a
angptl2b
angptl3
angptl5
angptl7
ank1a
ank2b
ank3a
ank3b
ankar
ankdd1a
ankfy1
ankhb
ankhd1
ankib1a
ankib1b
ankle2
ankmy1
ankmy2a
ankra2
ankrd10a
ankrd11
ankrd12
ankrd13a
ankrd13b
ankrd13c
ankrd16
ankrd1b
ankrd22
ankrd24
ankrd27
ankrd28b
ankrd29
ankrd34ba
ankrd34bb
ankrd37
ankrd39
ankrd40
ankrd44
ankrd45
ankrd46a
ankrd49
ankrd52a
ankrd54
ankrd55
ankrd9
anks1aa
anks1ab
anks3
anks4b
ankzf1
anln
ano10a
ano10b
ano11
ano3
ano5a
ano5b
ano6
ano8b
ano9a
anos1a
anos1b
anp32a
anp32e
antxr1c
antxr2a
antxr2b
anxa11a
anxa11b
anxa13
anxa1a
anxa1b
anxa2a
anxa3a
anxa3b
anxa4
anxa5b
aoc1
aoc2
aox6
ap1ar
ap1b1
ap1g1
ap1g2
ap1m1
ap1m2
ap1m3
ap1s1
ap1s2
ap1s3b
ap2a1
ap2b1
ap2m1a
ap2m1b
ap2s1
ap3d1
ap3m1
ap3m2
ap3s2
ap4b1
ap4m1
ap4s1
ap5b1
ap5m1
ap5s1
ap5z1
apaf1
apba1b
apba2a
apba2b
apbb1
apbb1ip
apbb2b
apc
apc2
apcdd1l
apeh
apela
apex1
aph1b
api5
apip
apitd1
apln
aplnrb
aplp1
aplp2
apmap
apoa1bp
apobec2a
apoc1
apodb
apoeb
apof
apol1
apooa
apoob
apool
apopt1
appb
appbp2
appl1
appl2
aprt
aptx
aqp10b
aqp1a.1
aqp3a
aqp8a.2
aqr
ar
araf
arap3
arcn1a
arcn1b
arf1
arf2a
arf2b
arf3a
arf3b
arf4a
arf4b
arf6a
arf6b
arfgap2
arfgap3
arfgef1
arfgef2
arfgef3
arfip1
arfip2a
arfip2b
arfrp1
arg2
arglu1a
arglu1b
arhgap1
arhgap10
arhgap12a
arhgap15
arhgap17a
arhgap19
arhgap22
arhgap23a
arhgap23b
arhgap24
arhgap27l
arhgap29a
arhgap29b
arhgap31
arhgap32a
arhgap32b
arhgap33
arhgap35
arhgap35a
arhgap42a
arhgap4a
arhgap4b
arhgap5
arhgap6
arhgdia
arhgdig
arhgef10
arhgef10la
arhgef10lb
arhgef11
arhgef12b
arhgef16
arhgef18a
arhgef18b
arhgef19
arhgef1a
arhgef1b
arhgef2
arhgef28
arhgef37
arhgef39
arhgef3l
arhgef4
arhgef40
arhgef6
arhgef7b
arhgef9b
arid1aa
arid1b
arid2
arid4a
arid4b
arid5b
arih1
arih1l
arih2
arl1
arl11
arl13a
arl13b
arl14ep
arl16
arl2
arl2bp
arl3
arl3l1
arl3l2
arl4aa
arl4ab
arl4ca
arl4cb
arl4d
arl5a
arl5c
arl6
arl6ip1
arl6ip5a
arl6ip5b
arl6ip6
arl8
arl8a
arl8ba
arl8bb
arl9
armc1
armc10
armc1l
armc2
armc3
armc4
armc5
armc7
armc8
armt1
arnt
arnt2
arntl1a
arntl1b
arntl2
arpc1a
arpc1b
arpc2
arpc3
arpc4
arpc4l
arpc5a
arpc5b
arpc5la
arpc5lb
arpin
arpp19a
arpp19b
arpp21
arr3a
arrb1
arrb2b
arrdc1b
arrdc2
arrdc3a
arrdc3b
arsa
arsg
arsh
arsk
arv1
arvcfa
arxa
as3mt
asah1a
asah1b
asap1a
asap1b
asap2a
asap2b
asb1
asb11
asb12a
asb13a.1
asb13a.2
asb13b
asb3
asb5a
asb6
asb7
asb8
ascc1
ascc2
ascc3
ascl1a
ascl1b
asf1ba
asf1bb
ash1l
ash2l
asic1a
asic2
asic4a
asl
asmt2
asmtl
asna1
asns
asnsd1
aspa
aspg
asph
asphd1
asphd2
aspm
aspscr1
asrgl1
ass1
aste1
astn1
asun
asxl1
asxl2
asz1
atad1a
atad1b
atad2
atad2b
atad3b
atad5a
atat1
atcaya
atcayb
atf1
atf2
atf3
atf4b
atf5a
atf5b
atf6
atf7a
atf7b
atf7ip
atf7ip2
atg10
atg101
atg12
atg13
atg3
atg4a
atg4b
atg4c
atg4da
atg5
atg9a
atg9b
athl1
atl1
atl2
atl3
atm
atmin
atn1
atoh1b
atoh1c
atoh7
atoh8
atox1
atp10a
atp10d
atp11a
atp11c
atp13a1
atp13a2
atp13a3
atp1a1a.1
atp1a1a.4
atp1a1b
atp1a2a
atp1a3a
atp1a3b
atp1b1a
atp1b1b
atp1b2a
atp1b3a
atp1b3b
atp1b4
atp2a1
atp2a1l
atp2a2a
atp2a2b
atp2a3
atp2b1a
atp2b1b
atp2b2
atp2b3a
atp2b4
atp2c1
atp5a1
atp5b
atp5c1
atp5d
atp5f1
atp5g1
atp5g3a
atp5g3b
atp5h
atp5ia
atp5ib
atp5j
atp5l
atp5o
atp5s
atp6ap1a
atp6ap1b
atp6ap1la
atp6ap2
atp6v0a1a
atp6v0a2a
atp6v0a2b
atp6v0b
atp6v0ca
atp6v0cb
atp6v0d1
atp6v1aa
atp6v1ab
atp6v1b2
atp6v1ba
atp6v1c1a
atp6v1c1b
atp6v1d
atp6v1e1a
atp6v1e1b
atp6v1f
atp6v1g1
atp6v1h
atp7a
atp8a1
atp8a2
atp8b3
atp8b4
atp8b5a
atp9b
atpaf1
atpaf2
atpif1a
atpif1b
atpv0e2
atr
atraid
atrip
atrn
atrnl1a
atrnl1b
atrx
atxn10
atxn1a
atxn1b
atxn2
atxn2l
atxn7
atxn7l1
atxn7l2b
atxn7l3
auh
aurka
aurkaip1
aurkb
auts2a
auts2b
aven
avil
avl9
avp
avpr1aa
avpr1ab
avpr2ab
axdnd1
axin1
axin2
azin1a
azin1b
b2m
b2ml
b3galnt2
b3galt1a
b3galt2
b3galt4
b3galt6
b3gat1a
b3gat2
b3gat3
b3glcta
b3gnt2b
b3gnt3
b3gnt5a
b3gnt7
b3gnt7l
b3gnt9
b3gntl1
b4galnt1a
b4galnt1b
b4galnt4a
b4galnt4b
b4galt1
b4galt2
b4galt3
b4galt4
b4galt5
b4galt6
b4galt7
b4gat1
b9d1
b9d2
ba1
babam1
bach1a
bach2a
bach2b
bada
badb
bag1
bag2
bag3
bag4
bag5
bag6
bahcc1
bahd1
baiap2a
baiap2l1a
baiap2l1b
baiap3
bambia
bambib
banf1
banp
bap1
barhl1a
barhl1b
barhl2
barx1
basp1
batf
batf3
baxa
baxb
baz2ba
bbc3
bbip1
bbox1
bbs1
bbs10
bbs12
bbs2
bbs5
bbs7
bbs9
bbx
bc2
bcam
bcan
bcap29
bcap31
bcar1
bcar3
bcas2
bcas3
bcat1
bcat2
bccip
bckdha
bckdhb
bckdk
bcl11aa
bcl11ab
bcl11ba
bcl2a
bcl2b
bcl2l1
bcl2l10
bcl6a
bcl6ab
bcl7a
bcl7ba
bcl7bb
bcl9
bcl9l
bco1
bco2a
bco2b
bco2l
bcor
bcorl1
bcr
bcs1l
bdh1
bdh2
bdnf
bean1
becn1
bend3
bend5
bet1
bet1l
bfsp2
bgna
bgnb
bhlhe22
bhlhe23
bhlhe40
bhlhe41
bhmt
bicc1b
bicc2
bicd1a
bicd2
bida
bik
bin1a
bin1b
bin2a
bin2b
bin3
birc2
birc5a
birc6
birc7
bivm
blcap
blf
blk
blmh
blnk
bloc1s1
bloc1s2
bloc1s3
bloc1s4
bloc1s6
blvra
blvrb
blzf1
bmf2
bmi1a
bmi1b
bmp16
bmp1a
bmp1b
bmp2a
bmp2b
bmp2k
bmp3
bmp4
bmp5
bmp7b
bmpr1aa
bmpr1ab
bmpr1ba
bmpr2b
bms1
bnc2
bnip1a
bnip1b
bnip2
bnip3la
bnip3lb
bnip4
boc
bod1
bod1l1
boka
bokb
bola1
bop1
borcs5
bpgm
bphl
bpnt1
bptf
braf
brap
brat1
brca2
brd1a
brd1b
brd2a
brd2b
brd4
brd7
brd8
brd9
bre
brf1a
brf1b
brf2
bri3
bri3bp
brinp1
brinp2
brinp3a.1
brinp3a.2
brip1
brk1
brms1
brms1lb
brox
brpf3a
brpf3b
brwd1
brwd3
bscl2
bsdc1
bsg
bsnb
bspry
bsx
btbd10b
btbd11a
btbd11b
btbd17b
btbd3a
btbd3b
btbd6a
btbd6b
btbd7
btbd9
btc
btd
btf3
btg1
btg2
btk
btr12
btr25
btr29
btr32
bub1
bub1ba
bub1bb
bub3
bud31
bves
bxdc2
bysl
bzw1a
bzw1b
bzw2
c10h21orf59
c13h10orf11
c17h14orf159
c18h3orf33
c19h1orf109
c1d
c1galt1a
c1galt1b
c1galt1c1
c1qa
c1qb
c1qbp
c1qc
c1ql3a
c1ql3b
c1ql4a
c1ql4b
c1qtnf4
c1qtnf5
c23h20orf24
c2cd2l
c2cd3
c2cd5
c2h1orf27
c3b.1
c3b.2
c4
c6
c6ast1
c7a
c8b
ca10a
ca14
ca16b
ca2
ca4a
ca4c
ca5a
ca8
cab39
cab39l
cab39l1
cables2a
cables2b
cabp1a
cabp1b
cabp2a
cabp5a
cabp5b
cabp7b
cachd1
cacna1aa
cacna1ba
cacna1bb
cacna1c
cacna1da
cacna1ea
cacna1eb
cacna1fb
cacna1g
cacna1ha
cacna1i
cacna2d1a
cacna2d2a
cacna2d2b
cacna2d3
cacna2d4b
cacnb1
cacnb2a
cacnb2b
cacnb3a
cacnb3b
cacnb4a
cacnb4b
cacng1b
cacng2a
cacng3b
cacng4a
cacng4b
cacng5a
cacng5b
cacng6b
cacng7a
cacng7b
cacng8a
cacng8b
cactin
cacybp
cad
cadm1a
cadm1b
cadm2a
cadm2b
cadm3
cadm4
cadpsa
cadpsb
cahz
calb1
calb2a
calb2b
calca
calcoco1a
calcoco1b
calcoco2
calcr
calcrla
calm1a
calm1b
calm2a
calm3a
calm3b
caln1
caln2
calr
calua
calub
caly
camk1a
camk1b
camk1da
camk1db
camk1ga
camk1gb
camk2a
camk2b1
camk2d1
camk2d2
camk2g1
camk2g2
camk2n1a
camk2n2
camk4
camkk1a
camkmt
camkva
camkvl
camsap1a
camsap1b
camsap2a
camsap2b
camta1a
camta1b
cand1
cant1a
cant1b
canx
cap1
cap2
capgb
capn10
capn1a
capn1b
capn2a
capn2b
capn3a
capn5a
capn5b
capn7
capn8
capn9
capns1a
capns1b
caprin1a
caprin1b
caprin2
caps2
capsla
capza1a
capza1b
capzb
car15
card11
card19
carf
carhsp1
carkd
cars
cars2
cart1
cart2
cart4
casc1
casc3
casc4
casc5
casd1
caska
casp2
casp3a
casp7
casp8
casp8ap2
casp9
caspa
caspb
caspbl
casq1a
casq2
cass4
cast
casz1
catip
cav1
cav2
cav3
cax1
cax2
cbarpb
cbfa2t2
cbfb
cbl
cblb
cblc
cbll1
cbln1
cbln12
cbln13
cbln18
cbln2a
cbln2b
cbln4
cbr1
cbr1l
cbr4
cbsb
cbwd
cbx1a
cbx1b
cbx2
cbx3a
cbx3b
cbx4
cbx5
cbx6a
cbx6b
cbx7a
cbx7b
cbx8a
cby1
cc2d2a
ccar2
ccbe1
ccbl1
ccdc102a
ccdc106a
ccdc113
ccdc114
ccdc115
ccdc12
ccdc120
ccdc124
ccdc125
ccdc126
ccdc127b
ccdc129
ccdc130
ccdc136a
ccdc136b
ccdc137
ccdc14
ccdc141
ccdc146
ccdc149a
ccdc149b
ccdc15
ccdc151
ccdc157
ccdc160
ccdc167
ccdc173
ccdc174
ccdc177
ccdc186
ccdc191
ccdc22
ccdc25
ccdc28a
ccdc28b
ccdc3
ccdc30
ccdc32
ccdc43
ccdc47
ccdc51
ccdc53
ccdc58
ccdc59
ccdc61
ccdc65
ccdc6a
ccdc6b
ccdc77
ccdc79
ccdc80
ccdc80l1
ccdc82
ccdc84
ccdc85al
ccdc85b
ccdc85cb
ccdc88aa
ccdc88b
ccdc88c
ccdc9
ccdc90b
ccdc92
ccdc93
ccdc94
ccdc97
ccka
cckb
ccl19a.1
ccl19a.2
ccl19b
ccl25b
ccl27a
ccl34b.1
ccl34b.4
ccl38.1
ccl38a.4
ccl38a.5
ccl44
ccm2
ccm2l
ccna2
ccnb1
ccnb3
ccnc
ccnd1
ccnd2b
ccnd3
ccndbp1
ccne1
ccne2
ccnf
ccng2
ccnh
ccni
ccni2
ccnjl
ccnk
ccnt1
ccnt2a
ccnt2b
ccny
ccnyl1
ccpg1
ccr12a
ccr6a
ccr7
ccr9a
ccs
ccsapa
ccser1
ccser2a
ccser2b
cct3
cct4
cct5
cct6a
cct7
cct8
ccz1
cd151
cd151l
cd164
cd164l2
cd22
cd226
cd248b
cd276
cd2ap
cd2bp2
cd36
cd3eap
cd4-1
cd40
cd44a
cd44b
cd63
cd74b
cd81a
cd81b
cd82a
cd82b
cd99l2
cd9a
cd9b
cdadc1
cdan1
cdc123
cdc14aa
cdc14ab
cdc14b
cdc16
cdc20
cdc23
cdc25b
cdc25d
cdc26
cdc27
cdc34a
cdc34b
cdc40
cdc42
cdc42bpb
cdc42ep1a
cdc42ep1b
cdc42ep2
cdc42ep3
cdc42ep4a
cdc42ep4b
cdc42ep5
cdc42l
cdc42l2
cdc42se1
cdc42se2
cdc5l
cdc6
cdc7
cdc73
cdca4
cdca5
cdca7a
cdca7b
cdca8
cdcp1a
cdh1
cdh10a
cdh11
cdh12a
cdh13
cdh18a
cdh2
cdh23
cdh24a
cdh24b
cdh26.1
cdh4
cdh5
cdh6
cdh7
cdh8
cdip1
cdipt
cdk1
cdk10
cdk12
cdk14
cdk15
[truncated: 12,102 more rows]

## Sheet: D.labrax
A2M
A2ML1
ABCA7
ABHD12B
ABR
ACAP2
ACKR3
ACTL7A
ACTR2
AEBP1
AGAP3
AGBL1
AGFG2
AK6
AKAP13
ANK1
ANKLE1
ANKRD50
ANO2
ANO7
ANPEP
APBA3
APH1A
APOL2
APOLD1
ARF5
ARHGAP22
ARHGAP44
ARHGEF15
ARID5B
ASIC1
ASPG
ASTL
ATP5J
ATP5J2
ATP7B
AURKA
B3GNT3
B3GNT8
BAALC
BBOF1
BCR
BDKRB2
BDP1
BEND2
C1GALT1
C1S
C2
C2CD4A
C4A
C7
CACFD1
CACNA1I
CALHM1
CAPN1
CCBL2
CCDC150
CCDC18
CCDC34
CCDC64B
CCDC89
CCHCR1
CCKBR
CD200
CD22
CD33
CD37
CD53
CD6
CD68
CDA
CDC42BPA
CDK5RAP2
CEBPZ
CELA1
CENPT
CFAP61
CHCHD4
CHST13
CHST6
CHST9
CKAP4
CLDN22
CLDN23
CLEC17A
CLSTN2
CMKLR1
CNDP1
CNGA1
CNGB1
CNTNAP3
COL28A1
COL5A2
CORO2A
CPN2
CRAT
CTBP1
CTRL
CYSTM1
CYTH2
DAB2
DBNDD1
DCHS2
DCUN1D3
DDO
DEPDC4
DGKK
DHX35
DLGAP2
DNAH10
DNAH3
DNAH8
DNHD1
DOC2A
DOCK4
DRAXIN
DTX3
DTX3L
DUPD1
DUSP13
DUSP21
DYNLL1
DYRK3
E2F2
E2F6
EBF1
EFCAB10
EFCAB6
EGR4
ELL3
EMC7
ENDOD1
EPB41L1
EPS8L1
EPT1
ERBB4
ERC1
ERGIC2
EVI5L
F8A2
FAAH
FAAP100
FAM163A
FAM184A
FAM195A
FAM47B
FAM53C
FAM84B
FAM98C
FAR2
FAT4
FBXL19
FBXO15
FBXO2
FBXO46
FBXW12
FCGRT
FDXACB1
FEZ2
FFAR1
FKBP15
FMN1
FOXK2
FOXO6
FOXR1
FRMD1
FRMD4A
FRMD5
FRMD7
FTCDNL1
FTL
FUT9
FYB
GABARAPL1
GABRA4
GABRB1
GALNTL6
GATC
GBGT1
GCA
GDPGP1
GFOD1
GGA3
GIN1
GK
GLB1L2
GMEB2
GNG12
GNPAT
GOLM1
GP5
GPA33
GPR141
GPR161
GPR45
GPR89B
GRAMD1C
GRAMD3
GRB7
GRIK5
GRM2
GSG2
GSTK1
GUCY2C
HABP4
HAUS2
HBZ
HECW1
HELZ2
HERC5
HIST2H2AB
HPN
HPX
HRC
HS3ST6
HSCB
HSPA8
HTR2A
HTRA2
IFITM10
IGLON5
IGSF6
IKZF2
IKZF4
IL12B
IL4I1
IQCA1L
ISCU
ITGB1BP2
JPH3
KCNB2
KCNN2
KCNS1
KCNV1
KCP
KRCC1
KRT84
LAMA3
LDLRAD4
LEPROTL1
LGALS3BP
LGALS8
LMTK3
LONRF2
LPIN3
LPXN
LRAT
LRIF1
LRR1
LRRC19
LRRC4C
LRRC52
LRRC61
LRRC8E
LTN1
LUC7L2
MAF1
MAL
MALSU1
MAP3K13
MAP3K6
MAP4
2002-03-01
2004-03-01
MARCO
MARK4
MARVELD3
MAZ
MCHR2
MCUR1
MDC1
MDFI
MED9
MEP1B
METTL12
METTL18
MFAP4
MFF
MFSD3
MICALL1
MIPEP
MMADHC
MRAS
MREG
MRPS12
MTERF4
MTL5
MTMR4
MUM1
MYADM
MYH13
MYO1D
MYO1G
MYO7B
MYO9B
MYRIP
MZT1
NAALADL1
NAIF1
NAMPT
NAPB
NEFH
NLRC5
NMNAT3
NNMT
NR4A2
NUGGC
OCEL1
ODF3L2
OGFOD3
OGN
OMA1
OSBP2
OTUD7A
PARP14
PARP9
PATL2
PAXBP1
PBLD
PCDH8
PCDH9
PDCD1LG2
PECAM1
PFKFB1
PFN4
PGBD4
PHLPP1
PHTF1
PITPNC1
PKHD1L1
PKN2
PLA2G10
PLA2G3
PLA2G4C
PLB1
PLD5
PLEKHG3
PLEKHH3
PLEKHS1
PLPP1
PLXNB2
POLD4
PRDM16
PRIMA1
PROZ
PRRG3
PSD
PSMB10
PTCHD3
PTGDS
PTGFRN
PTH2R
PTP4A3
PTPRM
PYURF
RAC1
RALGDS
RAMP1
RAP1GAP
RAP1GDS1
RAPGEF2
RASGRF1
RBP1
RDH13
RDM1
RETSAT
REXO4
RGPD2
RGS13
RGS9BP
RHOBTB2
RHOBTB3
RIN2
RNF115
RNF122
RNF157
RNF180
RNF182
RNF19B
RNF214
RNF224
RNH1
RPL29
RPL37A
RPS11
RPS17
RRBP1
SAMD4B
SAT1
SAYSD1
SBK1
SBK2
SBNO2
SCARB2
SCFD2
SCN1B
SCYL2
SDHB
SDR16C5
SENP1
SENP7
SERP1
SERPINA10
SFT2D2
SGMS1
SGMS2
SH3RF3
SHISA4
SIGLEC15
SIK3
SLC15A5
SLC16A3
SLC19A1
SLC22A14
SLC22A3
SLC25A1
SLC25A22
SLC26A6
SLC29A4
SLC2A4RG
SLC35G1
SLC46A3
SLC4A5
SLC52A2
SLC5A10
SLC6A7
SLC9B2
SLX4
SMAD4
SMIM22
SNAP91
SOGA1
SP6
SPAG5
SPEG
SPEN
SPTBN4
SRCIN1
SRMS
SRR
SSBP2
SSBP4
STX3
SUN2
SUSD3
SYNE2
TAF1C
TENM2
TEP1
TESK1
TGM1
THAP5
THEM6
TIMM21
TMC5
TMEM120A
TMEM150B
TMEM200B
TMEM221
TMEM235
TMEM255B
TMEM261
TMEM30B
TMEM63B
TMEM81
TMEM87A
TMPRSS12
TMPRSS3
TMSB15A
TNFRSF14
TNKS
TNNC2
TNRC6B
TPGS1
TPM1
TPP2
TRAPPC9
TRHDE
TRIM35
TRPM4
TSPYL1
TSTA3
TTBK2
TTC31
TTF1
TULP2
TXNRD2
UBA6
UBC
UNC13A
URGCP
USMG5
UTP14C
VAMP1
VAV3
VDAC3
VOPP1
VPS37B
VPS72
VSTM2A
VWA5A
VWDE
WBP1
WDR83OS
WFIKKN2
WIPF3
WIZ
XKR4
XKR7
XKR8
XXYLT1
ZBTB26
ZBTB7B
ZC3H12A
ZC3H7B
ZDHHC21
ZFP36
ZFP91
ZNF197
ZNF384
ZNF423
ZNF497
ZNF512B
ZNF518A
ZNF646
ZP2
ZXDA
a1cf
aadac
aagab
aak1a
aak1b
aamp
aanat1
aar2
aars
aars2
aarsd1
aasdh
aasdhppt
aass
aatka
aatkb
abat
abca12
abca1a
abca1b
abca2
abca3b
abca4a
abca4b
abca5
abcb11a
abcb11b
abcb3l1
abcb5
abcb6a
abcb6b
abcb7
abcb8
abcb9
abcc1
abcc10
abcc12
abcc13
abcc2
abcc3
abcc4
abcc5
abcc6a
abcc8
abcc9
abcd1
abcd3a
abcd3b
abcd4
abce1
abcf1
abcg2a
abcg2b
abcg2d
abcg4a
abcg4b
abcg5
abcg8
abch1
abhd10b
abhd17b
abhd18
abhd2b
abhd3
abhd4
abhd6a
abhd6b
abhd8a
abi1a
abi1b
abi2a
abi2b
abi3a
abi3b
abi3bpb
abl1
abl2
ablim1a
ablim1b
ablim2
ablim3
abraa
abrab
abt1
abtb2b
acaa1
acaa2
acaca
acacb
acad11
acad9
acadl
acadm
acads
acadsb
acana
acanb
acap1
acap3a
acap3b
acat2
acbd3
acbd4
acbd5a
acbd5b
acbd6
acbd7
accs
acd
ace
ace2
acer3
ache
acin1b
ackr4a
ackr4b
aclya
aco2
acot11a
acot11b
acot7
acot8
acox1
acox3
acoxl
acp1
acp2
acp5a
acsbg1
acsbg2
acsf2
acsl1a
acsl1b
acsl3a
acsl3b
acsl4a
acsl5
acsm3
acss1
acss2
acss3
acta2
actb2
actc1a
actl6a
actn1
actn2b
actr1
actr10
actr2a
actr3
actr3b
actr5
actr6
actr8
acvr1ba
acvr1bb
acvr1l
acvr2aa
acvr2b
acvrl1
acy1
acyp1
ada
adad1
adal
adam10a
adam10b
adam11
adam12
adam15
adam17a
adam17b
adam19a
adam19b
adam22
adam23a
adam28
adam8a
adam8b
adam9
adamts10
adamts13
adamts15b
adamts18
adamts2
adamts3
adamts6
adamts8a
adamts9
adamtsl2
adamtsl7
adap2
adar
adarb1b
adat1
adat2
adat3
adck1
adck2
adck5
adcy1b
adcy2a
adcy2b
adcy3b
adcy5
adcy6a
adcy6b
adcy7
adcy8
adcyap1a
adcyap1b
adcyap1r1a
adcyap1r1b
add1
add2
add3a
adgb
adgra1a
adgra2
adgrb1b
adgrb2
adgrb3
adgrd1
adgrd2
adgre10
adgre14
adgre16
adgre17
adgre18
adgre19
adgre5a
adgre5b.2
adgre5b.3
adgre6
adgre8
adgre9
adgrf11
adgrf3a
adgrf3b
adgrf6
adgrf7
adgrf8
adgrg1
adgrg11
adgrg4b
adgrg6
adgrg7.1
adgrg7.2
adgrl1a
adgrl2a
adgrl3.1
adgrv1
adh5
adh8a
adh8b
adhfe1
adipor1a
adipor2
adka
adkb
adm2a
adma
adnp2a
adnp2b
adnpa
adnpb
adoa
adob
adora1a
adora1b
adora2aa
adora2ab
adora2b
adpgk
adpgk2
adprh
adprm
adra1ab
adra1bb
adra1d
adra2a
adra2b
adra2c
adra2da
adra2db
adrb2a
adrb2b
adrb3a
adrb3b
adrbk2
adsl
adssl
aebp1
aes
afap1
afap1l1a
afap1l1b
afap1l2
afg3l2
aftpha
aga
agap1
agap2
agbl2
agbl4
agbl5
agfg1b
aggf1
agla
agmat
agmo
ago1
ago2
agpat2
agpat3
agpat4
agpat5
agps
agr1
agrn
agrp
agrp2
agt
agtpbp1
agtr1a
agtr1b
agtr2
agtrap
agxta
ahctf1
ahcy
ahcyl1
ahcyl2
ahdc1
ahnak
ahr1a
ahr1b
ahr2
ahsa1a
ahsa1b
aif1l
aifm1
aig1
aim1a
aimp1
aimp2
aipl1
ajap1
ajuba
ak1
ak3
ak4
ak5
ak5l
ak7a
ak7b
ak8
ak9
akap10
akap11
akap12a
akap12b
akap1a
akap1b
akap8l
akirin1
akirin2
akr1a1b
akr1b1
akr7a3
akt1s1
akt2
akt3a
aktip
alad
alas1
alcama
alcamb
aldh16a1
aldh18a1
aldh1a3
aldh1l2
aldh3a1
aldh3a2b
aldh3b1
aldh3b2
aldh4a1
aldh5a1
aldh6a1
aldh7a1
aldh8a1
aldh9a1a.1
aldh9a1a.2
aldoaa
aldoca
aldocb
alg1
alg10
alg11
alg12
alg13
alg14
alg3
alg5
alg6
alg9
alk
alkbh1
alkbh2
alkbh7
alkbh8
allc
alox12
alox5a
alox5ap
alox5b.1
alox5b.3
alp3
alpi.1
alpk2
alpk3a
als2a
als2b
alx4a
alx4b
alyref
amacr
ambp
ambra1a
ambra1b
amd1
amh
amigo1
amigo3
ammecr1
amot
ampd1
ampd2a
ampd2b
ampd3a
ampd3b
amph
amt
anapc1
anapc10
anapc11
anapc16
anapc2
anapc4
and1
and2
angpt1
angpt2a
angpt2b
angpt4
angptl1a
angptl4
ank1a
ank1b
ank2b
ank3a
ank3b
ankdd1a
ankdd1b
ankef1b
ankfy1
ankha
ankhd1
ankib1b
ankk1
ankle2
ankmy1
ankra2
ankrd10a
ankrd10b
ankrd11
ankrd12
ankrd13b
ankrd13c
ankrd16
ankrd1a
ankrd1b
ankrd22
ankrd27
ankrd31
ankrd52a
ankrd6a
ankrd6b
ankrd9
anks3
anks4b
ankzf1
anln
ano10a
ano10b
ano11
ano2
ano3
ano5a
ano5b
ano6
ano8a
ano9a
anos1a
anos1b
anp32a
anpepa
anpepb
antxr1a
antxr1b
antxr1c
antxr1d
antxr2a
antxr2b
anxa11a
anxa11b
anxa13
anxa13l
anxa1a
anxa1b
anxa2b
anxa3a
anxa3b
anxa4
anxa5b
aoc1
aoc2
aox5
aox6
ap1b1
ap1g2
ap1m2
ap1m3
ap1s1
ap1s2
ap1s3b
ap2a1
ap2b1
ap2m1b
ap2s1
ap3d1
ap3m1
ap3m2
ap3s2
ap4e1
ap4m1
ap4s1
ap5s1
ap5z1
apaf1
apba2a
apba2b
apbb1
apbb1ip
apbb2b
apc
apc2
apeh
apex1
apex2
api5
apitd1
apln
aplnr2
aplp2
apnl
apoa2
apoa4b.1
apoa4b.2
apoba
apobb.2
apoc1
apoc2
apoda.1
apoda.2
apodb
apoea
apol1
apom
apooa
apoob
apopt1
appb
appl1
appl2
aptx
aqp10b
aqp11
aqp12
aqp1a.1
aqp1a.2
aqp3a
aqp3b
aqp4
aqp7
aqp9b
aqr
araf
arap3
arcn1a
arcn1b
arf1
arf2a
arf2b
arf3b
arf4a
arf4b
arf6b
arfgap2
arfgap3
arfgef1
arfgef2
arfgef3
arfip1
arfip2a
arfip2b
arfrp1
arg1
arg2
arhgap1
arhgap10
arhgap11a
arhgap12b
arhgap15
arhgap17a
arhgap17b
arhgap19
arhgap20
arhgap20b
arhgap21a
arhgap21b
arhgap22
arhgap23a
arhgap23b
arhgap24
arhgap25
arhgap27
arhgap27l
arhgap29a
arhgap29b
arhgap31
arhgap32a
arhgap32b
arhgap33
arhgap35
arhgap35a
arhgap42a
arhgap44
arhgap4a
arhgap5
arhgap6
arhgdia
arhgdig
arhgef10
arhgef10lb
arhgef11
arhgef16
arhgef18a
arhgef18b
arhgef19
arhgef1a
arhgef1b
arhgef2
arhgef25b
arhgef28
arhgef3
arhgef33
arhgef4
arhgef6
arhgef7a
arhgef7b
arhgef9a
arhgef9b
arid1aa
arid1ab
arid1b
arid2
arid4a
arid4b
arid5b
arih1
arih2
arl1
arl10
arl11
arl14
arl14ep
arl16
arl2
arl2bp
arl3
arl3l1
arl3l2
arl4aa
arl4ab
arl4cb
arl4d
arl5a
arl5c
arl6
arl6ip1
arl6ip5a
arl6ip5b
arl8
arl8a
arl8bb
armc1
armc1l
armc4
armc7
armc8
armt1
arnt
arntl1a
arpc1a
arpc1b
arpc2
arpc3
arpc5a
arpc5b
arpc5la
arpc5lb
arpp19a
arpp19b
arpp21
arrb1
arrb2a
arrb2b
arrdc2
arrdc3a
arrdc3b
arsh
arsk
art4
artna
arv1
arvcfa
arvcfb
arxa
as3mt
asah1a
asah1b
asap1a
asap1b
asap2a
asap2b
asap3
asb1
asb11
asb12a
asb12b
asb13a.1
asb13a.2
asb13b
asb14b
asb15a
asb15b
asb16
asb18
asb2a.1
asb2b
asb3
asb4
asb5b
asb6
asb7
asb8
ascc1
ascc3
ash1l
ash2l
asic1a
asic1b
asic2
asic4a
asip1
asl
asmt2
asmtl
asnsd1
aspdh
aspg
asph
asphd1
aspm
aspn
aspscr1
asrgl1
ass1
astn1
asun
asxl1
asxl2
atad1a
atad2
atad2b
atad5a
atcaya
atcayb
atf1
atf2
atf3
atf4b
atf5a
atf5b
atf6
atf7a
atg10
atg12
atg16l2
atg2b
atg4a
atg4c
atg4da
atg5
atg9a
atg9b
athl1
atic
atl1
atl2
atl3
atm
atmin
atoh1b
atoh1c
atox1
atp10a
atp10d
atp11a
atp11c
atp13a1
atp13a2
atp1a1a.2
atp1a1a.3
atp1a1a.4
atp1a1b
atp1a2a
atp1a3a
atp1a3b
atp1b1a
atp1b2a
atp1b2b
atp1b3a
atp1b3b
atp1b4
atp2a1
atp2a1l
atp2a2a
atp2a2b
atp2a3
atp2b1a
atp2b1b
atp2b2
atp2b3a
atp2b3b
atp2c1
atp5a1
atp5b
atp5d
atp5e
atp5f1
atp5g3b
atp5h
atp5ia
atp5ib
atp5j
atp5o
atp6ap1a
atp6ap1la
atp6ap1lb
atp6ap2
atp6v0a1a
atp6v0a1b
atp6v0a2a
atp6v0a2b
atp6v0b
atp6v0cb
atp6v0e1
atp6v1ab
atp6v1b2
atp6v1ba
atp6v1c1a
atp6v1c2
atp6v1d
atp6v1e1a
atp6v1e1b
atp6v1f
atp6v1g1
atp6v1h
atp8a1
atp8a2
atp8b1
atp8b3
atp8b4
atp8b5a
atp9b
atpaf2
atpv0e2
atr
atrn
atrnl1a
atrnl1b
atrx
atxn1a
atxn1b
atxn2
atxn2l
atxn7
atxn7l1
atxn7l2a
atxn7l2b
atxn7l3
aurka
aurkaip1
aurkb
auts2a
avil
avl9
avpr1aa
avpr1ab
avpr2aa
avpr2ab
avpr2l
axin1
azin1a
azin1b
b2m
b2ml
b3galnt2
b3galt1a
b3galt2
b3galt4
b3galt6
b3gat1a
b3gat2
b3gat3
b3glcta
b3glctb
b3gnt2b
b3gnt2l
b3gnt3
b3gnt5b
b3gnt7
b3gnt7l
b3gnt9
b3gntl1
b4galnt1a
b4galnt1b
b4galnt2.2
b4galnt3b
b4galnt4a
b4galt1
b4galt2
b4galt5
b4galt6
b4galt7
b9d1
ba1
bace2
bach1a
bach1b
bach2a
bach2b
bag2
bag3
bag4
bag5
bahd1
baiap2a
baiap2b
baiap2l1a
baiap2l1b
baiap2l2a
baiap2l2b
bambia
bambib
banp
bap1
barhl1b
barhl2
barx2
batf3
baxa
baxb
baz1a
baz1b
baz2ba
bbc3
bbox1
bbs1
bbs10
bbs12
bbs4
bbs7
bbs9
bc2
bcam
bcan
bcap29
bcap31
bcar3
bcas3
bcat1
bcat2
bccip
bcdin3d
bckdha
bckdhb
bcl10
bcl11aa
bcl11ab
bcl2a
bcl2b
bcl2l1
bcl2l10
bcl2l13
bcl6a
bcl6ab
bcl9l
bco2b
bcor
bcr
bdh2
bdkrb1
bdnf
becn1
best1
best2
best4
bfsp2
bglap
bhlha15
bhlhe22
bhlhe23
bhlhe40
bhlhe41
bhmt
bicc1a
bicc1b
bicc2
bicd1a
bicd2
bik
bin1a
bin2a
bin2b
birc5a
birc6
birc7
blf
blk
blm
blmh
blnk
bloc1s1
bloc1s3
bloc1s4
bloc1s6
blvrb
blzf1
bmf1
bmf2
bmi1a
bmp10
bmp15
bmp1a
bmp1b
bmp2a
bmp2b
bmp2k
bmp3
bmp4
bmp6
bmp7b
bmp8a
bmper
bmpr1ba
bmpr1bb
bmpr2a
bmpr2b
bms1
bnc2
bnip1a
bnip1b
bnip2
bnip3la
bnip3lb
bnip4
bnipl
boc
boka
bokb
bola1
bola3
bora
bpgm
bpifcl
bpnt1
bptf
braf
brap
brcc3
brd1a
brd1b
brd2a
brd2b
brd3a
brd7
brd9
brdt
bre
brf1a
brf1b
brf2
bri3
bri3bp
bricd5
brinp3a.1
brip1
brk1
brms1lb
brpf3b
brwd1
brwd3
bscl2
bsdc1
bsg
bsnb
bsnd
bsx
btaf1
btbd11b
btbd9
btc
btd
btg3
btk
btr01
btr02
btr06
btr09
btr12
btr16
btr18
btr19
btr21
btr24
btr25
btr26
btr31
btr32
bub1
bub1bb
buc
bves
bxdc2
c13h10orf11
c19h1orf109
c1d
c1galt1a
c1galt1b
c1galt1c1
c1qa
c1qbp
c1ql2
c1ql3b
c1qtnf1
c1qtnf2
c1qtnf4
c1qtnf5
c1qtnf6a
c1qtnf9
c1r
c23h20orf24
c2cd2l
c2cd5
c2h1orf27
c3a.2
c3a.5
c3a.6
c3b.2
c4
c5
c6
c6ast1
c7a
c8a
c8b
c8g
c9
ca10a
ca12
ca14
ca15b
ca15c
ca16b
ca2
ca4a
ca5a
ca6
ca7
ca8
ca9
cab39
cab39l
cab39l1
cables1
cables2a
cables2b
cabp1b
cabp2a
cabp4
cabp7b
cachd1
cacna1aa
cacna1ab
cacna1ba
cacna1bb
cacna1c
cacna1db
cacna1ea
cacna1eb
cacna1fa
cacna1fb
cacna1g
cacna1ha
cacna1i
cacna1sa
cacna1sb
cacna2d1a
cacna2d3
cacna2d4a
cacna2d4b
cacnb1
cacnb2b
cacnb3a
cacnb3b
cacnb4a
cacnb4b
cacng1a
cacng1b
cacng2a
cacng3a
cacng3b
cacng4a
cacng4b
cacng5a
cacng5b
cacng6b
cacng7a
cacng8a
cacng8b
cadm1a
cadm1b
cadm2b
cadm3
cadm4
cadps2
calb1
calb2a
calca
calcoco1b
calcr
calcrla
calcrlb
cald1b
calhm1
calhm2
calhm3
calm1a
calm1b
calm2a
calm3a
calm3b
calml4a
calml4b
caln2
calr
calub
caly
camk1da
camk1db
camk1ga
camk1gb
camk2a
camk2b1
camk2b2
camk2d2
camk2g1
camk2n1a
camk2n2
camkk1a
camkva
camkvl
camsap1a
camsap1b
camsap2a
camsap2b
camta1a
camta1b
camta2
cand1
cand2
cant1a
canx
cap1
cap2
capga
capn10
capn12
capn1a
capn1b
capn2l
capn3a
capn3b
capn5a
capn5b
capn7
capn8
capn9
capns1a
capns1b
caprin1a
caprin1b
caprin2
caps2
capslb
capza1b
capzb
car15
card11
card14
card19
card9
carhsp1
carkd
carm1l
cars
cars2
cart4
casc4
casd1
caska
caskb
casp2
casp3a
casp6
casp6l2
casp7
casp8
casp8ap2
casp8l2
casp9
caspa
caspbl
casq1b
casq2
cast
casz1
cav1
cav3
cax1
cax2
cbarpb
cbfa2t2
cbfb
cbl
cblb
cblc
cbll1
cbln14
cbln2b
cbln4
cbln8
cbr1
cbr4
cbwd
cbx1b
cbx2
cbx3a
cbx3b
cbx5
cbx6a
cbx6b
cbx7a
cbx7b
cbx8b
cc2d1b
cc2d2a
ccar1
ccar2
ccbe1
ccbl1
ccbl2
ccdc102a
ccdc106a
ccdc106b
ccdc113
ccdc114
ccdc115
ccdc12
ccdc120
ccdc126
ccdc129
ccdc136b
ccdc137
ccdc146
ccdc149a
ccdc149b
ccdc153
ccdc170
ccdc187
ccdc22
ccdc24
ccdc28a
ccdc28b
ccdc43
ccdc47
ccdc51
ccdc61
ccdc6a
ccdc77
ccdc79
ccdc80
ccdc80l1
ccdc82
ccdc84
ccdc85a
ccdc85al
ccdc85b
ccdc87
ccdc88aa
ccdc88c
ccdc9
ccdc92
ccdc93
ccdc94
ccdc97
ccka
cckb
ccl19a.1
ccl19b
ccl20a.3
ccl20b
ccl25b
ccl32a.2
ccl34b.3
ccl34b.4
ccl34b.8
ccl34b.9
ccl35.1
ccl38.6
ccl38a.5
ccl39a.10
ccl44
ccm2l
ccna1
ccna2
ccnb1
ccnb2
ccnc
ccnd1
ccnd2a
ccnd2b
ccnd3
ccne1
ccne2
ccng1
ccng2
ccnh
ccni
[truncated: 11,626 more rows]

## Sheet: S.salar
A2M
A2ML1
ABCA7
ABHD12B
ABR
ACAP2
ACKR3
ACTL7A
ACTR2
AEBP1
AGAP3
AGBL1
AGFG2
AK6
AKAP13
ANK1
ANKLE1
ANKRD50
ANO2
ANO7
ANPEP
APBA3
APH1A
APLF
APOL2
APOLD1
ARAP1
ARF5
ARHGAP22
ARHGAP44
ARHGEF15
ARHGEF17
ARID5B
ASIC1
ASPG
ASTL
ATP5J
ATP5J2
ATP7B
AURKA
B3GNT3
B3GNT8
BAALC
BBOF1
BCR
BDKRB2
BDP1
BEND2
C1GALT1
C1S
C2
C2CD4A
C4A
C7
CA4
CACFD1
CACNA1I
CALHM1
CALHM2
CAMKK2
CAPN1
CCBL2
CCDC150
CCDC18
CCDC34
CCDC89
CCHCR1
CCKBR
CD200
CD22
CD33
CD37
CD53
CD6
CD68
CDA
CDC42BPA
CDK5RAP2
CEBPZ
CELA1
CELF6
CENPT
CFAP61
CHCHD4
CHST13
CHST6
CHST9
CKAP4
CLDN22
CLDN23
CLEC17A
CLSTN2
CMKLR1
CNDP1
CNGA1
CNGB1
CNTNAP3
COL28A1
COL5A2
CORO2A
CPN2
CRAT
CTBP1
CTLA4
CTRL
CYSTM1
CYTH2
DAB2
DBNDD1
DCHS2
DCUN1D3
DDO
DDX17
DEPDC4
DGKK
DHX35
DLGAP2
DNAH10
DNAH3
DNAH8
DNHD1
DOC2A
DOCK4
DRAXIN
DST
DTX3
DTX3L
DUPD1
DUSP13
DUSP21
DYNLL1
DYNLRB2
E2F2
E2F6
EBF1
EFCAB10
EFCAB6
EGR4
EIF1B
ELL3
ENDOD1
EPB41L1
EPS8L1
EPT1
ERBB4
ERC1
ERGIC2
EVI5L
F7
F8A2
FAAH
FAAP100
FAM163A
FAM177A1
FAM184A
FAM195A
FAM47B
FAM53C
FAM72B
FAR2
FAT4
FBXL19
FBXO15
FBXO2
FBXO46
FCGRT
FDXACB1
FERMT3
FEZ2
FFAR1
FKBP15
FMN1
FOXK2
FOXO6
FOXR1
FRMD1
FRMD4A
FRMD5
FRMD7
FTCDNL1
FTL
FUT9
FYB
G3BP2
GABARAPL1
GABRA4
GABRB1
GALNTL6
GATC
GBGT1
GCA
GCNT4
GDPGP1
GFOD1
GGA3
GIN1
GK
GLB1L2
GLTPD2
GMEB2
GNG12
GNPAT
GOLM1
GP5
GPA33
GPR141
GPR161
GPR45
GPR89B
GRAMD1C
GRB7
GRIK5
GRM2
GSG2
GSK3B
GSTK1
GUCY2C
HABP4
HBZ
HECW1
HELZ2
HERC5
HIST2H2AB
HPN
HPX
HRC
HS3ST6
HSCB
HSPA8
HSPB11
HTR2A
HTRA2
IFITM10
IGLON5
IGSF6
IKZF2
IKZF4
IL12B
IL4I1
IQCA1L
ISCU
ITGB1BP2
IZUMO1R
JPH3
KBTBD13
KCNB2
KCNJ11
KCNN2
KCNS1
KCNV1
KCP
KLF14
KRCC1
KRT84
LAMA3
LDLRAD4
LEPROTL1
LGALS3BP
LGALS8
LMTK3
LONRF2
LPIN1
LPIN3
LPXN
LRIF1
LRR1
LRRC16A
LRRC19
LRRC4C
LRRC52
LRRC61
LRRC8E
LRRTM4
LTN1
LUC7L2
MAF1
MAL
MALSU1
MAP3K13
MAP3K6
MAP4
2002-03-01
2003-03-01
2004-03-01
MARCO
MARK4
MARVELD3
MAZ
MCHR2
MCUR1
MDC1
MDFI
MDP1
MED9
MEP1B
MEPCE
METTL12
METTL18
MFAP4
MFF
MFSD3
MICALL1
MIPEP
MLXIPL
MMADHC
MPC2
MRAS
MREG
MRPS12
MSI1
MTERF4
MTL5
MTMR4
MUM1
MYADM
MYH13
MYO1D
MYO1G
MYO7B
MYO9B
MYRIP
NAALADL1
NAIF1
NAMPT
NAPB
NCAM2
NEFH
NEK10
NLRC5
NMNAT3
NNMT
NR4A2
NRSN2
NUDT16
NUGGC
OCEL1
ODF3L2
OGFOD3
OGFR
OMA1
OSBP2
OTUD7A
OVOL1
PAOX
PARP14
PARP9
PATL2
PAXBP1
PCDH8
PCDH9
PDCD1LG2
PDE6H
PECAM1
PFKFB1
PFN4
PGBD4
PHLPP1
PHTF1
PIP5K1B
PITPNC1
PKHD1L1
PKN2
PLA2G10
PLA2G3
PLA2G4C
PLB1
PLD5
PLEKHG3
PLEKHH3
PLEKHS1
PLPP1
PLXNB2
PPP2CA
PRDM16
PRIMA1
PROZ
PRRG3
PSD
PSKH2
PSMB10
PTCHD3
PTGDS
PTGFRN
PTH2R
PTP4A3
PTPRM
PYURF
RAB21
RAC1
RALGDS
RAMP1
RAP1GAP
RAP1GDS1
RAPGEF2
RASGRF1
RBP1
RDH13
RDM1
RETSAT
REXO4
RGPD2
RGS13
RGS9BP
RHOBTB2
RHOBTB3
RIN2
RNF115
RNF122
RNF157
RNF180
RNF182
RNF19B
RNF214
RNF224
RNH1
RPL29
RPL37A
RPS11
RPS17
RRBP1
SAMD4B
SAT1
SAYSD1
SBK1
SBK2
SBNO2
SCARB2
SCCPDH
SCFD2
SCN1B
SCYL2
SDHB
SDR16C5
SENP1
SENP7
SERPINA10
SFT2D2
SGMS1
SGMS2
SH3RF3
SHISA4
SIGLEC15
SIK3
SLC15A5
SLC16A3
SLC19A1
SLC22A13
SLC22A14
SLC22A3
SLC25A1
SLC25A22
SLC26A6
SLC29A4
SLC2A4RG
SLC35G1
SLC46A3
SLC4A5
SLC52A2
SLC5A10
SLC6A7
SLC9B2
SLX4
SMAD4
SMIM22
SNAP91
SOGA1
SORCS3
SPAG5
SPEG
SPEN
SPTBN4
SRCIN1
SRMS
SRR
SSBP2
SSBP4
STX3
SUN2
SUSD3
SYCE3
SYNE2
TAF1C
TARBP1
TENM2
TENM3
TEP1
TESK1
TGM1
THAP5
THEM6
TIMM21
TM4SF19
TMC5
TMEM120A
TMEM14A
TMEM150B
TMEM184B
TMEM200B
TMEM221
TMEM235
TMEM255B
TMEM261
TMEM27
TMEM30B
TMEM63B
TMEM81
TMEM87A
TMPRSS12
TMPRSS3
TMSB15A
TNFRSF14
TNKS
TNRC6B
TPGS1
TPM1
TPP2
TRAPPC9
TRHDE
TRIM35
TRPM4
TSPYL1
TSTA3
TTBK2
TTC31
TTF1
TULP2
TXNRD2
UBA6
UBC
UNC13A
URGCP
USMG5
UTP14C
VAMP1
VAV3
VDAC3
VOPP1
VPS37B
VPS72
VSTM2A
VWA5A
VWDE
WBP1
WDR83OS
WFIKKN2
WIPF3
WIZ
XKR4
XKR7
XKR8
XXYLT1
ZBTB26
ZBTB7B
ZC3H12A
ZC3H7B
ZDHHC21
ZFP36
ZFP91
ZNF197
ZNF384
ZNF423
ZNF497
ZNF512B
ZNF518A
ZNF646
ZP2
ZXDA
a1cf
a2ml
aadac
aagab
aak1a
aak1b
aamp
aanat1
aanat2
aar2
aars
aars2
aarsd1
aasdh
aasdhppt
aass
aatka
aatkb
abat
abca12
abca1a
abca1b
abca2
abca3b
abca4a
abca4b
abca5
abcb10
abcb11a
abcb11b
abcb3l1
abcb4
abcb5
abcb6a
abcb6b
abcb7
abcb8
abcb9
abcc1
abcc10
abcc12
abcc13
abcc2
abcc3
abcc4
abcc5
abcc6a
abcc8
abcc9
abcd1
abcd3a
abcd3b
abcd4
abce1
abcf1
abcg1
abcg2a
abcg2b
abcg2d
abcg4a
abcg4b
abcg5
abch1
abhd10a
abhd10b
abhd16a
abhd17b
abhd18
abhd2b
abhd3
abhd4
abhd5b
abhd6a
abhd6b
abhd8a
abi1a
abi1b
abi2a
abi2b
abi3a
abi3b
abi3bpb
abl1
abl2
ablim1a
ablim1b
ablim2
ablim3
abo
abraa
abrab
abt1
abtb2b
acaa1
acaa2
acaca
acacb
acad11
acad8
acad9
acadl
acadm
acads
acadsb
acana
acanb
acap1
acap2
acap3a
acap3b
acat2
acbd3
acbd5a
acbd5b
acbd6
acbd7
accs
acd
ace
ace2
acer1
acer3
ache
acin1b
ackr4a
ackr4b
aclya
aclyb
aco2
acot11a
acot11b
acot7
acot8
acox1
acox3
acoxl
acp2
acp5a
acp5b
acp6
acrc
acsbg1
acsbg2
acsf2
acsl1a
acsl1b
acsl3a
acsl3b
acsl4a
acsl5
acss1
acss2
acss3
acta1a
acta2
actb2
actc1a
actl6a
actn1
actn2b
actn3b
actr1
actr10
actr2a
actr3
actr3b
actr5
actr6
actr8
acvr1ba
acvr1bb
acvr1l
acvr2aa
acvr2b
acvrl1
acy1
acyp1
ada
adad1
adal
adam10a
adam10b
adam11
adam12
adam15
adam17a
adam17b
adam19a
adam19b
adam22
adam23a
adam28
adam8a
adam8b
adam9
adamts10
adamts13
adamts15b
adamts18
adamts2
adamts3
adamts6
adamts8a
adamts9
adamtsl2
adamtsl7
adap2
adar
adarb1a
adarb1b
adarb2
adat2
adat3
adck1
adck2
adck5
adcy1b
adcy2a
adcy2b
adcy3b
adcy5
adcy6a
adcy6b
adcy7
adcy8
adcyap1a
adcyap1b
adcyap1r1a
adcyap1r1b
add1
add2
add3a
adgb
adgra1a
adgra2
adgrb1b
adgrb2
adgrb3
adgrd1
adgrd2
adgre10
adgre14
adgre15
adgre16
adgre17
adgre18
adgre19
adgre5a
adgre5b.2
adgre5b.3
adgre6
adgre7
adgre8
adgre9
adgrf11
adgrf3a
adgrf3b
adgrf6
adgrf7
adgrf8
adgrg11
adgrg4b
adgrg6
adgrg7.1
adgrg7.2
adgrl1a
adgrl2a
adgrl3.1
adgrv1
adh5
adh8b
adhfe1
adipoqa
adipor1a
adipor2
adka
adkb
adm2a
adm2b
adma
adnp2a
adnp2b
adnpa
adnpb
adoa
adob
adora1a
adora1b
adora2aa
adora2ab
adora2b
adpgk
adpgk2
adprh
adprm
adra1ab
adra1bb
adra1d
adra2a
adra2b
adra2c
adra2da
adra2db
adrb2a
adrb2b
adrb3a
adrb3b
adrbk2
adrm1
adsl
adssl
aebp1
aes
afap1
afap1l1a
afap1l1b
afap1l2
afg3l2
afp4
aftpha
aga
agap1
agap2
agbl2
agbl4
agbl5
agfg1b
aggf1
agla
aglb
agmat
agmo
ago1
ago2
agpat2
agpat3
agpat4
agpat5
agps
agr1
agrn
agrp
agrp2
agtpbp1
agtr1a
agtr1b
agtr2
agtrap
agxta
ahctf1
ahcy
ahcyl1
ahcyl2
ahdc1
ahi1
ahnak
ahr1a
ahr1b
ahr2
ahrrb
ahsa1a
ahsa1b
ahsg1
ahsg2
aif1l
aifm1
aig1
aim1a
aimp1
aimp2
aipl1
aire
ajap1
ajuba
ak1
ak3
ak4
ak5
ak5l
ak7a
ak7b
ak8
ak9
akap10
akap11
akap12a
akap17a
akap1a
akap1b
akap8l
akirin1
akirin2
akr1a1b
akr1b1
akr7a3
akt1s1
akt2
akt3a
aktip
alad
alas1
alcamb
aldh16a1
aldh18a1
aldh1a3
aldh1l1
aldh1l2
aldh2.2
aldh3a1
aldh3a2a
aldh3a2b
aldh3b1
aldh3b2
aldh4a1
aldh5a1
aldh6a1
aldh7a1
aldh8a1
aldh9a1a.1
aldh9a1a.2
aldoaa
aldoab
aldoca
aldocb
alg1
alg10
alg11
alg12
alg13
alg2
alg3
alg5
alg6
alg8
alg9
alk
alkbh1
alkbh2
alkbh3
alkbh7
alkbh8
allc
alox12
alox5a
alox5ap
alox5b.1
alox5b.2
alox5b.3
alp3
alpi.1
alpk2
alpk3a
alpl
als2a
als2b
alx4a
alx4b
alyref
amacr
ambp
ambra1a
ambra1b
amd1
amigo1
amigo3
ammecr1
amn
amot
ampd1
ampd2a
ampd2b
ampd3a
ampd3b
amph
amt
amy2a
anapc1
anapc10
anapc11
anapc16
anapc2
anapc4
and1
and2
angpt1
angpt2a
angpt2b
angpt4
angptl1a
angptl2b
angptl4
angptl7
ank1a
ank1b
ank2b
ank3a
ankdd1a
ankdd1b
ankef1b
ankfy1
ankha
ankhd1
ankib1b
ankk1
ankle2
ankmy1
ankra2
ankrd10a
ankrd10b
ankrd11
ankrd12
ankrd13b
ankrd13c
ankrd16
ankrd1a
ankrd1b
ankrd2
ankrd22
ankrd27
ankrd45
ankrd46a
ankrd52a
ankrd6a
ankrd6b
ankrd9
anks3
anks4b
ankzf1
anln
ano10a
ano10b
ano11
ano2
ano3
ano5a
ano5b
ano6
ano8a
ano9a
anos1a
anos1b
anp32a
anpepa
anpepb
antxr1a
antxr1b
antxr1c
antxr1d
antxr2a
antxr2b
anxa11a
anxa11b
anxa13
anxa1b
anxa3a
anxa3b
anxa4
anxa5b
anxa6
aoc1
aoc2
aox5
aox6
ap1b1
ap1g2
ap1m2
ap1m3
ap1s1
ap1s2
ap1s3a
ap1s3b
ap2a1
ap2b1
ap2m1b
ap2s1
ap3d1
ap3m1
ap3m2
ap3s2
ap4b1
ap4e1
ap4m1
ap4s1
ap5s1
ap5z1
apaf1
apba1a
apba2a
apba2b
apbb1
apbb1ip
apbb2b
apc
apc2
apeh
apex1
apex2
api5
apln
aplnr2
aplp2
apnl
apoa4a
apoa4b.1
apoa4b.2
apoa4b.3
apoba
apobec2a
apoc1
apoc2
apoda.1
apoda.2
apodb
apoea
apol1
apom
apooa
apoob
apool
apopt1
appb
appl1
appl2
aprt
aptx
aqp10b
aqp11
aqp12
aqp1a.2
aqp3a
aqp3b
aqp4
aqp7
aqr
araf
arap3
arcn1a
arcn1b
arf1
arf2a
arf2b
arf3a
arf3b
arf4a
arf4b
arf6b
arfgap2
arfgap3
arfgef1
arfgef2
arfgef3
arfip1
arfip2a
arfip2b
arfrp1
arg1
arg2
arhgap1
arhgap10
arhgap11a
arhgap12a
arhgap12b
arhgap15
arhgap17a
arhgap17b
arhgap19
arhgap20
arhgap20b
arhgap21a
arhgap21b
arhgap22
arhgap23a
arhgap23b
arhgap24
arhgap25
arhgap27
arhgap27l
arhgap29a
arhgap29b
arhgap31
arhgap32a
arhgap32b
arhgap33
arhgap35
arhgap35a
arhgap42a
arhgap44
arhgap4a
arhgap4b
arhgap5
arhgap6
arhgdia
arhgdig
arhgef10
arhgef10lb
arhgef11
arhgef16
arhgef18a
arhgef18b
arhgef19
arhgef1a
arhgef1b
arhgef2
arhgef25b
arhgef28
arhgef3
arhgef33
arhgef39
arhgef4
arhgef6
arhgef7a
arhgef7b
arhgef9a
arhgef9b
arid1aa
arid1ab
arid1b
arid2
arid3a
arid4a
arid4b
arid5b
arih1
arih2
arl1
arl10
arl11
arl13a
arl14
arl14ep
arl15a
arl15b
arl16
arl2
arl2bp
arl3
arl3l1
arl3l2
arl4ca
arl4cb
arl4d
arl5a
arl5c
arl6
arl6ip1
arl6ip5a
arl6ip5b
arl8
arl8a
arl8bb
arl9
armc1
armc1l
armc4
armc7
armc8
armt1
arnt
arntl1a
arntl1b
arpc1a
arpc1b
arpc2
arpc3
arpc5a
arpc5b
arpc5la
arpp19a
arpp19b
arr3a
arrb1
arrb2a
arrb2b
arrdc2
arrdc3a
arrdc3b
arsh
arsk
art4
artna
artnb
arv1
arvcfa
arvcfb
arxa
as3mt
asah1a
asah1b
asap1a
asap1b
asap2a
asap2b
asap3
asb1
asb11
asb12a
asb12b
asb13a.1
asb13a.2
asb13b
asb14b
asb15a
asb15b
asb18
asb2a.1
asb2b
asb3
asb4
asb5b
asb6
asb7
asb8
ascc1
ascc3
ash1l
ash2l
asic1a
asic1b
asic2
asic4a
asip1
asl
asmt2
asmtl
asnsd1
aspdh
aspg
asph
asphd1
aspm
aspn
aspscr1
asrgl1
ass1
astn1
asun
asxl1
asxl2
atad1a
atad2
atad2b
atad3b
atad5a
atcaya
atcayb
atf1
atf2
atf3
atf4b
atf5a
atf5b
atf6
atf7a
atf7b
atg12
atg16l2
atg2b
atg4a
atg4c
atg4da
atg4db
atg5
atg9a
atg9b
athl1
atl1
atl2
atl3
atm
atmin
atoh1b
atoh1c
atox1
atp10a
atp10d
atp11a
atp11c
atp13a1
atp13a2
atp1a1a.2
atp1a1a.3
atp1a1a.4
atp1a1b
atp1a2a
atp1a3a
atp1a3b
atp1b1b
atp1b2b
atp1b3a
atp1b3b
atp1b4
atp2a1
atp2a1l
atp2a2a
atp2a2b
atp2a3
atp2b1a
atp2b1b
atp2b2
atp2b3a
atp2b3b
atp2c1
atp5a1
atp5b
atp5f1
atp5g3b
atp5h
atp5ia
atp5ib
atp5j
atp5l
atp5o
atp5s
atp6ap1a
atp6ap1b
atp6ap1la
atp6ap1lb
atp6ap2
atp6v0a1a
atp6v0a1b
atp6v0a2a
atp6v0a2b
atp6v0b
atp6v0cb
atp6v0e1
atp6v1ab
atp6v1b2
atp6v1ba
atp6v1c1a
atp6v1c2
atp6v1d
atp6v1e1a
atp6v1e1b
atp6v1f
atp6v1g1
atp6v1h
atp7a
atp8a1
atp8a2
atp8b1
atp8b3
atp8b4
atp8b5a
atp9b
atpaf2
atpv0e2
atr
atrn
atrnl1a
atrnl1b
atrx
atxn1a
atxn1b
atxn2
atxn2l
atxn7
atxn7l1
atxn7l2a
atxn7l2b
atxn7l3
aurka
aurkaip1
aurkb
auts2a
avd
aven
avil
avl9
avpr1aa
avpr1ab
avpr2aa
avpr2ab
avpr2l
axin1
azin1a
azin1b
b2m
b2ml
b3galnt2
b3galt1a
b3galt2
b3galt4
b3galt6
b3gat1a
b3gat2
b3gat3
b3glcta
b3glctb
b3gnt2a
b3gnt2b
b3gnt2l
b3gnt3
b3gnt5b
b3gnt7
b3gnt7l
b3gnt9
b3gntl1
b4galnt1a
b4galnt1b
b4galnt2.2
b4galnt3a
b4galnt3b
b4galnt4a
b4galt1
b4galt2
b4galt5
b4galt6
b4galt7
b4gat1
b9d1
ba1
bach1a
bach1b
bach2a
bach2b
bada
badb
bag1
bag2
bag3
bag4
bag5
bahcc1
bahd1
baiap2a
baiap2b
baiap2l1b
baiap2l2a
baiap2l2b
bambia
bambib
banp
bap1
barhl1a
barhl1b
barhl2
barx1
barx2
baxa
baxb
baz1a
baz1b
baz2a
baz2ba
bbc3
bbox1
bbs1
bbs10
bbs12
bbs4
bbs7
bbs9
bc2
bcam
bcan
bcap29
bcap31
bcar3
bcas3
bcat1
bcat2
bccip
bcdin3d
bckdha
bckdhb
bckdk
bcl10
bcl11aa
bcl11ab
bcl2a
bcl2b
bcl2l1
bcl2l10
bcl2l13
bcl6a
bcl6ab
bcl9l
bco2b
bco2l
bcor
bcr
bdh1
bdh2
bdkrb1
bdnf
becn1
best1
best2
best4
bet1
bglap
bhlha15
bhlhe22
bhlhe23
bhlhe40
bhlhe41
bhmt
bicc1a
bicc1b
bicc2
bicd1a
bicd2
bida
bik
bin1a
bin1b
bin2a
bin2b
birc2
birc6
birc7
blf
blk
blm
blmh
blnk
bloc1s1
bloc1s2
bloc1s3
bloc1s4
bloc1s6
blvra
blvrb
blzf1
bmf1
bmf2
bmi1a
bmi1b
bmp10
bmp15
bmp1a
bmp1b
bmp2a
bmp2b
bmp2k
bmp3
bmp4
bmp6
bmp7a
bmp7b
bmp8a
bmper
bmpr1ba
bmpr1bb
bmpr2a
bmpr2b
bms1
bnc2
bnip1a
bnip1b
bnip2
bnip3
bnip3la
bnip3lb
bnip4
bnipl
boc
boka
bola1
bola3
bop1
bora
bpgm
bpifcl
bpnt1
bptf
braf
brap
brca2
brcc3
brd1a
brd1b
brd2a
brd2b
brd3a
brd7
brd9
brdt
bre
brf1a
brf1b
brf2
bri3
bri3bp
bricd5
brinp3a.1
brip1
brk1
brms1lb
brpf3b
brwd1
brwd3
bscl2
bscl2l
bsdc1
bsg
bsnb
bsnd
bspry
bsx
btaf1
btbd11b
btbd6a
btbd9
btc
btd
btg3
btk
btr01
btr02
btr06
btr09
btr12
btr16
btr18
btr19
btr21
btr25
btr26
btr31
btr32
bub1
bub1ba
bub1bb
bub3
buc
bves
c10h21orf59
c13h10orf11
c18h3orf33
c19h1orf109
c1d
c1galt1a
c1galt1b
c1galt1c1
c1qb
c1qbp
c1qc
c1ql2
c1ql3a
c1ql3b
c1qtnf1
c1qtnf2
c1qtnf4
c1qtnf5
c1qtnf6a
c1qtnf9
c1r
c2cd2l
c2cd5
c2h1orf27
c3a.1
c3a.2
c3a.3
c3a.5
c3a.6
c3b.2
c4
c5
c6
c6ast1
c6ast3
c7a
c8a
c8b
c8g
c9
ca10a
ca12
ca14
ca15a
ca15b
ca15c
ca16b
ca2
ca4a
ca4b
ca5a
ca6
ca7
ca8
ca9
cab39
cab39l
cab39l1
cables1
cables2a
cables2b
cabp1b
cabp2a
cabp2b
cabp4
cabp5a
cabp5b
cabp7b
cachd1
cacna1aa
cacna1ab
cacna1ba
cacna1bb
cacna1c
cacna1db
cacna1ea
cacna1eb
cacna1fa
cacna1fb
cacna1g
cacna1ha
cacna1i
cacna1sa
cacna1sb
cacna2d1a
cacna2d3
cacna2d4a
cacna2d4b
cacnb1
cacnb3a
cacnb3b
cacnb4a
cacnb4b
cacng1a
cacng1b
cacng2a
cacng3a
cacng3b
cacng4a
cacng4b
cacng5a
cacng5b
cacng6b
cacng7a
cacng7b
cacng8a
cacng8b
cactin
cad
cadm1a
cadm1b
cadm2a
cadm2b
cadm3
cadm4
calb1
calb2a
calb2b
calca
calcoco1b
calcr
calcrla
calcrlb
cald1b
calhm1
calhm2
calhm3
calm1a
calm1b
calm2a
calm3a
calm3b
calml4a
calml4b
caln1
caln2
calr
calua
calub
caly
camk1a
camk1da
camk1db
camk1ga
camk1gb
camk2a
camk2b1
camk2b2
camk2d2
camk2g1
camk2n1a
camk2n2
camk4
camkk1a
camkva
camkvl
camsap1a
camsap1b
camsap2a
camsap2b
camta1a
camta1b
camta2
cand1
cand2
cant1a
canx
cap1
cap2
capn10
capn12
capn1a
capn1b
capn2a
capn2l
capn3a
capn3b
capn5a
capn5b
capn7
capn8
capn9
capns1a
caprin1a
caprin1b
caprin2
caps2
capsla
capslb
capza1a
capza1b
capzb
car15
card11
card14
card19
card9
carhsp1
carm1l
carnmt1
cars
cars2
cart1
cart4
casc4
casd1
[truncated: 12,876 more rows]
