# Supplementary material for: Analysis across diverse fish species highlights no conserved transcriptome signature for proactive behaviour
Source: BMC Genomics. 2021 Jan 7;22:33. doi: 10.1186/s12864-020-07317-z (PMC7792025; doi:10.1186/s12864-020-07317-z)
Supplement: Supplementary file 7 — Additional file 7; Table S7. Global brain transcriptome comparisons Pfam (XLS 531 kb) [file 12864_2020_7317_MOESM7_ESM.xls]

## Sheet: D.rerio
PF00062
PF00174
PF00213
PF00692
PF00766
PF01709
PF01713
PF01795
PF01923
PF01940
PF02494
PF02678
PF02686
PF02696
PF02937
PF03034
PF03190
PF03227
PF03404
PF03670
PF03732
PF03857
PF04031
PF04180
PF04181
PF04188
PF04430
PF04440
PF04518
PF04696
PF04697
PF04794
PF04800
PF05014
PF05028
PF05046
PF05048
PF05089
PF05168
PF05291
PF05726
PF05769
PF05907
PF05934
PF06218
PF06487
PF06783
PF06814
PF06991
PF07061
PF07202
PF07572
PF07593
PF07786
PF07896
PF07941
PF08040
PF08122
PF08157
PF08167
PF08234
PF08242
PF08524
PF08565
PF08590
PF08641
PF08698
PF08755
PF08768
PF08961
PF09032
PF09070
PF09113
PF09387
PF09431
PF09446
PF09667
PF09732
PF09747
PF09772
PF09783
PF10154
PF10156
PF10198
PF10200
PF10210
PF10232
PF10249
PF10253
PF10293
PF10344
PF10347
PF10351
PF10359
PF10377
PF10419
PF10442
PF10475
PF10505
PF10506
PF10573
PF11029
PF11057
PF11095
PF11107
PF11229
PF11326
PF11718
PF11721
PF11957
PF12017
PF12057
PF12074
PF12432
PF12460
PF12494
PF12542
PF12718
PF12726
PF12762
PF12813
PF12845
PF12971
PF12972
PF13003
PF13147
PF13300
PF13325
PF13369
PF13392
PF13481
PF13570
PF13574
PF13757
PF13842
PF13864
PF13881
PF13914
PF14381
PF14443
PF14444
PF14500
PF14617
PF14643
PF14644
PF14647
PF14648
PF14687
PF14688
PF14726
PF14764
PF14769
PF14773
PF14906
PF14935
PF14939
PF14942
PF14952
PF14971
PF14989
PF14990
PF15008
PF15035
PF15054
PF15067
PF15074
PF15084
PF15090
PF15102
PF15112
PF15114
PF15121
PF15129
PF15161
PF15167
PF15172
PF15178
PF15221
PF15244
PF15254
PF15256
PF15276
PF15289
PF15296
PF15309
PF15325
PF15359
PF15370
PF15386
PF15387
PF15391
PF15393
PF15482
PF15502
PF15554
PF15558
PF00103
PF00144
PF00436
PF00494
PF01125
PF01242
PF01265
PF01274
PF01323
PF01329
PF01347
PF01687
PF01738
PF01875
PF01984
PF02291
PF02441
PF02627
PF02823
PF02920
PF03105
PF03124
PF03142
PF03179
PF03232
PF03234
PF03540
PF03662
PF03762
PF03959
PF04088
PF04100
PF04124
PF04147
PF04189
PF04190
PF04227
PF04360
PF04377
PF04437
PF04603
PF04716
PF04718
PF04802
PF04826
PF04849
PF04858
PF04910
PF04935
PF05002
PF05161
PF05178
PF05207
PF05253
PF05254
PF05346
PF05463
PF05466
PF05495
PF05811
PF05873
PF06047
PF06428
PF06668
PF06736
PF06825
PF07039
PF07078
PF07093
PF07096
PF07426
PF07535
PF07542
PF07555
PF07569
PF07713
PF07798
PF07807
PF07808
PF07818
PF07890
PF07923
PF08065
PF08166
PF08216
PF08324
PF08377
PF08424
PF08457
PF08534
PF08539
PF08567
PF08583
PF08606
PF08617
PF08620
PF08621
PF08659
PF08660
PF08688
PF09172
PF09310
PF09398
PF09453
PF09507
PF09754
PF09757
PF09759
PF09777
PF09812
PF09813
PF10037
PF10147
PF10151
PF10160
PF10161
PF10164
PF10184
PF10199
PF10206
PF10215
PF10222
PF10228
PF10263
PF10276
PF10304
PF10350
PF10363
PF10470
PF10474
PF10480
PF10521
PF10558
PF10595
PF10608
PF10780
PF11028
PF11035
PF11037
PF11303
PF11510
PF11628
PF11635
PF11715
PF11771
PF11802
PF11822
PF11830
PF11882
PF11935
PF12037
PF12237
PF12251
PF12257
PF12295
PF12530
PF12640
PF12733
PF12739
PF12767
PF12838
PF12862
PF12931
PF12936
PF13001
PF13019
PF13020
PF13023
PF13041
PF13251
PF13290
PF13302
PF13330
PF13345
PF13579
PF13676
PF13764
PF13775
PF13821
PF13865
PF13871
PF13872
PF13877
PF14336
PF14545
PF14599
PF14646
PF14713
PF14738
PF14765
PF14771
PF14816
PF14868
PF14880
PF14918
PF14920
PF14921
PF14949
PF14956
PF14958
PF14959
PF14970
PF15006
PF15011
PF15012
PF15068
PF15069
PF15071
PF15087
PF15100
PF15125
PF15130
PF15148
PF15152
PF15179
PF15180
PF15229
PF15261
PF15294
PF15295
PF15297
PF15337
PF15344
PF15347
PF15350
PF15351
PF15353
PF15363
PF15364
PF15375
PF15390
PF15392
PF15429
PF15453
PF15576
PF15625
PF00037
PF00329
PF00639
PF00665
PF00707
PF01042
PF01133
PF01381
PF01575
PF01619
PF01722
PF01784
PF01871
PF01878
PF01922
PF01951
PF01997
PF02033
PF02167
PF02268
PF02423
PF02492
PF02751
PF02801
PF02935
PF02939
PF02944
PF02958
PF02970
PF03102
PF03159
PF03265
PF03321
PF03403
PF03437
PF03571
PF03676
PF03715
PF03782
PF03819
PF03915
PF03932
PF03937
PF03942
PF03966
PF03981
PF04134
PF04241
PF04379
PF04424
PF04494
PF04495
PF04669
PF04762
PF04795
PF04821
PF04902
PF05022
PF05029
PF05066
PF05110
PF05127
PF05129
PF05182
PF05198
PF05219
PF05238
PF05292
PF05350
PF05427
PF05428
PF05458
PF05460
PF05477
PF05604
PF05652
PF05670
PF05742
PF05764
PF05768
PF05826
PF05839
PF05890
PF06080
PF06110
PF06229
PF06278
PF06292
PF06388
PF06400
PF06401
PF06413
PF06441
PF06473
PF06565
PF06588
PF06677
PF06726
PF06784
PF06905
PF06907
PF06910
PF06937
PF06979
PF07000
PF07035
PF07052
PF07163
PF07189
PF07287
PF07347
PF07676
PF07683
PF07763
PF07767
PF07778
PF07959
PF07967
PF08014
PF08149
PF08159
PF08161
PF08208
PF08315
PF08351
PF08511
PF08523
PF08561
PF08577
PF08584
PF08600
PF08623
PF08666
PF08694
PF08939
PF08991
PF09014
PF09047
PF09072
PF09184
PF09346
PF09350
PF09368
PF09404
PF09439
PF09454
PF09468
PF09495
PF09631
PF09649
PF09696
PF09734
PF09737
PF09751
PF09774
PF09778
PF09781
PF09786
PF09808
PF10152
PF10159
PF10169
PF10171
PF10175
PF10178
PF10179
PF10183
PF10203
PF10208
PF10209
PF10217
PF10230
PF10235
PF10238
PF10239
PF10241
PF10246
PF10258
PF10273
PF10274
PF10312
PF10345
PF10441
PF10469
PF10488
PF10494
PF10571
PF10873
PF11176
PF11221
PF11262
PF11315
PF11555
PF11594
PF11707
PF11732
PF11768
PF11875
PF11918
PF12002
PF12038
PF12070
PF12090
PF12157
PF12231
PF12325
PF12329
PF12366
PF12416
PF12422
PF12448
PF12463
PF12509
PF12510
PF12516
PF12589
PF12618
PF12656
PF12657
PF12660
PF12896
PF13409
PF13452
PF13476
PF13622
PF13691
PF13718
PF13725
PF13820
PF13866
PF13867
PF13887
PF13888
PF13919
PF13922
PF14077
PF14377
PF14465
PF14473
PF14478
PF14630
PF14645
PF14705
PF14723
PF14766
PF14767
PF14768
PF14774
PF14778
PF14799
PF14904
PF14926
PF14953
PF14968
PF14969
PF15004
PF15016
PF15024
PF15032
PF15063
PF15070
PF15120
PF15134
PF15185
PF15198
PF15248
PF15257
PF15288
PF15290
PF15298
PF15300
PF15316
PF15319
PF15323
PF15341
PF15355
PF15385
PF15497
PF15559
PF15619
PF15630
PF00024
PF00393
PF00468
PF00638
PF00829
PF00838
PF00918
PF01012
PF01019
PF01020
PF01093
PF01195
PF01229
PF01271
PF01285
PF01368
PF01466
PF01498
PF01594
PF01743
PF01755
PF01765
PF01844
PF01916
PF01927
PF01928
PF01968
PF01980
PF02029
PF02060
PF02070
PF02083
PF02096
PF02104
PF02186
PF02330
PF02368
PF02515
PF02538
PF02666
PF02731
PF02733
PF02734
PF02833
PF02894
PF03029
PF03073
PF03091
PF03148
PF03221
PF03266
PF03328
PF03343
PF03364
PF03575
PF03629
PF03671
PF03821
PF03839
PF03847
PF03997
PF04032
PF04049
PF04176
PF04184
PF04192
PF04266
PF04305
PF04321
PF04366
PF04628
PF04629
PF04668
PF04695
PF04774
PF04822
PF04836
PF04868
PF04874
PF04904
PF04905
PF04916
PF04923
PF04979
PF05224
PF05251
PF05334
PF05348
PF05368
PF05378
PF05392
PF05438
PF05507
PF05705
PF05716
PF05731
PF05856
PF05875
PF05978
PF06012
PF06025
PF06093
PF06098
PF06221
PF06271
PF06320
PF06393
PF06583
PF06632
PF06644
PF06679
PF06699
PF06730
PF06809
PF06858
PF06859
PF07114
PF07286
PF07292
PF07304
PF07406
PF07496
PF07691
PF07774
PF07779
PF07782
PF07834
PF07946
PF07947
PF08155
PF08213
PF08288
PF08338
PF08385
PF08473
PF08555
PF08613
PF08658
PF08687
PF08743
PF08772
PF08806
PF08839
PF08920
PF08947
PF09033
PF09045
PF09073
PF09333
PF09420
PF09445
PF09470
PF09733
PF09741
PF09746
PF09750
PF09752
PF09762
PF09767
PF09775
PF09779
PF09782
PF09797
PF09992
PF10044
PF10046
PF10158
PF10172
PF10177
PF10187
PF10190
PF10191
PF10197
PF10221
PF10229
PF10231
PF10259
PF10271
PF10280
PF10343
PF10349
PF10476
PF10479
PF10487
PF10495
PF10540
PF10551
PF10561
PF10574
PF10602
PF10644
PF11069
PF11357
PF11467
PF11470
PF11488
PF11568
PF11569
PF11571
PF11618
PF11699
PF11831
PF11911
PF12024
PF12068
PF12234
PF12248
PF12489
PF12554
PF12627
PF12705
PF12773
PF12836
PF12848
PF12894
PF12938
PF13096
PF13167
PF13232
PF13233
PF13299
PF13358
PF13364
PF13378
PF13402
PF13704
PF13812
PF13843
PF13862
PF13873
PF13883
PF13884
PF13889
PF13898
PF13902
PF13915
PF13918
PF13965
PF14031
PF14640
PF14722
PF14744
PF14745
PF14746
PF14750
PF14854
PF14863
PF14881
PF14913
PF14919
PF14934
PF14965
PF14967
PF14973
PF14980
PF15001
PF15007
PF15025
PF15031
PF15036
PF15043
PF15052
PF15055
PF15086
PF15092
PF15110
PF15113
PF15128
PF15151
PF15168
PF15190
PF15207
PF15245
PF15247
PF15249
PF15279
PF15304
PF15308
PF15327
PF15365
PF15377
PF15378
PF15412
PF15433
PF15452
PF15469
PF15477
PF15503
PF15612
PF15613
PF15614
PF00231
PF00232
PF00465
PF00821
PF00860
PF00886
PF01129
PF01165
PF01188
PF01216
PF01230
PF01299
PF01454
PF01464
PF01648
PF01655
PF01821
PF01869
PF01918
PF02072
PF02213
PF02290
PF02545
PF02585
PF02602
PF02676
PF02827
PF02872
PF02961
PF03066
PF03283
PF03297
PF03366
PF03371
PF03644
PF03834
PF03870
PF03896
PF03962
PF03972
PF04045
PF04051
PF04056
PF04083
PF04406
PF04418
PF04614
PF04676
PF04677
PF04721
PF04722
PF04733
PF04889
PF04922
PF04938
PF05020
PF05021
PF05025
PF05158
PF05205
PF05277
PF05279
PF05422
PF05493
PF05572
PF05645
PF05680
PF05914
PF06026
PF06102
PF06105
PF06119
PF06427
PF06469
PF06541
PF06567
PF06584
PF06658
PF06870
PF06966
PF07047
PF07221
PF07324
PF07421
PF07491
PF07545
PF07773
PF07926
PF07975
PF08039
PF08144
PF08221
PF08227
PF08474
PF08487
PF08568
PF08615
PF08616
PF08661
PF08702
PF08788
PF08824
PF09038
PF09064
PF09079
PF09112
PF09247
PF09309
PF09430
PF09735
PF09758
PF10155
PF10181
PF10193
PF10195
PF10218
PF10252
PF10300
PF10447
PF10453
PF10497
PF10507
PF10545
PF11027
PF11409
PF11543
PF11573
PF11652
PF11788
PF11834
PF11841
PF11979
PF12162
PF12304
PF12356
PF12456
PF12485
PF12490
PF12547
PF12632
PF12714
PF12752
PF12816
PF12933
PF12934
PF13384
PF13695
PF13851
PF14008
PF14050
PF14075
PF14138
PF14578
PF14770
PF14845
PF14875
PF14943
PF14978
PF15027
PF15051
PF15053
PF15062
PF15065
PF15103
PF15108
PF15169
PF15293
PF15299
PF15328
PF15332
PF15376
PF15413
PF15467
PF15519
PF00166
PF00236
PF00303
PF00344
PF00584
PF00698
PF00827
PF00857
PF00923
PF01016
PF01168
PF01243
PF01257
PF01300
PF01435
PF01599
PF01632
PF01775
PF01783
PF01791
PF01812
PF01883
PF01931
PF02014
PF02151
PF02195
PF02229
PF02284
PF02347
PF02517
PF02540
PF02586
PF02598
PF02636
PF02926
PF03036
PF03045
PF03164
PF03189
PF03205
PF03345
PF03399
PF03572
PF03638
PF03645
PF03657
PF03735
PF04037
PF04048
PF04062
PF04118
PF04127
PF04177
PF04402
PF04442
PF04506
PF04553
PF04588
PF04598
PF04652
PF04691
PF04790
PF04803
PF04921
PF04925
PF04931
PF04939
PF04981
PF05024
PF05030
PF05057
PF05090
PF05160
PF05187
PF05236
PF05303
PF05405
PF05439
PF05600
PF05667
PF05676
PF05824
PF06087
PF06148
PF06244
PF06248
PF06423
PF06424
PF06463
PF06524
PF06607
PF06637
PF06807
PF06951
PF07034
PF07074
PF07200
PF07213
PF07228
PF07264
PF07540
PF07557
PF07814
PF07915
PF07919
PF08212
PF08293
PF08314
PF08445
PF08491
PF08492
PF08551
PF08571
PF08610
PF08644
PF08934
PF09007
PF09140
PF09170
PF09789
PF09790
PF09793
PF09822
PF10018
PF10034
PF10185
PF10192
PF10205
PF10213
PF10236
PF10245
PF10248
PF10265
PF10291
PF10392
PF10504
PF10559
PF10590
PF10639
PF10914
PF11261
PF11559
PF11566
PF11704
PF11705
PF11769
PF11817
PF12022
PF12125
PF12333
PF12436
PF12569
PF12681
PF12719
PF12721
PF12907
PF13328
PF13536
PF13593
PF13634
PF13692
PF13766
PF13772
PF13934
PF13948
PF13950
PF14374
PF14533
PF14542
PF14719
PF14811
PF14826
PF14909
PF14946
PF14964
PF14987
PF15163
PF15188
PF15243
PF15251
PF15252
PF15260
PF15301
PF15321
PF15345
PF15346
PF15384
PF15396
PF15489
PF15492
PF15501
PF00072
PF00131
PF00184
PF00220
PF00237
PF00444
PF00448
PF00456
PF00657
PF00703
PF00714
PF01106
PF01122
PF01134
PF01156
PF01212
PF01215
PF01227
PF01250
PF01256
PF01281
PF01597
PF01764
PF01847
PF01902
PF01929
PF02024
PF02055
PF02109
PF02256
PF02275
PF02404
PF02714
PF02789
PF02836
PF02837
PF02881
PF02886
PF02906
PF03587
PF03604
PF03992
PF03998
PF04006
PF04086
PF04091
PF04096
PF04113
PF04148
PF04194
PF04420
PF04421
PF04729
PF04750
PF04926
PF04928
PF04959
PF04990
PF04992
PF05004
PF05026
PF05180
PF05282
PF05283
PF05556
PF05620
PF05669
PF05694
PF05699
PF05753
PF05794
PF05881
PF05889
PF05922
PF05983
PF06212
PF06294
PF06350
PF06374
PF06375
PF06396
PF06432
PF06625
PF06645
PF06650
PF06657
PF06701
PF06728
PF06936
PF07001
PF07065
PF07106
PF07576
PF07711
PF07724
PF07978
PF07985
PF08080
PF08190
PF08232
PF08236
PF08285
PF08368
PF08418
PF08499
PF08517
PF08640
PF08712
PF08729
PF08925
PF09138
PF09166
PF09409
PF09416
PF09738
PF09742
PF09755
PF09763
PF09765
PF09817
PF10036
PF10168
PF10189
PF10225
PF10254
PF10264
PF10269
PF10373
PF10374
PF10427
PF10481
PF10490
PF10637
PF10744
PF11515
PF11521
PF11540
PF11627
PF11779
PF11793
PF11816
PF11914
PF11916
PF12026
PF12066
PF12110
PF12196
PF12578
PF12765
PF12830
PF13432
PF13506
PF13594
PF13806
PF13870
PF13879
PF13932
PF13967
PF14327
PF14631
PF14649
PF14652
PF14655
PF14703
PF14763
PF14777
PF14822
PF14846
PF14887
PF14954
PF14961
PF15017
PF15109
PF15187
PF15313
PF15342
PF15439
PF15473
PF15475
PF15508
PF15627
PF00208
PF00214
PF00346
PF00580
PF00687
PF00710
PF00719
PF00762
PF00832
PF00953
PF01053
PF01058
PF01092
PF01154
PF01157
PF01191
PF01192
PF01196
PF01201
PF01209
PF01214
PF01263
PF01273
PF01387
PF01396
PF01422
PF01512
PF01535
PF01725
PF01758
PF01814
PF01981
PF02101
PF02144
PF02172
PF02245
PF02344
PF02778
PF02812
PF02938
PF03051
PF03068
PF03152
PF03199
PF03200
PF03248
PF03253
PF03308
PF03344
PF03451
PF03517
PF03531
PF03647
PF03660
PF03661
PF03690
PF03781
PF03813
PF03871
PF03908
PF03911
PF03917
PF03969
PF03985
PF04080
PF04114
PF04146
PF04265
PF04281
PF04419
PF04502
PF04710
PF04784
PF04814
PF04882
PF04900
PF04968
PF05011
PF05071
PF05147
PF05241
PF05285
PF05404
PF05529
PF05571
PF05608
PF05609
PF05625
PF05712
PF05808
PF06001
PF06391
PF06554
PF06775
PF06978
PF06984
PF07260
PF07819
PF07857
PF08038
PF08214
PF08265
PF08318
PF08320
PF08373
PF08384
PF08433
PF08514
PF08540
PF08569
PF08612
PF08625
PF08737
PF08740
PF09034
PF09202
PF09384
PF09402
PF09465
PF09496
PF09531
PF09596
PF09668
PF09728
PF10148
PF10211
PF10250
PF10251
PF10268
PF10275
PF10341
PF10508
PF10531
PF10577
PF10589
PF11111
PF11532
PF11712
PF11789
PF11904
PF12075
PF12129
PF12140
PF12146
PF12280
PF12301
PF12371
PF12457
PF12772
PF12861
PF13177
PF13248
PF13361
PF13507
PF13564
PF13616
PF13679
PF13839
PF13840
PF13890
PF13901
PF13917
PF14061
PF14226
PF14291
PF14360
PF14566
PF14698
PF14761
PF14762
PF14775
PF14780
PF14802
PF14910
PF14911
PF14916
PF14929
PF14937
PF14972
PF15018
PF15045
PF15156
PF15259
PF15266
PF15317
PF00162
PF00164
PF00203
PF00277
PF00490
PF00491
PF00525
PF00570
PF00935
PF00975
PF01015
PF01187
PF01194
PF01280
PF01294
PF01327
PF01457
PF01510
PF01557
PF01697
PF01776
PF01876
PF01885
PF01900
PF01990
PF01991
PF02002
PF02044
PF02099
PF02487
PF02536
PF02637
PF02744
PF02746
PF02934
PF02969
PF03088
PF03130
PF03146
PF03298
PF03332
PF03398
PF03650
PF03747
PF03850
PF03859
PF04065
PF04084
PF04135
PF04140
PF04158
PF04161
PF04714
PF04840
PF04841
PF04950
PF05195
PF05216
PF05255
PF05517
PF05602
PF05603
PF05615
PF05631
PF05859
PF06021
PF06159
PF06418
PF06466
PF06573
PF06662
PF06682
PF06741
PF06743
PF06883
PF07019
PF07051
PF07147
PF07524
PF07571
PF07757
PF08158
PF08231
PF08286
PF08311
PF08375
PF08510
PF08519
PF08526
PF08527
PF08572
PF08574
PF08773
PF08797
PF08923
PF08944
PF09230
PF09292
PF09307
PF09727
PF09801
PF10170
PF10223
PF10247
PF10255
PF10288
PF10394
PF10510
PF10629
PF11182
PF11277
PF11626
PF11708
PF11781
PF11977
PF12269
PF12287
PF12577
PF12624
PF12736
PF12832
PF12851
PF13324
PF13431
PF13613
PF13669
PF13886
PF14438
PF14651
PF14721
PF14759
PF14772
PF14821
PF14857
PF14940
PF15000
PF15056
PF15085
PF15117
PF15122
PF15258
PF15306
PF00081
PF00088
PF00338
PF00366
PF00542
PF00647
PF00756
PF00764
PF01025
PF01166
PF01172
PF01208
PF01245
PF01267
PF01451
PF01465
PF01470
PF01476
PF01566
PF01607
PF01633
PF01794
PF01803
PF01834
PF01866
PF02045
PF02114
PF02166
PF02223
PF02285
PF02630
PF02668
PF02765
PF02777
PF02921
PF03054
PF03184
PF03223
PF03247
PF03388
PF03484
PF03568
PF03577
PF03733
PF03849
PF03909
PF04034
PF04121
PF04139
PF04423
PF04707
PF04824
PF04825
PF04909
PF05051
PF05132
PF05175
PF05225
PF05700
PF05741
PF05786
PF05804
PF05817
PF05843
PF06027
PF06060
PF06155
PF06179
PF06202
PF06237
PF06293
PF06311
PF06312
PF06331
PF06387
PF06421
PF06468
PF06529
PF06544
PF07225
PF07700
PF07817
PF07884
PF07933
PF08059
PF08064
PF08066
PF08165
PF08172
PF08174
PF08210
PF08243
PF08490
PF08547
PF08784
PF08826
PF08910
PF08914
PF09036
PF09165
PF09174
PF09329
PF09332
PF09377
PF09666
PF09724
PF09753
PF09794
PF09805
PF09811
PF10162
PF10174
PF10278
PF10309
PF10420
PF10431
PF10473
PF10484
PF10496
PF11613
PF11648
PF11698
PF11952
[truncated: 2,559 more rows]

## Sheet: D.labrax
PF01042
PF01195
PF01697
PF01713
PF01928
PF02070
PF02167
PF03105
PF03124
PF03190
PF03399
PF03732
PF04629
PF05002
PF05041
PF05207
PF05219
PF05478
PF06218
PF06229
PF06388
PF06441
PF06583
PF06809
PF06821
PF06911
PF06979
PF07019
PF07051
PF07202
PF07386
PF07426
PF07779
PF07851
PF08234
PF08473
PF08590
PF08660
PF08961
PF09045
PF09777
PF09786
PF10151
PF10154
PF10164
PF10200
PF10206
PF10222
PF10233
PF10260
PF10276
PF10479
PF11028
PF11057
PF11303
PF12017
PF12456
PF12554
PF12752
PF13325
PF13358
PF13383
PF13664
PF13865
PF13881
PF14723
PF14778
PF14880
PF14967
PF14995
PF15011
PF15029
PF15038
PF15051
PF15071
PF15100
PF15179
PF15221
PF15229
PF15298
PF15345
PF15347
PF15393
PF15453
PF15576
PF00109
PF00144
PF00687
PF00698
PF01093
PF01588
PF01594
PF01738
PF01875
PF01968
PF01997
PF02538
PF02801
PF02944
PF02961
PF03055
PF03148
PF03227
PF03821
PF04046
PF04101
PF04253
PF04379
PF04495
PF04511
PF04762
PF04774
PF05175
PF05225
PF05378
PF05439
PF05811
PF05890
PF06140
PF06638
PF06650
PF07093
PF07111
PF07593
PF07713
PF07773
PF07890
PF08161
PF08213
PF08659
PF08688
PF09333
PF09346
PF09430
PF09726
PF10183
PF10187
PF10195
PF10221
PF10225
PF10228
PF10268
PF10300
PF10469
PF10545
PF10572
PF10577
PF10780
PF11704
PF12054
PF12257
PF12371
PF12578
PF12640
PF12772
PF12832
PF13251
PF13271
PF13279
PF13369
PF13392
PF13676
PF13695
PF13821
PF13877
PF13886
PF13901
PF14077
PF14599
PF14642
PF14722
PF14753
PF14765
PF14773
PF14862
PF14949
PF14960
PF14965
PF15052
PF15063
PF15090
PF15109
PF15125
PF15130
PF15140
PF15159
PF15172
PF15176
PF15185
PF15207
PF15279
PF15350
PF15351
PF00037
PF00131
PF00205
PF00329
PF00574
PF01018
PF01053
PF01234
PF01256
PF01557
PF01575
PF01755
PF01757
PF01812
PF01813
PF01844
PF01869
PF01871
PF01963
PF01984
PF02077
PF02096
PF02368
PF02492
PF02585
PF02586
PF02594
PF02598
PF02775
PF02776
PF03099
PF03189
PF03215
PF03226
PF03321
PF03328
PF03437
PF03575
PF03690
PF03878
PF03981
PF04118
PF04133
PF04227
PF04669
PF04676
PF04677
PF04696
PF04697
PF04828
PF04836
PF05004
PF05018
PF05127
PF05129
PF05154
PF05255
PF05277
PF05279
PF05334
PF05350
PF05427
PF05458
PF05463
PF05477
PF05571
PF05604
PF05742
PF05768
PF05824
PF05903
PF05914
PF06031
PF06105
PF06237
PF06396
PF06567
PF06625
PF06677
PF06775
PF06907
PF06937
PF07000
PF07035
PF07052
PF07114
PF07324
PF07406
PF07683
PF07857
PF07978
PF08315
PF08351
PF08547
PF08584
PF08646
PF08824
PF09439
PF09668
PF09696
PF09727
PF09734
PF09741
PF09746
PF09752
PF09755
PF09758
PF09762
PF09767
PF09772
PF09775
PF09778
PF09779
PF09782
PF09793
PF09806
PF09992
PF10148
PF10159
PF10169
PF10177
PF10188
PF10192
PF10197
PF10211
PF10217
PF10218
PF10223
PF10252
PF10257
PF10269
PF10271
PF10343
PF10349
PF10373
PF10374
PF10457
PF10476
PF10480
PF11027
PF11176
PF11470
PF11488
PF11816
PF11911
PF11952
PF12026
PF12129
PF12325
PF12329
PF12485
PF12516
PF12572
PF12657
PF12660
PF12681
PF12850
PF12938
PF13232
PF13290
PF13324
PF13452
PF13704
PF13718
PF13725
PF13863
PF13902
PF13904
PF13918
PF14473
PF14478
PF14542
PF14560
PF14704
PF14719
PF14752
PF14761
PF14762
PF14763
PF14769
PF14799
PF14854
PF14904
PF14934
PF14944
PF14946
PF14968
PF15007
PF15010
PF15016
PF15025
PF15031
PF15043
PF15053
PF15091
PF15113
PF15135
PF15180
PF15182
PF15248
PF15257
PF15260
PF15262
PF15293
PF15295
PF15303
PF15316
PF15327
PF15341
PF15355
PF15363
PF15376
PF15377
PF15378
PF15405
PF15440
PF15462
PF15473
PF15477
PF15625
PF15630
PF00456
PF00665
PF01168
PF01229
PF01435
PF01466
PF01476
PF01722
PF01927
PF01981
PF02065
PF02195
PF02515
PF02518
PF02567
PF02686
PF02714
PF02926
PF02935
PF02939
PF02990
PF03051
PF03184
PF03232
PF03403
PF03451
PF03781
PF03819
PF03881
PF03932
PF03969
PF04117
PF04588
PF04598
PF04668
PF04800
PF04822
PF04832
PF04935
PF05030
PF05118
PF05178
PF05283
PF05375
PF05428
PF05434
PF05495
PF05602
PF05609
PF05781
PF05879
PF06271
PF06469
PF06859
PF07264
PF07535
PF07542
PF07766
PF07803
PF07834
PF07850
PF08022
PF08030
PF08080
PF08644
PF08658
PF08687
PF08755
PF09064
PF09112
PF09445
PF09454
PF09738
PF09769
PF10172
PF10199
PF10265
PF10436
PF10481
PF10490
PF10495
PF10516
PF10914
PF11182
PF11566
PF12020
PF12062
PF12304
PF12489
PF12589
PF12726
PF12924
PF12936
PF13302
PF13364
PF13536
PF13679
PF13764
PF13839
PF13841
PF13914
PF13916
PF13967
PF14051
PF14226
PF14655
PF14656
PF14703
PF14736
PF14826
PF14997
PF15035
PF15055
PF15069
PF15332
PF15364
PF00184
PF00220
PF00355
PF00446
PF00465
PF00489
PF00837
PF00890
PF01058
PF01106
PF01204
PF01216
PF01244
PF01512
PF01592
PF01669
PF01743
PF01764
PF01916
PF01937
PF02055
PF02060
PF02083
PF02130
PF02806
PF03102
PF03265
PF03308
PF03966
PF03987
PF04272
PF04750
PF05090
PF05187
PF05438
PF05652
PF05922
PF05958
PF06012
PF06025
PF06079
PF06365
PF06522
PF06637
PF06662
PF07213
PF07228
PF07448
PF07724
PF07731
PF07782
PF07819
PF08165
PF08499
PF08568
PF08606
PF08666
PF08712
PF08920
PF09286
PF09320
PF09747
PF09788
PF10248
PF10250
PF10262
PF10267
PF10507
PF10531
PF10589
PF11032
PF11831
PF12146
PF12248
PF12301
PF12400
PF12483
PF12624
PF12627
PF12816
PF12871
PF12877
PF13248
PF13622
PF13661
PF13673
PF13883
PF13926
PF13965
PF14050
PF14377
PF14764
PF14821
PF14845
PF14851
PF14857
PF15037
PF15247
PF15264
PF15282
PF15413
PF15613
PF00072
PF00166
PF00346
PF00436
PF00633
PF00710
PF00918
PF00969
PF01110
PF01122
PF01163
PF01188
PF01263
PF01329
PF01425
PF01619
PF01687
PF01784
PF01808
PF01900
PF01956
PF02044
PF02101
PF02126
PF02513
PF02525
PF03029
PF03283
PF03298
PF03364
PF03647
PF03666
PF03669
PF03747
PF03942
PF04051
PF04083
PF04145
PF04146
PF04176
PF04201
PF04389
PF04419
PF04442
PF04446
PF04502
PF04652
PF04790
PF04819
PF04923
PF05049
PF05270
PF05300
PF05462
PF05608
PF05667
PF05794
PF05808
PF05875
PF05918
PF05978
PF06473
PF06668
PF06702
PF06825
PF07200
PF07359
PF07517
PF07555
PF07763
PF07798
PF07814
PF08232
PF08288
PF08409
PF08434
PF08457
PF08534
PF08613
PF08617
PF08626
PF08737
PF08839
PF09005
PF09296
PF09297
PF09315
PF09360
PF09412
PF09468
PF09631
PF09731
PF09789
PF10166
PF10178
PF10179
PF10230
PF10235
PF10504
PF10561
PF11515
PF11918
PF12341
PF12356
PF12422
PF12580
PF12583
PF12656
PF12736
PF12773
PF12907
PF13019
PF13167
PF13297
PF13378
PF13613
PF13738
PF13879
PF13890
PF13950
PF14413
PF14538
PF14811
PF14875
PF14909
PF14916
PF14936
PF14937
PF14940
PF14962
PF15000
PF15018
PF15054
PF15070
PF15122
PF15151
PF15258
PF15259
PF15266
PF15300
PF15308
PF15475
PF15503
PF00081
PF00245
PF00303
PF00707
PF00719
PF00732
PF00976
PF01087
PF01134
PF01160
PF01243
PF01255
PF01498
PF01648
PF01878
PF02014
PF02223
PF02404
PF02545
PF02733
PF02734
PF02744
PF02777
PF02872
PF02970
PF03109
PF03130
PF03247
PF03253
PF03388
PF03398
PF03522
PF03571
PF03782
PF03896
PF04042
PF04300
PF04664
PF04691
PF04724
PF04768
PF04821
PF05029
PF05195
PF05198
PF05199
PF05224
PF05292
PF05404
PF05510
PF05716
PF05731
PF06026
PF06110
PF06294
PF06312
PF06413
PF06728
PF06729
PF06784
PF06842
PF06951
PF07496
PF07807
PF07808
PF07884
PF08035
PF08384
PF08557
PF08569
PF08608
PF08616
PF08952
PF09396
PF09742
PF10037
PF10147
PF10254
PF10505
PF10579
PF10590
PF11107
PF11613
PF11669
PF11715
PF12002
PF12024
PF12075
PF12177
PF12180
PF12490
PF12933
PF12934
PF13328
PF13384
PF13506
PF13820
PF13884
PF13887
PF13888
PF13899
PF13932
PF14061
PF14291
PF14554
PF14570
PF14603
PF15024
PF15036
PF15045
PF15178
PF15228
PF15328
PF15342
PF15361
PF15501
PF15612
PF00340
PF00657
PF00748
PF00756
PF00958
PF01154
PF01170
PF01321
PF01323
PF01368
PF01451
PF01521
PF01731
PF01773
PF02127
PF02194
PF02213
PF02245
PF02291
PF02330
PF02372
PF02475
PF02789
PF02833
PF03073
PF03152
PF03199
PF03540
PF03644
PF03827
PF03917
PF04189
PF04190
PF04265
PF04366
PF04418
PF04494
PF04893
PF05028
PF05057
PF05147
PF05254
PF05303
PF05556
PF05622
PF05624
PF06373
PF06375
PF06400
PF06401
PF06463
PF06814
PF06905
PF06966
PF07084
PF07189
PF07534
PF07545
PF07670
PF07757
PF07837
PF07946
PF07967
PF07989
PF08039
PF08540
PF08564
PF08565
PF08583
PF08600
PF08610
PF08620
PF08621
PF08628
PF08772
PF09049
PF09050
PF09051
PF09272
PF09307
PF09531
PF09728
PF09812
PF10174
PF10193
PF10198
PF10205
PF10208
PF10246
PF10273
PF10431
PF10473
PF10497
PF10537
PF11555
PF12280
PF12436
PF12838
PF12895
PF13233
PF13242
PF13606
PF13659
PF13802
PF13806
PF13844
PF14138
PF14533
PF14649
PF14678
PF14705
PF14807
PF14943
PF14980
PF15017
PF00075
PF00103
PF00213
PF00236
PF00277
PF00348
PF00450
PF00494
PF00534
PF00726
PF00810
PF01179
PF01387
PF01457
PF01566
PF01583
PF01633
PF01693
PF01747
PF01761
PF02254
PF02348
PF02727
PF02728
PF03036
PF03142
PF03185
PF03366
PF03494
PF03632
PF03911
PF03915
PF04437
PF04515
PF04553
PF04615
PF04667
PF04709
PF04721
PF04855
PF04858
PF05182
PF05327
PF05355
PF05392
PF05395
PF05507
PF05600
PF05724
PF06102
PF06544
PF06916
PF07353
PF07400
PF07569
PF07576
PF07818
PF07947
PF07984
PF08064
PF08143
PF08368
PF08373
PF08375
PF08572
PF08797
PF09007
PF09057
PF09073
PF09303
PF09409
PF09453
PF09469
PF09507
PF09750
PF09797
PF09808
PF10229
PF10238
PF10240
PF10258
PF10261
PF10294
PF10296
PF10601
PF10629
PF10961
PF11540
PF11547
PF11559
PF11904
PF12036
PF12090
PF12333
PF12478
PF12549
PF12851
PF13409
PF13815
PF13871
PF14160
PF14161
PF14306
PF14724
PF14744
PF14745
PF14746
PF14987
PF15183
PF15304
PF15312
PF15321
PF15389
PF15490
PF15614
PF00342
PF00466
PF00561
PF00580
PF00701
PF00919
PF00923
PF00975
PF01103
PF01120
PF01187
PF01381
PF01424
PF01642
PF01746
PF01866
PF01883
PF01938
PF01958
PF02002
PF02221
PF02268
PF02290
PF02301
PF02602
PF02751
PF03088
PF03164
PF03447
PF03473
PF03476
PF03662
PF03665
PF03972
PF04006
PF04034
PF04081
PF04088
PF04124
PF04140
PF04177
PF04402
PF04506
PF04628
PF04695
PF04716
PF04784
PF04889
PF04979
PF05011
PF05022
PF05160
PF05640
PF05694
PF05805
PF05822
PF05971
PF06027
PF06320
PF06350
PF06369
PF06617
PF06631
PF06658
PF06699
PF06858
PF06989
PF07074
PF07258
PF07521
PF07676
PF07711
PF07774
PF07856
PF07933
PF08066
PF08154
PF08155
PF08365
PF08390
PF08491
PF08523
PF08585
PF08604
PF08703
PF08941
PF08944
PF09014
PF09292
PF09368
PF09415
PF09735
PF09753
PF09787
PF10175
PF10231
PF10239
PF10392
PF10427
PF10447
PF10540
PF10606
PF11232
PF11235
PF11502
PF11521
PF11571
PF11648
PF11788
PF11802
PF11882
PF11978
PF12067
PF12070
PF12210
PF12287
PF12335
PF13299
PF13361
PF13602
PF13638
PF13691
PF13843
PF13851
PF13854
PF13862
PF13919
PF13922
PF14075
PF14578
PF14750
PF14802
PF15001
PF15103
PF15306
PF15336
PF15337
PF15385
PF15409
PF15439
PF15452
PF15497
PF00021
PF00088
PF00162
PF00208
PF00221
PF00224
PF00244
PF00480
PF00682
PF00709
PF01238
PF01286
PF01296
PF01464
PF01814
PF01990
PF02100
PF02170
PF02171
PF02256
PF02274
PF02344
PF02350
PF02487
PF02812
PF02887
PF02906
PF03179
PF03205
PF03208
PF03301
PF03344
PF03847
PF03943
PF03992
PF04089
PF04098
PF04266
PF04813
PF04922
PF05020
PF05021
PF05181
PF05285
PF05348
PF05422
PF05706
PF05843
PF05889
PF06221
PF06419
PF06424
PF06632
PF06743
PF06807
PF07491
PF07502
PF07778
PF07780
PF08158
PF08159
PF08367
PF08567
PF08574
PF08672
PF08699
PF08913
PF08923
PF09047
PF09139
PF09162
PF09470
PF09803
PF10162
PF10191
PF10213
PF10245
PF10393
PF10637
PF11315
PF11531
PF11543
PF11594
PF11618
PF11861
PF12234
PF12269
PF12284
PF12457
PF12595
PF12721
PF13359
PF13432
PF13532
PF13616
PF14048
PF14630
PF14728
PF14780
PF14973
PF14998
PF15146
PF15150
PF15187
PF15290
PF15388
PF15454
PF00316
PF00359
PF00468
PF00490
PF00891
PF01070
PF01209
PF01214
PF01300
PF01422
PF01510
PF01536
PF01549
PF01822
PF02036
PF02106
PF02186
PF02410
PF02746
PF02778
PF02866
PF02889
PF02978
PF03159
PF03200
PF03733
PF03813
PF03834
PF04032
PF04045
PF04080
PF04084
PF04100
PF04112
PF04158
PF04321
PF04388
PF04438
PF04573
PF04622
PF04666
PF04710
PF04926
PF04939
PF05038
PF05216
PF05241
PF05572
PF05699
PF05712
PF05719
PF05826
PF05915
PF05983
PF06003
PF06093
PF06148
PF06211
PF06292
PF06384
PF06423
PF06427
PF06482
PF06565
PF06573
PF06701
PF06888
PF06978
PF07163
PF07260
PF07347
PF07393
PF07544
PF07817
PF08067
PF08156
PF08239
PF08286
PF08355
PF08356
PF08451
PF08511
PF08551
PF08614
PF08640
PF08701
PF08776
PF08825
PF08947
PF09034
PF09067
PF09110
PF09111
PF09238
PF09247
PF09596
PF09743
PF10034
PF10168
PF10220
PF10272
PF10486
PF10856
PF11568
PF11635
PF12022
PF12157
PF12160
PF12330
PF12403
PF12455
PF12529
PF12719
PF12859
PF13507
PF13543
PF13594
PF13599
PF13692
PF13766
PF14443
PF14707
PF15003
PF15009
PF15019
PF15288
PF15384
PF15627
PF00044
PF00255
PF00361
PF00696
PF00764
PF00814
PF01020
PF01171
PF01267
PF01331
PF01379
PF01396
PF01595
PF01596
PF01780
PF01896
PF01918
PF02109
PF02177
PF02390
PF02516
PF02800
PF03054
PF03095
PF03188
PF03343
PF03351
PF03381
PF03435
PF03446
PF03587
PF03615
PF03656
PF03657
PF03700
PF03870
PF03900
PF03914
PF03997
PF04049
PF04056
PF04068
PF04109
PF04148
PF04406
PF04587
PF04597
PF04733
PF04868
PF04925
PF04990
PF04992
PF05132
PF05486
PF05625
PF05645
PF05786
PF05817
PF05891
PF06421
PF06432
PF06444
PF06448
PF06664
PF06803
PF06840
PF06870
PF07156
PF07722
PF07743
PF07975
PF08059
PF08163
PF08221
PF08236
PF08773
PF08826
PF09029
PF09058
PF09177
PF09350
PF09606
PF09733
PF09763
PF10181
PF10226
PF10236
PF10309
PF10483
PF10487
PF10515
PF10600
PF10607
PF11538
PF11834
PF11841
PF11881
PF11914
PF11980
PF12166
PF12533
PF12695
PF12826
PF12894
PF12896
PF12925
PF13538
PF13604
PF13656
PF13869
PF13872
PF14304
PF14360
PF14493
PF14735
PF14817
PF14833
PF14988
PF15233
PF00034
PF00116
PF00159
PF00164
PF00185
PF00215
PF00238
PF00338
PF00562
PF00573
PF00576
PF00636
PF00728
PF00749
PF00827
PF00886
PF00953
PF00965
PF01016
PF01025
PF01157
PF01191
PF01192
PF01253
PF01257
PF01625
PF01632
PF01650
PF01655
PF01779
PF01783
PF01868
PF01965
PF02057
PF02163
PF02320
PF02668
PF02729
PF02780
PF02790
PF02936
PF02938
PF03153
PF03223
PF03248
PF03462
PF03467
PF03561
PF03604
PF03661
PF03871
PF03908
PF03950
PF04062
PF04086
PF04161
PF04194
PF04387
PF04560
PF04561
PF04565
PF04566
PF04567
PF04698
PF04706
PF04758
PF04791
PF04921
PF05158
PF05180
PF05328
PF05460
PF05644
PF05821
PF05837
PF05881
PF06052
PF06155
PF06202
PF06293
PF06328
PF06524
PF06657
PF06703
PF06777
PF07034
PF07524
PF07541
PF07700
PF07742
PF08068
PF08146
PF08198
PF08293
PF08312
PF08490
PF08674
PF08675
PF08934
PF09036
PF09079
PF09174
PF09180
PF09240
PF09243
PF09402
PF09416
PF09773
PF09801
PF10237
PF11548
PF11640
PF11699
PF12397
PF12547
PF12705
PF12922
PF13177
PF13270
PF13793
PF13870
PF13907
PF14073
PF14374
PF14572
PF14622
PF14691
PF14698
PF14699
PF14701
PF14702
PF14749
PF14822
PF14910
PF14911
PF14948
PF14954
PF15056
PF15156
PF15184
PF15232
PF15324
PF15511
PF00119
PF00121
PF00384
PF00464
PF00703
PF00753
PF00821
PF00828
PF00832
PF00930
PF00988
PF00996
PF01027
PF01040
PF01071
PF01161
PF01194
PF01196
PF01201
PF01327
PF01401
PF01847
PF01873
PF01929
PF02485
PF02731
PF02787
PF02836
PF02837
PF02840
PF02843
PF02844
PF03332
PF03378
PF03474
PF03572
PF03985
PF04097
PF04275
PF04818
PF04908
PF05093
PF05237
PF05648
PF05873
PF06345
PF06468
PF06529
PF06984
PF07575
PF07888
PF07894
PF08072
PF08174
PF08294
PF08597
PF08669
PF08683
PF08746
PF09173
PF09326
PF10036
PF10234
PF10242
PF10394
PF10588
PF11616
PF11878
PF12114
PF12125
PF12260
PF12309
PF12451
PF12577
PF12872
PF13015
PF13460
PF13510
PF14204
PF14444
PF14513
PF14520
PF14629
PF14844
PF15170
PF15245
PF00108
PF00115
PF00163
PF00181
PF00214
PF00265
PF00291
PF00410
PF00416
PF00572
PF00731
PF01082
PF01111
PF01115
PF01169
PF01250
PF01259
PF01269
PF01279
PF01283
PF01408
PF01479
PF01564
PF01778
PF01798
PF02149
PF02219
PF02230
PF02403
PF02765
PF02803
PF02817
PF02823
PF03134
PF03371
PF03483
PF03484
PF03660
PF03712
PF03803
PF03947
PF03982
PF04048
PF04263
PF04410
PF04499
PF04627
PF04731
PF04847
PF04902
PF04938
PF04950
PF04970
PF04991
PF05282
PF05529
PF05676
PF05770
PF06391
PF06495
PF06762
PF07297
PF07522
PF07662
PF07988
PF08007
PF08038
PF08144
PF08190
PF08327
PF08445
PF08517
PF08519
PF08625
PF08771
PF08983
PF09229
PF09230
PF09316
PF09329
PF09332
PF09765
PF09766
PF09785
PF09809
PF09813
PF10212
PF10341
PF10415
PF10430
PF10602
PF11111
PF11409
PF11605
PF11865
PF11979
PF12012
PF12317
PF12372
PF12394
PF12798
PF12861
PF13948
PF14674
PF14675
PF14676
PF14677
PF14679
PF14680
PF15285
PF15396
PF00203
PF00390
PF00762
PF00970
PF01135
PF01172
PF02010
PF02063
PF02141
PF02284
PF02897
PF02913
PF03147
PF03359
PF03439
PF03455
PF03456
PF03568
PF03949
PF04281
PF04658
PF05362
PF05743
PF05783
PF05804
PF05916
PF06325
PF06418
PF07086
PF07528
PF07691
PF07986
PF08243
PF08648
PF08695
PF08729
PF09377
PF09494
PF09666
PF09794
PF09811
PF10186
[truncated: 1,975 more rows]

## Sheet: S.salar
PF01042
PF01195
PF01697
PF01713
PF02070
PF02167
PF03105
PF03124
PF03190
PF03399
PF03467
PF03732
PF04629
PF04750
PF05002
PF05219
PF06218
PF06229
PF06388
PF06441
PF06583
PF06809
PF06821
PF06911
PF06979
PF07051
PF07202
PF07386
PF07779
PF07851
PF08234
PF08391
PF08473
PF08590
PF08961
PF09045
PF09335
PF09777
PF09786
PF10151
PF10154
PF10164
PF10200
PF10206
PF10215
PF10222
PF10233
PF10260
PF10263
PF10479
PF11028
PF11057
PF11303
PF12017
PF12280
PF12456
PF13325
PF13358
PF13383
PF13664
PF13881
PF14617
PF14723
PF14778
PF14880
PF14967
PF14995
PF15011
PF15012
PF15029
PF15038
PF15051
PF15071
PF15100
PF15111
PF15172
PF15179
PF15221
PF15229
PF15298
PF15345
PF15347
PF15453
PF15576
PF00062
PF00144
PF00698
PF01093
PF01382
PF01588
PF01594
PF01738
PF01875
PF01968
PF01981
PF02441
PF02494
PF02525
PF02538
PF02696
PF02801
PF02944
PF02961
PF03148
PF03227
PF03821
PF04101
PF04241
PF04326
PF04495
PF04762
PF05041
PF05207
PF05378
PF05439
PF05811
PF05890
PF06294
PF06638
PF06650
PF07093
PF07111
PF07426
PF07593
PF07713
PF07773
PF07890
PF07959
PF08161
PF08659
PF08688
PF09333
PF09346
PF09726
PF10046
PF10183
PF10187
PF10195
PF10221
PF10225
PF10228
PF10268
PF10276
PF10300
PF10545
PF10572
PF10577
PF10780
PF11793
PF12037
PF12054
PF12257
PF12371
PF12578
PF12640
PF12689
PF12772
PF12832
PF13003
PF13251
PF13271
PF13279
PF13369
PF13392
PF13676
PF13695
PF13821
PF13877
PF13886
PF13901
PF13917
PF14077
PF14599
PF14642
PF14722
PF14753
PF14765
PF14773
PF14862
PF14949
PF14960
PF14965
PF15052
PF15063
PF15090
PF15130
PF15140
PF15159
PF15176
PF15185
PF15207
PF15242
PF15279
PF15350
PF15351
PF00037
PF00131
PF00205
PF00329
PF01018
PF01053
PF01234
PF01419
PF01557
PF01755
PF01757
PF01812
PF01813
PF01844
PF01869
PF01871
PF01980
PF01984
PF02077
PF02096
PF02368
PF02492
PF02582
PF02585
PF02586
PF02594
PF02598
PF02775
PF02776
PF02937
PF03091
PF03226
PF03318
PF03321
PF03328
PF03437
PF03690
PF03878
PF03981
PF04118
PF04133
PF04227
PF04669
PF04676
PF04677
PF04696
PF04697
PF04828
PF04836
PF04884
PF04916
PF05004
PF05018
PF05127
PF05129
PF05154
PF05277
PF05350
PF05458
PF05477
PF05571
PF05604
PF05742
PF05768
PF05824
PF05903
PF05914
PF06105
PF06140
PF06237
PF06396
PF06468
PF06567
PF06677
PF06907
PF06916
PF06937
PF07000
PF07002
PF07035
PF07052
PF07114
PF07324
PF07406
PF07683
PF07857
PF07942
PF08213
PF08315
PF08351
PF08547
PF08584
PF08646
PF08824
PF09310
PF09439
PF09649
PF09668
PF09696
PF09727
PF09734
PF09741
PF09746
PF09752
PF09755
PF09757
PF09758
PF09762
PF09767
PF09775
PF09778
PF09779
PF09782
PF09793
PF09806
PF09992
PF10148
PF10159
PF10169
PF10171
PF10177
PF10192
PF10197
PF10203
PF10217
PF10218
PF10223
PF10269
PF10271
PF10312
PF10343
PF10349
PF10358
PF10373
PF10374
PF10457
PF10476
PF10480
PF11176
PF11470
PF11712
PF11816
PF11911
PF11952
PF12026
PF12129
PF12325
PF12329
PF12516
PF12572
PF12580
PF12583
PF12657
PF12660
PF12681
PF12938
PF13232
PF13289
PF13290
PF13704
PF13718
PF13725
PF13806
PF13863
PF13902
PF13904
PF13918
PF14473
PF14478
PF14542
PF14560
PF14739
PF14761
PF14762
PF14763
PF14769
PF14774
PF14799
PF14828
PF14854
PF14863
PF14904
PF14926
PF14934
PF14946
PF14968
PF14976
PF15007
PF15016
PF15025
PF15031
PF15043
PF15053
PF15091
PF15101
PF15112
PF15113
PF15120
PF15125
PF15135
PF15180
PF15182
PF15248
PF15251
PF15257
PF15259
PF15260
PF15293
PF15316
PF15327
PF15341
PF15355
PF15363
PF15376
PF15377
PF15378
PF15405
PF15462
PF15477
PF15625
PF00456
PF00561
PF00665
PF01070
PF01168
PF01229
PF01435
PF01466
PF01476
PF01722
PF01927
PF02033
PF02065
PF02195
PF02515
PF02567
PF02686
PF02714
PF02926
PF02935
PF02939
PF02990
PF03184
PF03232
PF03403
PF03451
PF03819
PF03881
PF03932
PF03969
PF04046
PF04117
PF04305
PF04379
PF04588
PF04668
PF04756
PF04800
PF04822
PF04935
PF05030
PF05118
PF05178
PF05225
PF05279
PF05283
PF05375
PF05428
PF05434
PF05478
PF05495
PF05609
PF05781
PF05879
PF06271
PF06469
PF06989
PF07421
PF07535
PF07542
PF07766
PF07803
PF08644
PF08658
PF08687
PF08755
PF09064
PF09112
PF09272
PF09445
PF09454
PF09738
PF09772
PF10172
PF10199
PF10265
PF10274
PF10469
PF10481
PF10490
PF10495
PF10516
PF10914
PF11182
PF11566
PF12062
PF12075
PF12304
PF12489
PF12589
PF12632
PF12726
PF12936
PF13302
PF13364
PF13536
PF13614
PF13679
PF13764
PF13841
PF13871
PF13914
PF13916
PF13967
PF14226
PF14655
PF14703
PF14736
PF14826
PF15035
PF15055
PF15069
PF15109
PF15364
PF15383
PF00184
PF00220
PF00446
PF00465
PF00489
PF00890
PF01058
PF01204
PF01244
PF01512
PF01743
PF01764
PF01916
PF01937
PF01997
PF02055
PF02060
PF03265
PF03308
PF03839
PF04034
PF04272
PF04511
PF05071
PF05090
PF05187
PF05438
PF05624
PF05652
PF05922
PF05958
PF05978
PF06012
PF06025
PF06079
PF06094
PF06637
PF07213
PF07221
PF07228
PF07448
PF07819
PF08080
PF08157
PF08165
PF08409
PF08499
PF08568
PF08606
PF08920
PF09286
PF09320
PF09747
PF09788
PF10248
PF10250
PF10262
PF10507
PF10531
PF10589
PF11032
PF11532
PF11831
PF12020
PF12248
PF12400
PF12483
PF12624
PF12627
PF12721
PF12816
PF12877
PF13248
PF13540
PF13622
PF13661
PF13673
PF13883
PF13926
PF13965
PF14050
PF14377
PF14764
PF14821
PF14851
PF14997
PF15037
PF15264
PF15282
PF15304
PF15413
PF15440
PF15613
PF00072
PF00208
PF00346
PF00359
PF00436
PF00445
PF00574
PF00639
PF00710
PF00727
PF00918
PF01110
PF01122
PF01163
PF01175
PF01188
PF01263
PF01329
PF01425
PF01510
PF01619
PF01687
PF01900
PF01963
PF02101
PF02126
PF02513
PF02666
PF02812
PF03283
PF03298
PF03669
PF03747
PF03942
PF04051
PF04127
PF04145
PF04146
PF04176
PF04201
PF04419
PF04442
PF04446
PF04502
PF04790
PF04819
PF04832
PF04923
PF05175
PF05255
PF05270
PF05300
PF05462
PF05608
PF05612
PF05667
PF05794
PF05808
PF06080
PF06473
PF06625
PF06668
PF06702
PF07264
PF07359
PF07517
PF07555
PF07763
PF07782
PF07798
PF07814
PF08232
PF08288
PF08457
PF08534
PF08613
PF08617
PF08626
PF08737
PF08839
PF09005
PF09296
PF09297
PF09468
PF09631
PF09731
PF09789
PF10166
PF10178
PF10179
PF10211
PF10230
PF10235
PF10504
PF10561
PF11515
PF11918
PF12301
PF12341
PF12356
PF12422
PF12656
PF12736
PF12773
PF12850
PF12907
PF13167
PF13378
PF13613
PF13738
PF13772
PF13839
PF13844
PF13890
PF13950
PF14051
PF14413
PF14538
PF14721
PF14811
PF14857
PF14875
PF14909
PF14916
PF14936
PF14937
PF14940
PF15000
PF15018
PF15054
PF15070
PF15122
PF15151
PF15258
PF15262
PF15266
PF15295
PF15300
PF15303
PF15308
PF15385
PF15473
PF15475
PF15503
PF00081
PF00303
PF00584
PF00707
PF00719
PF00732
PF01134
PF01176
PF01243
PF01255
PF01387
PF01498
PF01648
PF01878
PF02223
PF02545
PF02733
PF02734
PF02744
PF02777
PF02872
PF02970
PF03109
PF03130
PF03247
PF03253
PF03381
PF03388
PF03522
PF03571
PF03782
PF03896
PF03966
PF03999
PF04300
PF04724
PF04768
PF04774
PF04821
PF05029
PF05049
PF05195
PF05198
PF05199
PF05224
PF05292
PF05368
PF05404
PF05716
PF05731
PF06026
PF06110
PF06312
PF06413
PF06662
PF06728
PF06729
PF06784
PF06825
PF06842
PF07200
PF07807
PF07808
PF07884
PF08384
PF08569
PF08608
PF08616
PF08952
PF09769
PF10037
PF10147
PF10505
PF10579
PF10590
PF11107
PF11613
PF11669
PF11715
PF12002
PF12024
PF12180
PF12490
PF12933
PF12934
PF13328
PF13384
PF13506
PF13579
PF13820
PF13865
PF13884
PF13887
PF13888
PF13932
PF14061
PF14291
PF14554
PF14603
PF14719
PF14954
PF15024
PF15036
PF15045
PF15178
PF15184
PF15290
PF15328
PF15342
PF15501
PF15612
PF00109
PF00340
PF00748
PF00756
PF00821
PF00958
PF01154
PF01323
PF01368
PF01521
PF01773
PF02036
PF02104
PF02106
PF02127
PF02194
PF02213
PF02245
PF02291
PF02330
PF02372
PF02436
PF02475
PF02789
PF02833
PF02922
PF03029
PF03051
PF03073
PF03152
PF03199
PF03644
PF03781
PF03827
PF03917
PF04068
PF04189
PF04190
PF04265
PF04366
PF04418
PF04598
PF04893
PF05028
PF05057
PF05147
PF05254
PF05347
PF05463
PF05622
PF06375
PF06400
PF06401
PF06463
PF06522
PF06775
PF06814
PF06859
PF06888
PF06905
PF06966
PF07189
PF07670
PF07757
PF07834
PF07850
PF07946
PF07967
PF07989
PF08005
PF08039
PF08540
PF08564
PF08565
PF08583
PF08600
PF08610
PF08620
PF08621
PF08645
PF08772
PF08911
PF09049
PF09050
PF09051
PF09531
PF09812
PF10176
PF10193
PF10198
PF10205
PF10208
PF10246
PF10267
PF10273
PF10473
PF10497
PF10537
PF11111
PF11555
PF12436
PF12838
PF12895
PF13233
PF13606
PF13659
PF13802
PF13872
PF14138
PF14533
PF14649
PF14656
PF14678
PF14705
PF14807
PF14943
PF15017
PF00075
PF00213
PF00236
PF00277
PF00450
PF00494
PF00726
PF00965
PF01160
PF01179
PF01279
PF01424
PF01457
PF01566
PF01633
PF01693
PF01761
PF02044
PF02254
PF02727
PF02728
PF02971
PF03036
PF03142
PF03185
PF03208
PF03632
PF03998
PF04421
PF04437
PF04553
PF04615
PF04721
PF04858
PF04961
PF05005
PF05182
PF05327
PF05355
PF05392
PF05507
PF05600
PF05724
PF06102
PF06544
PF07353
PF07496
PF07576
PF07818
PF07947
PF07978
PF07984
PF08064
PF08149
PF08210
PF08368
PF08373
PF08375
PF08572
PF08797
PF09007
PF09073
PF09138
PF09140
PF09303
PF09409
PF09507
PF09750
PF09797
PF09808
PF10238
PF10239
PF10240
PF10261
PF10580
PF10601
PF10629
PF10961
PF11540
PF11547
PF11559
PF11904
PF12036
PF12090
PF12333
PF12478
PF12549
PF12851
PF13409
PF13564
PF13634
PF14160
PF14161
PF14724
PF14744
PF14745
PF14746
PF14944
PF14987
PF15183
PF15255
PF15312
PF15614
PF00499
PF00580
PF00714
PF00829
PF00919
PF00923
PF00975
PF00976
PF01106
PF01149
PF01187
PF01216
PF01381
PF01642
PF01883
PF01922
PF01958
PF02130
PF02221
PF02268
PF02290
PF02301
PF02597
PF02602
PF02751
PF03088
PF03164
PF03447
PF03473
PF03476
PF03662
PF03665
PF04006
PF04088
PF04124
PF04140
PF04177
PF04192
PF04402
PF04506
PF04515
PF04628
PF04695
PF04716
PF04784
PF04889
PF04979
PF05011
PF05019
PF05022
PF05160
PF05640
PF05694
PF05721
PF05822
PF05971
PF06027
PF06320
PF06350
PF06369
PF06448
PF06631
PF06658
PF06699
PF06831
PF06858
PF07074
PF07304
PF07534
PF07676
PF07774
PF07856
PF08035
PF08066
PF08154
PF08155
PF08227
PF08327
PF08390
PF08491
PF08523
PF08585
PF08604
PF08683
PF08703
PF08712
PF08941
PF08947
PF09014
PF09229
PF09292
PF09368
PF09415
PF09735
PF09753
PF09787
PF10175
PF10231
PF10392
PF10427
PF10447
PF10540
PF11232
PF11235
PF11502
PF11521
PF11527
PF11571
PF11648
PF11788
PF11802
PF11882
PF12067
PF12070
PF12125
PF12146
PF13299
PF13361
PF13469
PF13602
PF13638
PF13691
PF13843
PF13851
PF13854
PF13862
PF13919
PF13922
PF14578
PF14631
PF14750
PF14802
PF15001
PF15103
PF15191
PF15306
PF15336
PF15337
PF15409
PF15439
PF15452
PF15497
PF00162
PF00221
PF00245
PF00480
PF00709
PF01238
PF01286
PF01296
PF01464
PF01731
PF01814
PF01990
PF02014
PF02170
PF02171
PF02256
PF02274
PF02344
PF02350
PF02404
PF02487
PF02906
PF03179
PF03205
PF03301
PF03344
PF03847
PF03915
PF03943
PF03992
PF04072
PF04098
PF04266
PF04813
PF04922
PF04930
PF05020
PF05021
PF05153
PF05181
PF05285
PF05348
PF05422
PF05706
PF05843
PF05889
PF06221
PF06419
PF06424
PF06632
PF06743
PF06807
PF07491
PF07502
PF07778
PF07780
PF08158
PF08159
PF08174
PF08367
PF08567
PF08574
PF08581
PF08672
PF08699
PF08913
PF08923
PF09047
PF09139
PF09166
PF09470
PF09728
PF09803
PF10191
PF10213
PF10245
PF10296
PF10496
PF10637
PF11315
PF11531
PF11543
PF11618
PF11861
PF12234
PF12269
PF12457
PF12595
PF12711
PF13242
PF13293
PF13359
PF13432
PF13616
PF13899
PF14630
PF14728
PF14780
PF14998
PF15146
PF15150
PF15187
PF15388
PF15454
PF15469
PF00166
PF00468
PF00490
PF00576
PF00811
PF00891
PF00993
PF01161
PF01170
PF01209
PF01214
PF01422
PF01536
PF01549
PF01765
PF01791
PF01822
PF02151
PF02186
PF02410
PF02746
PF02778
PF02889
PF02921
PF02978
PF03159
PF03200
PF03364
PF03366
PF03733
PF03813
PF03834
PF03836
PF04032
PF04045
PF04080
PF04084
PF04089
PF04100
PF04112
PF04158
PF04321
PF04573
PF04622
PF04666
PF04667
PF04710
PF04926
PF04939
PF04970
PF05026
PF05038
PF05216
PF05238
PF05241
PF05427
PF05556
PF05572
PF05699
PF05712
PF05719
PF05826
PF05918
PF05983
PF06003
PF06093
PF06148
PF06179
PF06211
PF06292
PF06384
PF06393
PF06423
PF06427
PF06565
PF06573
PF06701
PF06978
PF07163
PF07347
PF07393
PF07544
PF07724
PF07817
PF08156
PF08286
PF08355
PF08356
PF08434
PF08451
PF08511
PF08551
PF08614
PF08640
PF08661
PF08776
PF08825
PF09034
PF09067
PF09110
PF09111
PF09165
PF09238
PF09315
PF09360
PF09596
PF09743
PF10018
PF10034
PF10168
PF10174
PF10220
PF10272
PF10280
PF10294
PF10436
PF10486
PF10520
PF11568
PF11569
PF11635
PF12022
PF12157
PF12160
PF12330
PF12403
PF12529
PF12719
PF12859
PF13083
PF13324
PF13507
PF13543
PF13594
PF13599
PF13692
PF14443
PF14681
PF14707
PF14962
PF15009
PF15019
PF15288
PF15384
PF15389
PF15627
PF00044
PF00088
PF00361
PF00420
PF00542
PF00657
PF00696
PF00764
PF00814
PF00969
PF01020
PF01171
PF01321
PF01331
PF01396
PF01595
PF01780
PF01849
PF01918
PF01956
PF01991
PF02109
PF02165
PF02800
PF03002
PF03054
PF03095
PF03343
PF03351
PF03587
PF03615
PF03656
PF03657
PF03700
PF03835
PF03870
PF03900
PF03914
PF03997
PF04049
PF04056
PF04109
PF04148
PF04406
PF04587
PF04664
PF04683
PF04733
PF04795
PF04925
PF04990
PF04992
PF05024
PF05132
PF05486
PF05625
PF05645
PF05760
PF05786
PF05817
PF06365
PF06421
PF06432
PF06444
PF06664
PF06803
PF06840
PF06870
PF07258
PF07722
PF07743
PF07837
PF07975
PF08059
PF08163
PF08221
PF08236
PF08773
PF08826
PF09029
PF09177
PF09309
PF09350
PF09733
PF10162
PF10181
PF10226
PF10236
PF10309
PF10393
PF10403
PF10404
PF10405
PF10483
PF10487
PF10607
PF10609
PF11538
PF11616
PF11834
PF11841
PF11881
PF11914
PF12166
PF12598
PF12826
PF12894
PF12896
PF13538
PF13604
PF13656
PF13869
PF14327
PF14360
PF14735
PF14817
PF14973
PF14988
PF15247
PF00021
PF00034
PF00116
PF00159
PF00215
PF00238
PF00562
PF00573
PF00636
PF00827
PF00931
PF00953
PF01016
PF01025
PF01087
PF01091
PF01157
PF01191
PF01192
PF01257
PF01281
PF01351
PF01465
PF01586
PF01625
PF01632
PF01655
PF01779
PF01783
PF01868
PF02163
PF02668
PF02780
PF02790
PF02938
PF03055
PF03223
PF03248
PF03398
PF03561
PF03604
PF03661
PF03871
PF03908
PF03950
PF04062
PF04086
PF04161
PF04387
PF04557
PF04558
PF04560
PF04561
PF04565
PF04566
PF04567
PF04691
PF04698
PF04706
PF04791
PF04921
PF05158
PF05180
PF05196
PF05303
PF05328
PF05460
PF05510
PF05644
PF05821
PF05837
PF05881
PF06052
PF06155
PF06293
PF06524
PF06645
PF06657
PF06777
PF06951
PF07034
PF07147
PF07524
PF07700
PF08022
PF08030
PF08068
PF08146
PF08293
PF08312
PF08490
PF08674
PF08675
PF08934
PF09036
PF09079
PF09174
PF09180
PF09240
PF09396
PF09402
PF09416
PF09773
PF09801
PF10237
PF10484
PF11069
PF11640
PF11699
PF12162
PF12177
PF12335
PF12397
PF12409
PF12547
PF12695
PF12705
PF12922
PF13015
PF13177
PF13270
PF13532
PF13669
PF13868
PF13882
PF13907
PF13911
PF14073
PF14374
PF14570
PF14622
PF14691
PF14698
PF14699
PF14701
PF14822
PF14910
PF14911
PF15156
PF15228
PF15232
PF15313
PF15324
PF15511
PF00119
PF00121
PF00384
PF00473
PF00703
PF00832
PF00895
PF00930
PF01040
PF01071
PF01194
PF01196
PF01201
PF01327
PF01929
PF01966
PF02002
PF02731
PF02836
PF02837
PF02840
PF02843
PF02844
PF03172
PF03332
PF03378
PF03474
PF03572
PF03647
PF03985
PF04097
PF04275
PF04718
PF04818
PF05008
PF05237
PF05653
PF05873
PF05915
PF06031
PF06345
PF06529
PF06984
PF07575
PF07888
PF07894
PF07933
PF08072
PF08294
PF08418
PF08557
PF08597
PF08628
PF08669
PF08746
PF09173
PF09326
PF09742
PF10036
PF10229
PF10234
PF10394
PF10431
PF10588
PF10856
PF11705
PF11878
PF12210
PF12309
PF12451
PF12577
PF12871
PF12872
PF13510
PF14513
PF14520
PF14629
PF14844
PF15010
PF15170
PF15245
PF15321
PF00032
PF00103
PF00108
PF00115
PF00163
PF00181
PF00265
PF00291
PF00316
PF00410
PF00416
PF00534
PF01026
PF01082
PF01111
PF01115
PF01120
PF01169
PF01250
PF01269
PF01470
PF01564
PF01746
PF01798
PF02219
PF02272
PF02403
PF02765
PF02803
PF03134
PF03371
PF03484
PF03540
PF03660
PF03712
PF03947
PF04048
PF04111
PF04157
PF04263
PF04410
PF04499
PF04731
PF04752
PF04902
PF04938
PF04950
PF04991
PF05282
PF05529
PF05676
PF05770
PF06328
PF06373
PF06391
PF06495
PF06762
PF07177
PF07297
PF07522
PF07662
PF07988
PF08007
PF08038
PF08144
PF08445
PF08517
PF08519
PF08625
PF08771
PF08983
PF09230
PF09282
PF09307
PF09329
PF09332
PF09465
PF09766
PF09785
PF09809
PF09813
PF10212
PF10254
PF10341
PF10415
PF10430
PF11409
PF11600
PF11865
PF11979
PF12253
PF12317
PF12372
PF12394
PF12798
PF12861
PF13603
PF13631
PF13948
PF14674
PF14675
PF14676
PF14677
PF14679
PF14680
PF14752
PF15056
PF15361
PF15396
PF15539
PF15557
PF00203
PF00762
PF00903
PF00970
PF01135
PF01172
PF02010
PF02063
PF02284
PF02897
PF02913
PF03147
PF03271
PF03435
PF03439
PF03568
PF04281
PF04658
PF04900
PF05362
PF05743
PF05804
PF05875
PF06325
PF06418
PF07086
PF07225
PF07687
PF07742
PF08143
PF08243
PF08648
PF08695
PF08729
PF09377
PF09412
PF09494
PF09666
PF09794
PF09811
PF10354
PF11628
PF11629
PF11942
PF11956
PF12047
PF12287
PF12610
PF12612
PF12755
PF12815
PF13423
PF13705
[truncated: 2,104 more rows]
