# Supplementary material for: Analysis across diverse fish species highlights no conserved transcriptome signature for proactive behaviour
Source: BMC Genomics. 2021 Jan 7;22:33. doi: 10.1186/s12864-020-07317-z (PMC7792025; doi:10.1186/s12864-020-07317-z)
Supplement: Supplementary file 8 — Additional file 8: Table S8. DEG Spearman Correlation matrix (XLS 20 kb) [file 12864_2020_7317_MOESM8_ESM.xls]

## Sheet: S.salar_DEG_Cor_Matrix
	S-P1C	S-P2C	S-P3C	S-P1P	S-P2P	S-P3P
S-P1C	1	0.643823	0.733601	-0.493167	-0.4584	-0.483231
S-P2C	0.643823	1	0.649507	-0.499407	-0.461242	-0.484111
S-P3C	0.733601	0.649507	1	-0.487151	-0.45039	-0.473261
S-P1P	-0.493167	-0.499407	-0.487151	1	0.602168	0.627665
S-P2P	-0.4584	-0.461242	-0.45039	0.602168	1	0.711197
S-P3P	-0.483231	-0.484111	-0.473261	0.627665	0.711197	1

## Sheet: D.labrax_DEG_Cor_matrix
	L-P1C	L-P2C	L-P3C	L-P1P	L-P2P	L-P3P
L-P1C	1	0.585956	0.850443	-0.319736	-0.318096	-0.372819
L-P2C	0.585956	1	0.631214	-0.372166	-0.351784	-0.386344
L-P3C	0.850443	0.631214	1	-0.333217	-0.332068	-0.37059
L-P1P	-0.319736	-0.372166	-0.333217	1	0.633296	0.519198
L-P2P	-0.318096	-0.351784	-0.332068	0.633296	1	0.554224
L-P3P	-0.372819	-0.386344	-0.37059	0.519198	0.554224	1
