# Supplementary material for: Analysis across diverse fish species highlights no conserved transcriptome signature for proactive behaviour
Source: BMC Genomics. 2021 Jan 7;22:33. doi: 10.1186/s12864-020-07317-z (PMC7792025; doi:10.1186/s12864-020-07317-z)
Supplement: Supplementary file 9 — Additional file 9: Table S9. DEG list logFC & FDR [file 12864_2020_7317_MOESM9_ESM.xlsx]

## Sheet: S.salar_P_Down
id	logFC	logCPM	PValue	FDR	S-P1C	S-P2C	S-P3C	S-P1P	S-P2P	S-P3P	UniProt_ID	GeneName
GG63992|c9_g1_i5	-10.5875	3.25621	1.04091e-18	1.20633e-13	1.064	1.992	3.343	0	0	0	E7F8T7
GG101139|c4_g1_i19	-10.2915	2.96641	5.45064e-20	1.26336e-14	4.492	3.542	2.163	0	0	0	A8E4R7	puf60a
GG59110|c1_g1_i3	-9.99235	2.67739	4.50057e-10	3.86353e-06	5.976	0.343	6.944	0	0	0	A4QN36	peli1b
GG64918|c3_g1_i4	-9.92406	2.60947	5.57211e-06	0.0097473	5.771	0.029	0.139	0	0	0	A0A0H2UKW4	fam168a
GG116703|c1_g1_i1	-9.89099	2.57988	1.74829e-06	0.0039534	7.531	0	8.75	0	0	0	NA
GG70971|c1_g1_i3	-9.76172	2.45311	7.61519e-06	0.0123001	2.865	0	0.427	0	0	0	B3DJQ2	arhgef11
GG73700|c2_g1_i2	-9.35848	2.06557	6.31745e-17	4.88092e-12	2.016	2.119	2.917	0	0	0	D2JVK2	mgaa
GG92617|c4_g1_i4	-9.32006	2.02379	8.11694e-06	0.0128421	1.074	3.277	0	0	0	0	O93504	fgd
GG84184|c1_g1_i8	-9.25934	1.9708	1.52351e-15	6.42043e-11	1.064	1.884	1.538	0	0	0	E7FDL9	grm2a
GG75772|c4_g2_i1	-9.25614	1.96776	4.82241e-16	2.2355e-11	1.607	1.325	0.972	0	0	0	E7EY01
GG77306|c3_g1_i4	-9.23049	1.94247	1.56475e-13	4.26684e-09	1.862	3.601	1.369	0	0	0	B0S6F1	adamts10
GG83722|c3_g1_i3	-9.18823	1.90507	8.21376e-06	0.0129511	2.978	0	0.923	0	0	0	Q803H1	rbm39a
GG80239|c7_g2_i8	-9.16134	1.87519	1.96414e-10	2.06052e-06	1.433	3.366	0.516	0	0	0	Q6NSM7	tcf12
GG82293|c2_g1_i3	-9.07941	1.80093	7.79076e-14	2.40768e-09	1.975	0.746	1.587	0	0	0	A8WFR7	si:ch211-132b12.7
GG53744|c7_g2_i19	-9.07292	1.79161	1.43579e-10	1.56668e-06	1.177	2.875	0.516	0	0	0	F1QUQ0	iars2
GG98650|c3_g3_i1	-8.96581	1.69375	7.19882e-06	0.0119183	0	0.903	1.081	0	0	0	A0A0G2L6U3	kndc1
GG68798|c0_g1_i19	-8.94736	1.67496	5.76429e-10	4.52902e-06	0.123	0.844	0.605	0	0	0	F1RE33	tanc2a
GG66564|c5_g1_i13	-8.81844	1.55482	3.80911e-13	8.82884e-09	1.699	0.971	0.744	0	0	0	Q08CJ9	sybu
GG61082|c2_g1_i3	-8.81561	1.55157	1.24434e-05	0.0174798	2.579	0.275	0.02	0	0	0	F1Q608	mmp16b
GG65768|c0_g1_i1	-8.81401	1.54548	1.06663e-05	0.015697	1.965	3.297	0	0	0	0	A0A0G2KJI4
GG94456|c4_g1_i8	-8.79543	1.53224	2.8429e-05	0.031528	1.883	0.294	0	0	0	0	Q5RGI5	ppp6r2a
GG107083|c26_g1_i12	-8.79088	1.52423	1.01257e-05	0.0151417	1.146	1.58	0	0	0	0	B0S6H8	ppfia4
GG101698|c6_g1_i3	-8.78882	1.52861	9.63347e-06	0.0145464	0	1.972	2.817	0	0	0	F1Q7S0	vti1a
GG57971|c6_g2_i9	-8.76862	1.50869	8.83582e-14	2.55999e-09	1.607	0.854	1.111	0	0	0	B0V123	ncapd2
GG63963|c3_g1_i3	-8.76704	1.50855	2.18787e-05	0.02669	2.333	0	0.476	0	0	0	F1QGD0	pcf11
GG60800|c1_g1_i4	-8.71833	1.45552	1.42331e-05	0.0194058	1.218	2.571	0	0	0	0	B0S6Z1	dhx9
GG103831|c6_g1_i1	-8.70491	1.45142	1.53724e-05	0.0205364	5.536	0	1.825	0	0	0	B0R085	zgc:103482
GG80103|c1_g1_i5	-8.68123	1.43182	9.57126e-06	0.0144997	2.957	0	3.184	0	0	0	Q6DG96	trappc2l
GG94925|c3_g1_i1	-8.57879	1.33108	2.01063e-11	2.74135e-07	0.409	1.02	0.506	0	0	0	F8W5C4	eps15l1a
GG105379|c6_g1_i8	-8.57243	1.32987	3.25317e-06	0.00647234	0.01	0.657	1.587	0	0	0	F1QVU3	vil1
GG57011|c8_g1_i2	-8.56756	1.31624	1.36882e-05	0.018885	1.381	1.953	0	0	0	0	E9QCT5
GG65233|c2_g1_i2	-8.53956	1.29612	2.06183e-12	3.67612e-08	1.985	1.011	1.071	0	0	0	F1R0U5	larp1
GG54088|c2_g3_i2	-8.4963	1.25591	8.45836e-11	1.05973e-06	1.269	0.52	0.407	0	0	0	F1RAC6	syne2b
GG98620|c0_g1_i8	-8.49235	1.24904	3.8801e-09	2.306e-05	0.532	1.315	0.228	0	0	0	Q6PCR7	eif3a
GG78902|c4_g1_i7	-8.49158	1.25203	2.75748e-13	6.72774e-09	1.044	1.128	1.369	0	0	0	F1QCQ3	shank3a
GG66765|c6_g2_i18	-8.49139	1.2541	2.68388e-10	2.53909e-06	0.276	0.186	0.694	0	0	0	F1QY93	syngap1a
GG90680|c9_g1_i6	-8.48938	1.25005	2.49475e-13	6.42489e-09	5.485	4.082	5.387	0	0	0	E7F9G0
GG70385|c2_g1_i4	-8.48888	1.25178	5.53536e-09	3.1679e-05	0.205	0.628	1.488	0	0	0	F1QG21
GG106377|c79_g1_i1	-8.47624	1.23756	1.95662e-12	3.62808e-08	3.141	2.198	1.677	0	0	0	F1QDZ6	bin1a
GG92762|c4_g1_i7	-8.46963	1.22831	1.90558e-05	0.0240698	0	1.678	0.863	0	0	0	B3DK08	cacna1da
GG61183|c2_g1_i5	-8.46536	1.22915	4.40831e-05	0.0432953	2.333	0	0.367	0	0	0	B0R024	ap1g2
GG65128|c5_g1_i7	-8.46212	1.21623	4.24025e-05	0.0422717	0.573	2.797	0	0	0	0	E7F3A6	tcerg1b
GG101127|c4_g2_i23	-8.44949	1.21111	3.16857e-05	0.0340797	1.289	0.304	0	0	0	0	F1Q679	chpf2
GG95850|c2_g1_i4	-8.43773	1.20662	2.17096e-05	0.0265536	0	0.854	2.173	0	0	0	Q90407	elavl1
GG67882|c0_g1_i1	-8.4335	1.19924	1.55427e-05	0.0207041	0	2.208	2.688	0	0	0	E7FAV1
GG87142|c3_g1_i7	-8.42168	1.18693	6.32189e-09	3.53085e-05	0.113	0.756	0.625	0	0	0	Q5BL23	smtnl
GG80001|c2_g1_i3	-8.38914	1.15057	2.43399e-05	0.0286374	0.614	1.403	0	0	0	0	Q7SYE0	atg13
GG70971|c1_g1_i15	-8.34224	1.11762	2.76462e-05	0.0308815	0.921	0	0.288	0	0	0	B3DJQ2	arhgef11
GG105625|c19_g1_i10	-8.34059	1.12128	2.41903e-05	0.0285338	0.665	0	1.766	0	0	0	F1QK58	caska
GG84184|c1_g1_i4	-8.32294	1.09711	6.39918e-12	1.00069e-07	0.675	1.07	0.754	0	0	0	E7FDL9	grm2a
GG84270|c3_g2_i2	-8.31433	1.08828	1.22814e-10	1.42331e-06	1.207	2.797	1.319	0	0	0	Q5BKV4	msi1
GG95585|c1_g1_i11	-8.3107	1.08734	2.52393e-10	2.43752e-06	0.512	1.07	1.726	0	0	0	E7FFH5
GG15282|c0_g1_i1	-8.27407	1.04697	2.01747e-05	0.0251405	3.244	4.023	0	0	0	0	B8A5D3	nars
GG71436|c6_g2_i2	-8.23347	1.01634	2.2238e-12	3.81806e-08	1.248	1.03	1.071	0	0	0	F1REP8
GG59876|c84_g2_i3	-8.20871	0.994196	6.47608e-12	1.00069e-07	1.903	1.923	2.728	0	0	0	R4GEY4	akap8l
GG94520|c35_g1_i6	-8.20046	0.989202	2.77799e-09	1.71704e-05	1.115	0.363	1.756	0	0	0	F1Q5C7	si:ch211-220f12.1
GG107083|c26_g1_i3	-8.17794	0.960055	2.28806e-05	0.0275498	0.839	0.922	0	0	0	0	B0S6H8	ppfia4
GG56900|c0_g1_i30	-8.17481	0.966816	2.57923e-05	0.0294492	3.714	0	1.696	0	0	0	A8DZF0	kctd9b
GG58665|c7_g3_i5	-8.13675	0.928156	1.45324e-10	1.56668e-06	0.952	0.765	0.387	0	0	0	E7F5P3	plcl2
GG96659|c0_g1_i6	-8.1305	0.917817	2.36404e-05	0.0282444	1.381	1.217	0	0	0	0	B0S6B5	zgc:153654
GG64105|c0_g1_i2	-8.11897	0.916962	2.54565e-05	0.0293843	2.323	0	1.25	0	0	0	P79734	tp53
GG85863|c1_g2_i3	-8.11171	0.906268	1.44443e-11	2.09246e-07	0.9	1.187	0.923	0	0	0	F1QZJ8	si:ch73-233m11.2
GG88574|c3_g1_i10	-8.1094	0.899531	2.62742e-05	0.0298524	1.146	0.795	0	0	0	0	E7F4X9
GG93565|c3_g1_i1	-8.09546	0.890584	1.97658e-09	1.30896e-05	0.471	1.639	1.002	0	0	0	A0A0H2UKQ2	caskb
GG79403|c1_g1_i2	-8.06323	0.859327	3.3484e-05	0.0354383	0	0.824	0.456	0	0	0	E7F540
GG82044|c9_g1_i10	-8.06198	0.862198	1.7184e-11	2.41391e-07	1.76	1.325	1.974	0	0	0	A2BGR2	map7d2a
GG93419|c1_g1_i2	-8.05164	0.853454	9.43892e-11	1.15146e-06	2.22	1.246	2.569	0	0	0	Q5U3Q8	cbx4
GG97159|c34_g1_i1	-8.04064	0.849283	2.60827e-05	0.0297077	2.855	0	3.532	0	0	0	X1WF70	caskb
GG92957|c0_g1_i1	-8.03466	0.832075	4.48607e-05	0.0437394	0	1.06	0.417	0	0	0	E7F6B2	samd11
GG77864|c8_g1_i1	-8.02904	0.83295	4.97697e-11	6.59185e-07	0.706	0.471	0.804	0	0	0	E7FAQ1
GG84350|c2_g1_i6	-8.02586	0.828677	2.04467e-10	2.06052e-06	0.266	0.353	0.179	0	0	0	A0A0H2UKL4	lrp1aa
GG83385|c0_g1_i2	-8.02261	0.828789	3.1537e-05	0.0340629	0	1.609	2.421	0	0	0	Q58EK7	sept9b
GG112691|c1_g9_i1	-8.01604	0.818819	9.48717e-09	5.05508e-05	0.675	2.659	1.369	0	0	0	A0A0G2KRS5
GG97593|c3_g2_i7	-8.01336	0.818593	5.95051e-11	7.66235e-07	2.261	1.344	1.597	0	0	0	F1R1Y4	gramd4a
GG98806|c0_g1_i1	-8.011	0.815807	1.16689e-09	8.21916e-06	0.491	1.295	1.052	0	0	0	Q801E0	vax1
GG74612|c2_g1_i1	-8.00658	0.816252	3.78829e-05	0.0389384	0	2.326	4.851	0	0	0.03	F1QE11
GG96643|c0_g1_i2	-7.99536	0.804324	3.41165e-05	0.0358812	0	0.618	0.903	0	0	0	E7F683	map3k2
GG85879|c4_g1_i5	-7.99097	0.799372	1.77903e-08	8.86771e-05	1.545	0.314	0.605	0	0	0	E7F2U1	magi1b
GG9117|c4_g1_i3	-7.98371	0.795245	3.833e-05	0.0393107	0	1.334	2.401	0	0	0	Q3LG56	ORF2p
GG53949|c0_g1_i1	-7.97794	0.786091	2.51898e-10	2.43752e-06	1.433	2.07	1.161	0	0	0	B3DK45	sipa1l1
GG72087|c2_g1_i4	-7.94671	0.75652	4.04096e-05	0.04108	0	0.814	0.565	0	0	0	Q90ZC5	aip
GG78392|c18_g2_i15	-7.93432	0.743727	8.82712e-08	0.000332678	0.645	1.384	0.238	0	0	0	F1QEB2	ush1c
GG55011|c1_g1_i2	-7.91795	0.739716	3.48275e-05	0.0364443	0.686	0	0.655	0	0	0	F1R1B2	fam149b1
GG68927|c0_g1_i5	-7.91319	0.725214	5.09999e-05	0.0480523	0	1.217	0.635	0	0	0	F1QPM6
GG83898|c1_g1_i1	-7.90833	0.730641	3.5878e-05	0.0372076	0.88	0	0.704	0	0	0	U6C7R6	itchb
GG105379|c6_g1_i1	-7.89188	0.705629	4.53558e-05	0.0440783	0.993	0.618	0	0	0	0	F1QVU3	vil1
GG84545|c4_g1_i5	-7.88685	0.699839	4.3626e-05	0.0429373	1.484	1.413	0	0	0	0	Q6PC19	ssu72
GG56961|c1_g1_i7	-7.87812	0.691151	4.58994e-05	0.0445133	1.34	1.737	0	0	0	0	A8KB15	ash2l
GG79307|c4_g1_i8	-7.87101	0.690803	4.61895e-05	0.044608	0	1.403	1.161	0	0	0	P26630	pax6a
GG59700|c3_g1_i1	-7.86853	0.689743	1.96879e-09	1.30896e-05	3.776	1.953	1.637	0	0	0	E7FFS5
GG91214|c0_g1_i1	-7.8623	0.691739	4.14489e-05	0.0416796	9.823	0	13.134	0	0	0	F1QPP7	mboat1
GG102442|c1_g1_i3	-7.85548	0.675374	3.6631e-08	0.0001649	1.146	1.59	0.387	0	0	0	Q6PFL9	txndc5
GG8103|c0_g1_i2	-7.84373	0.672319	5.14611e-05	0.0483388	1.126	0	0.546	0	0	0	R4GDV5	gpc6a
GG84059|c8_g2_i2	-7.82593	0.653901	9.16417e-08	0.000339855	0.184	0.726	1.081	0	0	0	B3DK08	cacna1da
GG81832|c0_g3_i7	-7.82542	0.651588	5.41401e-10	4.40306e-06	0.716	0.863	0.595	0	0	0	E7F1C4	smarcad1b
GG105758|c3_g1_i14	-7.80449	0.640801	1.81964e-06	0.00403598	0.143	0.137	1.012	0	0	0	F1Q575	naxd
GG104603|c0_g2_i1	-7.78414	0.615676	5.74502e-10	4.52902e-06	1.392	1.501	1.29	0	0	0	E7FCK6	nufip2
GG87303|c1_g1_i2	-7.76968	0.606534	8.22623e-08	0.000320453	1.862	0.451	2.401	0	0	0	F1QSN1	dyrk1aa
GG102414|c3_g1_i3	-7.72884	0.571686	1.91306e-07	0.000652005	1.3	0.334	1.984	0	0	0	F1QNV8	ptprk
GG69246|c7_g1_i14	-7.72635	0.570852	4.20215e-06	0.00798603	0.624	0.029	0.684	0	0	0	Q5TZ42	cdc42bpb
GG98546|c7_g1_i11	-7.72418	0.560914	3.66393e-08	0.0001649	0.532	1.423	0.575	0	0	0	F1QHU6	si:ch211-223a10.1
GG81519|c1_g1_i3	-7.70972	0.549233	5.84424e-08	0.000244071	0.399	1.511	0.913	0	0.01	0	F1RD88	aggf1
GG65558|c7_g1_i1	-7.70765	0.552071	1.553e-07	0.000541292	1.013	0.186	0.923	0	0	0	F1RAW2
GG105800|c8_g1_i9	-7.66366	0.511247	2.23959e-09	1.46225e-05	0.88	0.599	0.784	0	0	0	F1REV5
GG56900|c0_g1_i23	-7.65122	0.491656	7.00443e-06	0.011638	0.553	2.541	0.208	0	0.02	0	A8DZF0	kctd9b
GG60323|c2_g3_i5	-7.62342	0.478928	9.41576e-07	0.00245214	1.77	0.216	1.042	0	0	0	Q32LR1	dnajc1
GG62106|c3_g1_i17	-7.61427	0.46702	1.95489e-08	9.43977e-05	0.819	0.706	0.357	0	0	0	F8W629
GG103175|c2_g1_i2	-7.61356	0.463695	2.38971e-06	0.0050201	1.678	1.138	0.159	0	0	0	E9QB91	si:ch73-138n13.1
GG107440|c21_g4_i5	-7.61277	4.39814	6.15886e-22	2.85503e-16	7.869	6.084	11.398	0.102	0.029	0	F1RCD5	cadpsb
GG78801|c0_g1_i2	-7.597	0.449736	2.43527e-07	0.000792954	0.42	0.579	0.139	0	0	0	Q1LVK7	znf592
GG86106|c7_g1_i3	-7.54924	0.412617	9.24327e-09	4.98239e-05	0.409	0.255	0.317	0	0	0	E7FF59	ano11
GG87310|c1_g1_i2	-7.54079	0.404617	2.44609e-07	0.000792954	0.89	0.314	0.258	0	0	0	Q501S1	ets2
GG78656|c9_g2_i13	-7.5324	0.396726	2.61939e-08	0.000120224	0.573	0.981	0.575	0	0	0	Q3LG56	ORF2p
GG86230|c1_g1_i8	-7.53205	0.404046	2.91399e-06	0.00582251	0.788	0.137	1.667	0	0	0	Q1LVE4	xpc
GG95516|c0_g1_i1	-7.50442	0.373385	1.64655e-08	8.29658e-05	0.348	0.314	0.218	0	0	0	A0A0G2L8I2	trappc10
GG97754|c5_g1_i10	-7.50353	0.37373	9.76604e-09	5.14454e-05	1.361	1.138	1.557	0	0	0	B2GRP4	copg2
GG99143|c16_g3_i2	-7.49879	0.375275	1.1245e-05	0.01629	0.123	0.54	1.786	0	0	0	Q804G4	anxa11a
GG107285|c8_g1_i7	-7.49216	0.36216	4.49182e-08	0.000191032	0.522	0.952	0.536	0	0	0	E7FGH2	esyt1a
GG66797|c0_g2_i1	-7.47651	0.351253	4.13953e-08	0.000181032	2.282	1.001	1.875	0	0	0	F8W4A2
GG61169|c0_g1_i9	-7.47313	0.347287	4.3566e-08	0.000186997	1.443	0.765	0.734	0	0	0	F1QNH5	dcaf8
GG104232|c5_g1_i8	-7.4438	0.324293	8.49387e-08	0.00032529	0.215	0.235	0.476	0	0	0	E7FAY9	phldb1b
GG77635|c2_g1_i3	-7.43912	0.319035	2.10187e-08	0.000100449	2.384	2.306	3.174	0	0	0	A0A0G2KLV0
GG83230|c42_g1_i5	-7.42161	0.303986	2.24768e-08	0.000106321	0.645	0.677	0.833	0	0	0	E5F2M7	micall1a
GG66564|c5_g1_i5	-7.38724	0.269456	2.36098e-06	0.00502009	1.617	2.532	0.427	0	0	0	Q08CJ9	sybu
GG82651|c9_g1_i7	-7.38226	0.268947	9.57805e-08	0.00034961	2.701	3.572	1.865	0.01	0	0	Q4VBU3	tvp23b
GG58471|c0_g2_i1	-7.36224	0.254887	7.1e-08	0.000288711	0.952	0.677	1.25	0	0	0	A2THY5	mtx1a
GG86292|c5_g2_i1	-7.35117	0.243413	8.07209e-08	0.000319072	0.553	0.5	0.308	0	0	0	E9QCL9	si:ch73-302a13.2
GG71084|c5_g1_i17	-7.32173	0.220542	7.9984e-08	0.000319072	0.665	0.726	1.071	0	0.01	0.01	F1R9J7	si:dkey-183c6.8
GG84406|c8_g1_i6	-7.30068	0.201227	2.23798e-07	0.00073578	0.532	0.343	0.228	0	0	0	E7F8D8	pbrm1
GG56301|c9_g1_i7	-7.28679	0.190583	8.5609e-08	0.00032529	0.522	0.628	0.665	0	0	0	F1RCP0	pi4kaa
GG68923|c0_g2_i15	-7.24037	0.157135	5.33958e-06	0.00947856	0.501	0.098	0.684	0	0	0	C0SPC7	stat3
GG81839|c0_g1_i21	-7.23426	0.149553	1.04088e-06	0.00263669	1.003	0.275	0.942	0	0	0	Q802U3	gmcl1
GG56270|c0_g2_i6	-7.21186	0.128459	1.1906e-07	0.000424555	0.44	0.373	0.407	0	0	0	A8KBS3	LOC100150317
GG72830|c3_g3_i3	-7.18214	0.104175	3.23004e-07	0.00103264	0.512	0.814	0.933	0	0	0	A4QNY1	klhdc2
GG64633|c0_g3_i3	-7.13145	0.0646986	9.93787e-07	0.00254522	0.471	0.461	1.111	0	0	0	F1QBF7
GG107516|c4_g1_i1	-7.10914	0.0439513	3.50278e-07	0.0011046	6.426	4.504	4.405	0	0	0	Q1LUU8	znf384l
GG101539|c2_g3_i7	-7.09731	0.0423759	3.71744e-05	0.0383802	0.266	0.579	2.778	0	0	0	E7FG34
GG105154|c14_g1_i3	-7.08209	0.0240252	1.16935e-06	0.00286808	0.215	0.265	0.536	0	0	0	Q8AW10	mycbp2
GG55270|c0_g1_i14	-7.07187	0.014391	1.06726e-06	0.00268883	0.634	0.245	0.377	0	0	0	A0A0G2KJK8
GG92880|c1_g7_i1	-7.06992	0.0128657	6.22358e-07	0.00178089	1.136	0.569	0.813	0	0	0	Q504F7	c1qa
GG54785|c0_g1_i3	-7.06963	1.70538	2.86476e-09	1.74737e-05	0.767	0.157	1.161	0.01	0	0	E7F429	si:dkeyp-121d4.3
GG66970|c2_g1_i4	-7.06819	0.00950458	6.02486e-07	0.00175655	0.808	0.962	0.575	0	0	0	Q6PCR7	eif3a
GG78801|c0_g1_i10	-7.05081	-0.00626412	5.66073e-06	0.00982815	0.399	0.285	0.089	0	0	0	Q1LVK7	znf592
GG103926|c0_g2_i2	-7.0449	-0.00774348	5.3075e-07	0.00158734	0.256	0.314	0.377	0	0	0	E7F6S3
GG70593|c1_g2_i1	-7.03535	-0.0145519	1.14283e-06	0.00283302	1.473	0.559	1.161	0	0	0	Q5U395	ctdnep1a
GG98325|c10_g2_i5	-7.01682	-0.0277466	2.37162e-06	0.00502009	0.399	0.226	0.665	0	0	0	F1QBN8
GG98984|c24_g1_i16	-7.00808	-0.0366547	1.38664e-06	0.00327957	0.42	0.167	0.317	0	0	0	E7F5M5	edrf1
GG93185|c0_g2_i1	-7.00008	-0.0447967	6.52274e-07	0.00183255	0.573	0.726	0.595	0	0	0	E7F9V6	tti1
GG66527|c1_g2_i6	-6.98241	-0.0601898	1.80756e-06	0.00402847	0.205	0.422	0.238	0	0	0	E7FDV3	adcy3a
GG55388|c18_g1_i5	-6.97959	-0.0596735	2.57015e-06	0.0053668	0.215	0.432	0.605	0	0	0	Q7ZUD7	cog2
GG99002|c0_g1_i7	-6.96561	-0.0758792	1.21186e-05	0.0170753	0.42	1.707	0.764	0	0	0	Q7ZVE9	p4ha1b
GG16316|c0_g2_i3	-6.96536	-0.0698444	2.37148e-06	0.00502009	0.767	0.746	1.577	0	0	0	Q1L676	nr0b2b
GG72503|c5_g1_i21	-6.96129	-0.0726295	2.73691e-06	0.00556464	0.46	0.226	0.684	0	0	0	F1QCE1
GG62320|c5_g2_i1	-6.95947	-0.076735	1.46346e-05	0.0198365	0.153	0.746	0.794	0	0	0	E7FDA5
GG10944|c7_g1_i2	-6.95612	-0.0788842	2.68091e-06	0.00547852	4.86	1.786	2.549	0	0	0	F1QTK5
GG16316|c0_g2_i1	-6.94656	-0.0885213	4.96478e-06	0.00902792	1.75	0.893	0.476	0	0	0	Q1L676	nr0b2b
GG65903|c10_g11_i1	-6.91722	-0.116637	2.57587e-05	0.0294492	0.42	2.159	0.625	0	0	0	A0A0G2KJK8
GG74847|c5_g2_i1	-6.89633	-0.129819	6.06091e-06	0.0103295	0.553	0.52	0.188	0	0	0	E9QFC2
GG80071|c11_g1_i7	-6.88137	-0.137079	1.20092e-05	0.0169728	0.471	1.384	2.073	0	0	0	E7FFI3	dpy19l3
GG55220|c0_g1_i3	-6.87725	-0.139187	3.52516e-05	0.036805	0.89	0.088	0.456	0	0	0	Q567B3	tmem184ba
GG80120|c0_g1_i5	-6.87364	-0.145504	1.77108e-06	0.00396623	0.471	0.716	0.625	0	0	0	F1QNH4	dhodh
GG99713|c1_g1_i9	-6.86611	-0.147657	8.41713e-06	0.0131821	0.194	0.226	0.575	0	0.01	0	E7FE63	ccdc149a
GG66147|c0_g1_i13	-6.8654	-0.151314	2.13624e-06	0.00464923	0.379	0.216	0.248	0	0	0	F1QDZ9
GG2133|c0_g1_i2	-6.86512	-0.151575	1.53104e-06	0.00360273	0.952	1.06	1.141	0	0	0	E7F2R3	si:ch211-146m13.3
GG104980|c5_g1_i2	-6.85753	-0.160851	4.27163e-05	0.0424931	0.215	2.012	1.24	0	0.039	0	F1RDR9
GG70752|c4_g1_i6	-6.8454	-0.165259	4.34698e-06	0.00815833	0.727	0.294	0.704	0	0	0	E7F3D5	wrap53
GG83737|c0_g1_i1	-6.84181	-0.170723	1.25794e-05	0.0176175	0.962	0.334	0.268	0	0	0	F1QGB9	cfap58
GG101341|c1_g1_i3	-6.81062	-0.195487	1.81481e-05	0.0230488	0.788	0.285	0.208	0	0	0	F1QCI9	slc29a3
GG39321|c0_g1_i1	-6.79404	-0.206511	3.13275e-05	0.0340102	6.825	1.334	2.163	0	0	0	NA
GG69410|c0_g4_i9	-6.79095	-0.209059	1.01079e-05	0.0151417	0.379	0.932	1.2	0	0	0	E7FDC5	rev3l
GG73377|c3_g1_i4	-6.7752	-0.222812	2.58525e-06	0.00537414	0.645	0.618	0.476	0	0	0	Q1XA84	atxn3
GG31493|c2_g1_i1	-6.75903	-0.237423	8.4014e-06	0.0131821	14.673	27.936	12.351	0	0	0	Q7SYB4	pgam1b
GG13128|c1_g1_i6	-6.75412	-0.240658	6.57247e-06	0.0111196	0.634	1.158	0.615	0	0	0	E7FE69	upp1
GG53935|c0_g3_i10	-6.74759	-0.245089	7.61176e-06	0.0123001	0.655	0.442	0.248	0	0	0	A0A0G2KLG6
GG78519|c2_g2_i7	-6.74452	-0.247043	3.64064e-06	0.0071816	0.379	0.481	0.317	0	0	0.01	F1QCV2	hdac10
GG78476|c0_g2_i2	-6.71832	-0.26834	7.28724e-06	0.0119791	0.379	0.628	0.337	0	0	0	E7FGP7	rfwd3
GG27798|c0_g1_i1	-6.70856	-0.271706	1.17222e-05	0.0167716	1.136	1.678	3.135	0	0	0.07	F1REL6
GG83386|c2_g1_i11	-6.70372	-0.278204	4.20349e-06	0.00798603	0.788	1.089	0.813	0	0	0	A9JRX5	si:dkey-10p5.7
GG59291|c3_g2_i1	-6.69193	-0.286398	4.15119e-06	0.00798483	0.634	0.628	0.724	0	0	0	A2RV22	zgc:158654
GG59113|c6_g2_i4	-6.67221	-0.299334	1.77618e-05	0.0226202	0.604	0.177	0.496	0	0	0	R4GE75
GG89158|c12_g1_i4	-6.67177	-0.303133	5.80226e-06	0.00999897	0.931	0.962	0.615	0	0	0	F1Q990	si:ch211-53m15.2
GG69346|c1_g1_i1	-6.66181	-0.310014	5.10376e-06	0.009211	0.266	0.383	0.327	0	0	0	F1QRS7
GG54984|c4_g2_i16	-6.66178	-0.310215	1.40932e-05	0.0192717	0.215	0.569	0.526	0	0	0	E7F5M5	edrf1
GG98143|c6_g1_i3	-6.64988	-0.318234	5.36862e-06	0.00947856	0.982	0.746	0.992	0	0	0	F8W3C0	kcnc2
GG105758|c3_g1_i2	-6.64113	-0.323723	3.91496e-05	0.0398866	0.061	0.186	0.278	0	0	0	F1Q575	naxd
GG11001|c1_g1_i1	-6.63633	-0.330685	1.14816e-05	0.0165294	0.399	0.814	0.546	0	0	0	Q761X4	braf
GG70335|c0_g2_i2	-6.62406	-0.335141	1.75945e-05	0.0224688	2.824	1.629	4.871	0	0	0	F1RAB4	tnrc5
GG90435|c0_g1_i1	-6.6174	-0.347783	4.95035e-05	0.0469286	0.86	0.863	0.218	0	0	0	A0A0G2KJK8
GG61106|c0_g1_i7	-6.6087	-0.349301	8.7522e-06	0.0135693	0.307	0.363	0.526	0	0	0	X1WH62	ssx2ipa
GG96215|c17_g1_i1	-6.60265	-0.356609	1.16419e-05	0.0167083	4.635	6.506	3.353	0	0	0	F1QJ67	lingo1a
GG107603|c3_g1_i2	-6.59751	-0.359937	9.38994e-06	0.0142716	0.317	0.343	0.208	0	0	0	A2RUZ2	zbtb49
GG69705|c0_g2_i6	-6.5825	-0.370044	1.08259e-05	0.0158813	0.737	0.373	0.367	0	0	0	Q5TZ43	cep57l1
GG84918|c6_g2_i1	-6.57207	-0.376727	4.31939e-05	0.0426934	1.003	0.255	0.427	0	0	0	E7FDA5
GG71726|c46_g1_i1	-6.55898	-0.385846	1.31994e-05	0.0183197	1.668	1.011	2.143	0	0	0	F1R371	si:dkey-230p4.1
GG62758|c0_g1_i2	-6.55018	-0.39508	1.63077e-05	0.0212559	0.993	0.608	0.436	0	0	0	A0A0G2KNQ8
GG64668|c8_g1_i4	-6.52491	-0.415585	2.25162e-05	0.0271816	0.952	1.168	0.526	0	0	0	Q5U3I9	btg3
GG68133|c1_g1_i4	-6.51191	-0.420153	2.93043e-05	0.0321907	0.368	0.383	0.903	0	0	0	A4QP88	khsrp
GG65888|c3_g1_i1	-6.50835	-0.426538	2.49762e-05	0.0291479	0.44	1.06	0.843	0	0	0	E7F880
GG80237|c1_g1_i5	-6.50344	-0.429527	1.66483e-05	0.0213192	0.522	0.304	0.278	0	0	0	E7F1F0	mtmr10
GG79743|c4_g1_i1	-6.49478	-0.435357	2.01335e-05	0.0251405	0.358	0.599	0.694	0	0	0	E7EYK0	myrf
GG68953|c4_g1_i5	-6.49262	-0.436743	1.50864e-05	0.02033	0.389	0.226	0.308	0	0	0	B8K0E7	fbxl20
GG107327|c2_g10_i1	-6.48914	-0.443306	4.75643e-05	0.045556	0.86	1.02	0.337	0	0	0	A0A0G2L1N8
GG87925|c1_g2_i6	-6.48595	1.89915	6.80339e-08	0.000279098	1.555	0.118	1.667	0.02	0	0.01	Q6P4P2	lmbrd2b
GG73490|c0_g1_i12	-6.46572	1.13114	6.36752e-10	4.9196e-06	0.645	1.364	0.635	0	0	0.03	F1QFR4	nol10
GG94080|c0_g1_i10	-6.46025	-0.461621	1.97194e-05	0.024773	0.143	0.275	0.248	0.01	0	0	F1QRM4	cep290
GG978|c4_g4_i1	-6.43343	-0.482779	2.49768e-05	0.0291479	1.75	2.355	1.21	0	0	0	A0A0G2L8E4
GG85383|c2_g2_i4	-6.38027	-0.520965	3.1786e-05	0.0341085	0.993	0.667	0.476	0	0	0	Q7ZUY7	tcea2
GG83230|c39_g1_i1	-6.37473	-0.524559	4.21355e-05	0.0421869	0.931	0.471	0.397	0	0	0	A0A0G2L1N8
GG57258|c2_g1_i1	-6.36598	-0.530078	5.30312e-05	0.0493482	0.583	0.206	0.248	0	0	0	E9QB33
GG81438|c13_g1_i4	-6.36298	-0.532	5.16069e-05	0.0483388	0.778	0.294	0.397	0	0	0	E7F800
GG66145|c2_g2_i7	-6.35955	-0.53441	3.15965e-05	0.0340629	0.287	0.451	0.556	0	0	0	F1QNI7	slc7a3b
GG81344|c4_g1_i2	-6.34545	-0.547571	5.31203e-05	0.0493482	0.194	0.412	0.198	0	0.01	0	F1QRP6	loxhd1a
GG79067|c2_g1_i3	-6.34225	-0.549393	4.13756e-05	0.0416796	0.164	0.275	0.149	0	0	0	F1QVP8	actr6
GG78609|c1_g1_i14	-6.32462	-0.560469	2.52006e-05	0.0292785	0.184	0.128	0.119	0	0	0	A5WVP1	vps9d1
GG77338|c0_g1_i6	-6.27335	-0.597012	3.27208e-05	0.0349498	0.287	0.177	0.198	0	0	0	F1QYV0	ttc14
GG74874|c0_g1_i2	-6.27029	-0.598999	2.92467e-05	0.0321907	0.532	0.392	0.456	0	0	0	Q567F3	zgc:152774
GG67361|c3_g1_i1	-6.07773	1.53003	4.76684e-09	2.79714e-05	1.903	0.412	1.091	0.051	0	0	E7EXJ5	atad2
GG55388|c18_g1_i16	-5.96815	0.688526	2.48344e-08	0.000116287	1.607	1.491	0.694	0	0.02	0.03	Q7ZUD7	cog2
GG99437|c30_g1_i11	-5.72458	0.482852	2.40069e-05	0.0285251	0.42	0.059	0.893	0	0	0.01	F1R7D0	adgrb3
GG101037|c1_g1_i4	-5.66961	0.444786	7.70688e-08	0.000310664	0.696	0.412	0.556	0.02	0	0	E7FAE9	si:ch211-285f17.1
GG70515|c22_g3_i7	-5.64895	0.425911	1.1849e-06	0.00289094	1.729	1.737	0.546	0.061	0	0	E7F030	ablim2
GG103003|c2_g2_i6	-5.61964	0.401877	8.37327e-08	0.000323463	0.563	0.5	0.486	0.02	0	0	F2Z4R3	aifm3
GG99166|c15_g2_i2	-5.32815	0.154031	2.27448e-06	0.00490404	2.21	1.236	1.131	0	0.098	0	F1QUC8	zgc:171971
GG88164|c0_g1_i2	-5.27377	0.116803	4.66045e-06	0.00860726	3.95	2.1	1.627	0.214	0	0	Q7SZR8	bxdc2
GG101313|c0_g1_i3	-5.26522	0.108454	5.7023e-06	0.00986339	1.351	1.825	0.784	0.112	0	0	F1QJC2	pde10a
GG58184|c2_g2_i6	-5.10283	-0.0346827	2.21453e-05	0.0268036	1.709	1.305	0.575	0	0	0.04	E7F7F6	smg9
GG74055|c8_g2_i1	-5.03986	-0.0666335	1.61317e-05	0.0212559	1.463	0.667	1.716	0.133	0	0.04	NA
GG58563|c1_g1_i1	-4.8858	-0.195731	2.2017e-05	0.0267882	0.389	0.559	0.466	0	0.029	0	E7FB04	dpy19l1l
GG105497|c2_g1_i3	-4.77317	0.379528	3.10681e-05	0.0338077	0.225	0.863	0.288	0.041	0	0	B0S4Y8	rapgef4
GG78576|c0_g3_i1	-4.7726	0.812376	4.07227e-05	0.0413077	0.072	0.579	0.714	0	0.039	0	F1R2T0	znf319b
GG86098|c4_g1_i17	-4.67662	2.36848	4.74554e-07	0.00144728	2.845	1.442	1.151	0.02	0.187	0	H9GXK1
GG77451|c1_g1_i6	-4.53124	0.916641	9.34984e-06	0.0142574	0.327	1.119	0.436	0	0	0.08	Q5RII7	nek1
GG106897|c2_g1_i9	-4.49289	0.580303	9.7801e-07	0.00251873	0.276	0.304	0.546	0.01	0.029	0	Q7SZX5	mbd1b
GG104285|c10_g3_i6	-4.4455	1.98469	3.19331e-05	0.0341872	0.327	1.089	0.823	0	0	0.1	E7EZD1	nbeaa
GG76064|c5_g1_i7	-4.39988	1.34379	1.72475e-06	0.00394849	0.727	0.628	0.228	0.061	0	0.02	F1QIN5	dixdc1a
GG74311|c3_g1_i7	-4.39951	1.35636	1.30874e-05	0.0182189	1.044	0.971	0.308	0.102	0	0	A0A0G2KVI3	tstd2
GG92312|c4_g1_i4	-4.36354	1.09158	3.89508e-06	0.00753723	0.9	1.217	0.496	0.133	0	0	E9QIH1
GG81979|c7_g1_i13	-4.23815	1.54475	3.41346e-05	0.0358812	1.167	0.461	0.387	0	0.098	0	B3DIZ3	zgc:171967
GG68622|c3_g1_i1	-4.16459	1.11605	1.64088e-05	0.0212559	0.982	2.316	2.381	0	0.295	0	X1WDW8	bptf
GG73069|c7_g1_i1	-4.00986	0.482455	5.2781e-05	0.0492302	0.583	0.834	1.429	0	0	0.16	E9QCD3	zdhhc14
GG55061|c0_g1_i8	-4.00869	1.20986	2.2108e-05	0.0268036	1.3	1.03	0.883	0.194	0	0	G5CTT5
GG104039|c1_g1_i8	-3.98102	1.71916	1.75691e-06	0.00395359	0.727	1.747	0.952	0	0.138	0.07	F1QNT3	tbcela
GG101066|c5_g1_i3	-3.91062	0.656788	3.72958e-05	0.0384201	0.9	1.707	1.548	0	0	0.251	B3DKI6	slc39a4
GG66821|c8_g2_i4	-3.70351	0.722669	4.4478e-05	0.0434989	0.655	0.432	1.458	0.061	0	0.11	F1Q9K1	smarcc1a
GG87435|c5_g1_i10	-3.55235	0.935248	4.96612e-06	0.00902792	0.256	0.275	0.258	0	0.02	0.05	F1QWG8	ncor1
GG88961|c1_g1_i3	-3.05474	0.706641	5.16167e-05	0.0483388	0.839	0.52	0.476	0.102	0.088	0.02	E9QC58	klhl20

## Sheet: S.salar_P_Up
id	logFC	logCPM	PValue	FDR	S-P1C	S-P2C	S-P3C	S-P1P	S-P2P	S-P3P	UniProt_ID	GeneName
GG77437|c1_g2_i3	10.843	3.50522	7.3676e-07	0.00202092	0	0	0	8.331	13.646	0	F1Q6K0	plpp3
GG80391|c15_g3_i2	10.3793	3.04904	2.79066e-06	0.00564914	0	0	0	8.148	1.68	0	D4P8S0	syt7b
GG56582|c11_g1_i3	10.1822	2.85836	7.36891e-19	1.13866e-13	0	0	0	2.458	1.984	1.062	E7F058	arrdc1b
GG86098|c4_g1_i6	9.94376	2.62681	1.03339e-16	6.22423e-12	0	0	0	2.549	1.09	3.127	H9GXK1
GG80239|c7_g2_i9	9.6733	2.365	2.68274e-06	0.00547852	0	0	0	4.212	0	4.199	Q6NSM7	tcf12
GG79956|c11_g2_i16	9.63273	2.32718	3.686e-06	0.00724026	0	0	0	0.959	0	2.044	Q7ZUV2	katnb1
GG73700|c2_g1_i3	9.53468	2.23177	1.95847e-18	1.81576e-13	0	0	0	2.753	2.456	2.836	D2JVK2	mgaa
GG100214|c11_g1_i1	9.3803	2.08579	3.53999e-06	0.00701289	0	0	0	0	20.739	18.429	F1R072	spg11
GG106925|c21_g1_i4	9.36829	2.07214	1.48933e-16	7.67113e-12	0	0	0	1.774	1.366	1.062	E7FBQ3	zmynd8
GG81349|c7_g1_i2	9.35287	2.05875	5.20825e-06	0.00932187	0	0	0	2.111	0	4.179	Q50J34	st8sia5
GG57904|c1_g2_i1	9.32161	2.03014	3.90222e-06	0.00753723	0	0	0	0	2.309	3.047	E7F0R1
GG93751|c4_g2_i1	9.26262	1.97113	4.63477e-06	0.00859406	0	0	0	1.917	0	1.804	F1R984	ubr4
GG54769|c5_g1_i3	9.22805	1.9386	1.07415e-16	6.22423e-12	0	0	0	1.438	1.67	1.724	E7FGK1	eml3
GG75326|c4_g1_i1	9.21015	1.91928	5.17113e-06	0.00929129	0	0	0	1.397	1.228	0	E7EYG0	abcc5
GG64158|c9_g1_i5	9.15643	1.86972	5.54085e-06	0.00972933	0	0	0	2.896	0	2.275	Q32PV2	camk2a
GG88184|c5_g1_i1	9.10011	1.81815	6.84246e-06	0.011451	0	0	0	0.561	0	0.982	E7FBA7	herc1
GG106261|c2_g1_i1	9.05893	1.77825	3.9372e-15	1.52096e-10	0	0	0	1.04	1.641	1.563	F1RCQ5	cntnap5a
GG76104|c2_g1_i8	9.01342	1.73735	6.04767e-06	0.0103295	0	0	0	0	1.002	0.762	Q59IS5	atm
GG84406|c8_g1_i5	8.97486	1.69858	1.60642e-14	5.72832e-10	0	0	0	1.672	0.894	1.403	E7F8D8	pbrm1
GG60813|c3_g1_i2	8.93855	1.66679	6.9034e-06	0.0115114	0	0	0	0	1.326	0.952	A2CF37	tnr
GG54812|c0_g1_i6	8.90702	1.63564	1.77575e-12	3.4299e-08	0	0	0	0.408	0.56	1.142	G9G127	ninl
GG91974|c0_g1_i1	8.88194	1.61126	8.38409e-13	1.76662e-08	0	0	0	1.305	2.672	1.173	Q5RJ97	lbr
GG56900|c0_g1_i32	8.86262	1.59333	2.58328e-14	8.5537e-10	0	0	0	2.58	2.702	4.089	A8DZF0	kctd9b
GG62799|c0_g1_i3	8.8244	1.55456	8.91832e-06	0.0137349	0	0	0	1.397	1.238	0	F1R0L3	zgc:153240
GG76151|c21_g2_i9	8.75478	1.49468	1.61478e-05	0.0212559	0	0	0	0.877	0	2.576	F1QFR7
GG83183|c3_g2_i6	8.66412	1.40629	7.06259e-10	5.36717e-06	0	0	0	1.163	1.1	0.22	F1R0I4
GG83707|c3_g4_i4	8.66245	1.40597	5.84326e-13	1.28987e-08	0	0	0	0.632	0.305	0.551	Q1LXR5	csrp2bp
GG60620|c0_g2_i5	8.62835	1.37857	1.40539e-05	0.0192717	0	0	0	0	0.874	2.105	H9GY07
GG105278|c9_g1_i2	8.60623	1.34989	1.44101e-05	0.0195895	0	0	0	1.081	0.55	0	A0A0G2L1N8
GG104838|c2_g1_i1	8.60226	1.35335	1.05959e-05	0.0156429	0	0	0	0	24.108	24.963	Q4V910	ccnl1a
GG77591|c12_g3_i6	8.57301	1.32141	4.82474e-08	0.000203326	0.01	0	0	1.723	2.171	0.18	Q7T3H9	hyi
GG106964|c3_g1_i6	8.53229	1.28869	1.17833e-05	0.0168072	0	0	0	0	1.228	1.233	Q6DEI1	tmf1
GG89299|c1_g1_i6	8.4742	1.2357	1.34403e-05	0.0185983	0	0	0	0	0.619	0.912	F1QW70	chd8
GG107788|c0_g1_i2	8.42312	1.18233	1.63698e-05	0.0212559	0	0	0	0.867	1.12	0	A0A0H2UKU2	col2a1b
GG106303|c12_g2_i1	8.40516	1.17271	1.65102e-05	0.0212559	0	0	0	0	0.835	1.593	E7F1R8	farp1
GG81349|c7_g1_i12	8.39166	1.15509	1.6553e-05	0.0212559	0	0	0	1.499	0	1.233	Q50J34	st8sia5
GG91514|c20_g1_i2	8.39118	1.16019	1.96699e-05	0.024773	0	0	0	0	0.776	1.794	B3DK45	sipa1l1
GG74301|c0_g1_i2	8.38168	2.89522	5.10657e-06	0.009211	0	0	0.01	0	4.175	2.395	F1R1D9
GG101066|c5_g1_i9	8.37649	1.14226	9.90505e-13	1.99636e-08	0	0	0	1.938	1.827	2.475	B3DKI6	slc39a4
GG86360|c0_g1_i4	8.34186	1.11199	2.02481e-05	0.0251644	0	0	0	0.683	0	1.193	B3DGV1	stat6
GG97754|c5_g1_i6	8.33187	1.10082	4.00327e-10	3.50146e-06	0	0	0	1.519	0.403	1.173	B2GRP4	copg2
GG66889|c0_g1_i6	8.32492	1.09278	1.85707e-07	0.000637684	0	0	0	2.203	0.147	1.032	F1QP99	zgc:77086
GG89990|c3_g1_i5	8.29513	1.0679	3.22275e-12	5.33555e-08	0	0	0	0.388	0.55	0.431	I3NI77	grin2da
GG84680|c4_g1_i1	8.27266	1.04237	2.69637e-05	0.0303567	0	0	0	2.784	1.179	0	E7FE57	si:ch211-236d3.4
GG64372|c0_g1_i2	8.26176	1.03847	2.0818e-05	0.0255304	0	0	0	1.907	0	2.776	Q5CZR3	kat5b
GG96563|c0_g1_i1	8.24843	1.03034	2.64616e-05	0.0299919	0	0	0	0	0.648	1.664	A0A0G2KU15	aox6
GG99661|c3_g1_i1	8.23554	1.01363	9.17891e-09	4.98239e-05	0	0	0	0.54	1.808	0.411	F6NIS4
GG6384|c0_g1_i2	8.23067	1.00821	2.06122e-05	0.0254367	0	0	0	1.652	0	1.373	A0A0G2KUX6
GG69943|c2_g1_i4	8.21608	0.99612	8.93908e-12	1.33672e-07	0	0	0	0.846	1.375	1.122	A3QJX1	kcnk10a
GG99306|c3_g4_i1	8.20872	0.989234	1.22462e-08	6.3077e-05	0	0	0	1.305	0.226	1.343	H0WEY1	si:dkey-51d8.9
GG81113|c5_g4_i7	8.1989	0.977204	2.87151e-05	0.0317692	0	0	0	6.537	0	2.826	Q4FZZ9	terfa
GG97973|c12_g2_i6	8.19804	0.981	1.14356e-09	8.21916e-06	0	0	0	0.551	1.592	1.964	F1R8A9	ppfia2
GG81955|c1_g1_i6	8.17432	0.956264	3.03044e-05	0.0331322	0	0	0	0.734	1.572	0	F1QDQ6	znhit2
GG92126|c6_g2_i8	8.17113	0.958574	7.57681e-07	0.00206609	0	0	0	0.214	0.049	0.872	A1XQY1-2
GG79956|c11_g2_i14	8.1634	0.950111	2.698e-05	0.0303567	0	0	0	0.347	0	0.641	F1Q8U4	kifc3
GG9117|c4_g1_i2	8.14687	0.929955	2.32611e-05	0.0278631	0	0	0	2.101	2.132	0	Q3LG56	ORF2p
GG126191|c1_g1_i1	8.11507	0.907546	2.73654e-05	0.0306417	0	0	0	0	6.454	3.377	Q90YI9	col1a1b
GG97754|c5_g1_i4	8.10515	0.896201	2.40772e-09	1.55018e-05	0	0	0	0.999	0.334	1.363	B2GRP4	copg2
GG80194|c1_g2_i4	7.96308	0.765091	4.61246e-05	0.044608	0	0	0	1.071	0	0.471	Q9I879	arntl1a
GG106801|c8_g1_i5	7.94809	0.754498	7.52465e-10	5.62607e-06	0	0	0	0.5	0.452	0.22	E7FFD3
GG106537|c4_g1_i2	7.93539	0.743835	2.02713e-10	2.06052e-06	0	0	0	0.52	0.688	0.441	F1QBL2	ptprt
GG102035|c19_g1_i4	7.90474	0.721873	4.28086e-05	0.0424937	0	0	0	0	0.923	1.714	E7F9L2
GG69825|c2_g1_i6	7.89817	0.70921	4.3155e-05	0.0426934	0	0	0	1.958	0	1.443	E7F8R1	znf410
GG107431|c38_g3_i3	7.89217	0.705899	3.75754e-10	3.34974e-06	0	0	0	0.591	0.55	0.902	A5D8R6	slc6a11a
GG68323|c8_g2_i4	7.89197	0.705711	3.11471e-10	2.83111e-06	0	0	0	0.571	0.58	0.852	F1Q708
GG114547|c0_g2_i1	7.88051	0.694704	5.15539e-10	4.2676e-06	0	0	0	1.713	1.041	0.992	B0R0T4	lysmd3
GG88606|c0_g1_i3	7.87124	0.692474	4.91453e-05	0.0466845	0	0	0	0	1.218	2.495	F1R166	eif4a2
GG90041|c2_g1_i8	7.8588	0.681047	4.49127e-05	0.0437394	0	0	0	0	0.609	0.952	F1R276	si:ch211-264f5.8
GG60722|c2_g1_i4	7.83492	0.653991	2.53184e-09	1.60777e-05	0	0	0	1.152	0.58	0.531	A0A0G2KSV9
GG57124|c1_g1_i12	7.82409	0.644471	5.04851e-05	0.0477615	0	0	0	0.449	0	0.391	E7EXJ6	nup188
GG60959|c0_g1_i2	7.81818	0.636003	5.19689e-05	0.0485705	0	0	0	1.02	0.904	0.01	Q802V1	ss18
GG79048|c2_g2_i1	7.80457	0.624534	3.65185e-07	0.00113615	0	0	0	1.805	0.393	0.351	A0A0G2LA86
GG68370|c1_g1_i4	7.80305	0.626721	1.63254e-09	1.12954e-05	0	0	0	1.173	0.589	1.052	F1RDP5	qtrt1
GG76186|c1_g1_i8	7.7967	0.62167	2.17094e-07	0.000718838	0	0.01	0	0.296	1.238	0.301	E7F042	vezf1a
GG86671|c1_g3_i3	7.79613	0.625463	4.81896e-05	0.0460599	0	0	0	0	0.58	0.691	Q6IQX0-2
GG57066|c5_g1_i11	7.76926	0.598948	4.24019e-05	0.0422717	0.01	0	0	0.02	1.552	0.261	F1RDR3	fcho2
GG78013|c10_g2_i15	7.72967	0.562507	8.07036e-07	0.00216251	0	0	0	0.102	0.373	0.06	Q5TYP4	si:dkey-97o5.1
GG55684|c4_g1_i4	7.72775	0.560901	8.8168e-10	6.48756e-06	0	0	0	0.561	0.511	0.551	E7FBW3	si:dkey-49c17.3
GG17215|c0_g1_i3	7.718	0.552004	1.90617e-09	1.29946e-05	0	0	0	2.121	1.768	1.333	Q1L676	nr0b2b
GG89535|c44_g1_i7	7.69001	0.524385	5.53955e-07	0.00163563	0	0	0	1.438	0.285	0.321	F1QKV7	si:ch211-242b18.1
GG116030|c3_g1_i2	7.68603	0.524825	1.06939e-08	5.57003e-05	0	0	0	1.438	3.085	1.824	F1RAZ1	baz2ba
GG55187|c29_g2_i7	7.65695	0.496521	4.17659e-06	0.00798603	0	0	0	1.224	0.088	0.611	A0A0G2L4Y7
GG73319|c8_g1_i3	7.65576	0.498064	2.64619e-09	1.65768e-05	0	0	0	0.51	0.531	0.411	F1QLF0	tmem63c
GG59191|c2_g1_i5	7.65194	0.490975	1.08204e-06	0.00271133	0	0	0	2.672	0.452	0.611	Q5TYS5	scrn2
GG71554|c2_g1_i13	7.64335	0.484583	6.18785e-07	0.00178089	0	0	0	0.602	0.413	0.09	Q6NZ12	arntl2
GG83941|c1_g2_i4	7.63997	0.48237	9.52086e-08	0.00034961	0	0	0	1.458	0.796	0.381	E7F0C5	mtmr14
GG87158|c8_g1_i9	7.59718	0.44853	2.57237e-08	0.000119246	0	0	0	0.449	0.403	0.902	F1QBT6	gria4b
GG102390|c0_g1_i2	7.58187	0.433812	8.17907e-09	4.51373e-05	0	0	0	0.989	0.796	0.611	A7Y3Y2	scn12ab
GG7438|c1_g1_i1	7.57669	0.429637	5.35112e-09	3.10074e-05	0	0	0	2.386	1.886	1.954	E7FFS5
GG72375|c18_g2_i3	7.54858	0.405805	6.27824e-09	3.53085e-05	0	0	0	0.377	0.403	0.441	B3DKD8	prmt9
GG83240|c1_g2_i1	7.51214	0.376552	1.26227e-05	0.0176248	0	0	0	2.274	0.177	4.369	Q6IQE5	asna1
GG97973|c12_g2_i1	7.5004	0.363374	1.94097e-07	0.000652005	0	0	0	0.398	0.55	0.16	F1R8A9	ppfia2
GG88323|c26_g2_i4	7.48321	0.349926	1.5969e-08	8.13481e-05	0	0	0	0.755	0.609	0.962	Q32PM7	katnal2
GG75984|c1_g1_i14	7.45423	0.325718	4.0974e-08	0.000180896	0	0	0	0.214	0.216	0.361	E7FCV9
GG66400|c2_g1_i14	7.4536	0.325288	6.6299e-08	0.00027441	0.01	0	0	0.51	0.422	0.892	E7F2H2	zgc:66433
GG80517|c0_g1_i8	7.45079	0.321489	1.20308e-07	0.000425729	0	0	0	0.622	0.216	0.491	Q502J0	lpcat2
GG54344|c5_g1_i7	7.44157	0.314328	1.88041e-08	9.27331e-05	0	0	0	0.479	0.403	0.521	E7F972
GG83575|c0_g2_i1	7.42426	0.29712	5.10974e-07	0.00153812	0	0	0	1.448	0.393	0.521	A8KB39	etaa1
GG78678|c0_g1_i1	7.41495	0.28976	1.01785e-05	0.0151717	0	0	0	0.326	0.609	0.04	A4IG82	rspry1
GG79658|c3_g2_i2	7.39101	0.27205	4.24496e-07	0.00131188	0	0	0	0.602	1.975	0.922	R4GEF5	atp8b4
GG83445|c0_g2_i5	7.36619	0.249372	1.04376e-07	0.000378008	0	0	0	0.551	0.393	0.271	B0EVP9	socs7
GG94784|c0_g1_i1	7.3202	0.210075	1.25603e-06	0.0030013	0	0	0	1.326	1.533	0.361	E7FCZ6	csnk2a2b
GG66032|c0_g1_i2	7.3195	0.209886	1.92738e-07	0.000652005	0	0	0	1.02	0.58	0.481	Q503P5	mfsd7
GG90027|c4_g2_i1	7.31067	0.205056	2.55141e-07	0.00082135	0	0	0	0.408	0.806	0.952	A0A0G2KJK8
GG77024|c0_g1_i15	7.30945	0.202271	1.26208e-07	0.000443224	0	0	0	0.622	0.747	0.401	A4IG79	si:dkey-127k13.1
GG64362|c28_g1_i5	7.2764	0.172214	7.83371e-06	0.0125222	0	0	0	1.163	0.108	0.541	F1R3M5
GG77231|c1_g1_i3	7.26475	0.166603	8.06136e-07	0.00216251	0	0	0	0.214	0.678	0.451	F6P805	ankrd24
GG71004|c3_g2_i1	7.24072	0.144126	6.16605e-07	0.00178089	0	0	0	1.428	0.462	0.832	B7ZDD1	si:ch211-200p22.4
GG69346|c1_g1_i14	7.22691	0.136419	1.67596e-06	0.00386526	0	0	0	0.306	0.295	0.932	F1QRS7
GG99040|c0_g1_i4	7.2249	0.129911	1.2169e-06	0.00293808	0	0	0	0.806	0.511	0.21	Q0P407	tspan14
GG84855|c9_g1_i3	7.21916	0.128158	1.60595e-06	0.0037599	0	0	0	0.734	0.246	1.002	E7FEE9	si:dkey-178k16.1
GG61115|c7_g2_i6	7.20937	0.118765	1.78103e-07	0.000616137	0	0	0	0.969	0.756	0.591	F1QQG2	dab1b
GG61256|c0_g1_i2	7.20173	0.112982	4.95869e-06	0.00902792	0	0	0	0.214	0.678	0.15	F1QMN5	si:dkey-110c1.7
GG55724|c1_g1_i3	7.20021	0.109094	1.91707e-06	0.00423184	0	0	0	1.591	0.442	0.561	A3KPJ7	lipea
GG93044|c15_g1_i1	7.19515	0.105282	4.72761e-06	0.00869664	0	0	0	1.468	1.572	0.301	B0S5N5	pnck
GG81685|c1_g1_i3	7.17972	0.0972873	6.64712e-06	0.011205	0	0	0	0.082	0.531	0.371	B8JKS6	tbx3a
GG79993|c2_g1_i19	7.14464	0.0660808	3.55434e-07	0.00111329	0	0	0	0.479	0.295	0.501	E7FAN3	znf408
GG66082|c1_g2_i1	7.13744	0.0606959	3.47335e-07	0.00110282	0	0	0	0.469	0.707	0.752	A0A0G2L1N8
GG80968|c0_g1_i3	7.11673	0.0432608	6.46516e-07	0.00182745	0	0	0	0.479	0.943	0.521	E7EYU7	zmp:0000000634
GG104293|c2_g1_i5	7.11582	0.0425381	6.71756e-07	0.00187592	0	0	0	0.693	0.373	0.812	F1QJ24	arfip2a
GG61169|c0_g1_i12	7.09322	0.0203553	5.37759e-06	0.00947856	0	0	0	1.468	0.481	0.371	F1QNH5	dcaf8
GG103106|c0_g1_i5	7.08986	0.0211733	5.51999e-07	0.00163563	0	0	0	0.551	0.904	0.571	A2BDR7	si:ch211-233f10.4
GG64440|c3_g2_i1	7.08497	0.0175618	1.23314e-06	0.00296188	0	0	0	0.398	0.187	0.511	E7F3I7	sez6b
GG80357|c0_g1_i2	7.07552	0.00826197	9.08354e-07	0.00239251	0	0	0	1.254	0.589	0.651	E7FE13	lgr4
GG69352|c4_g1_i9	7.06998	0.00430166	4.96362e-07	0.0015039	0	0	0	0.347	0.226	0.241	Q5PNP4	nt5e
GG94225|c2_g1_i3	7.06856	0.00322014	8.03626e-07	0.00216251	0	0	0	0.469	0.58	0.281	A5WVN5	uri1
GG83352|c2_g1_i1	7.03633	-0.0227433	1.13549e-06	0.00282996	0	0	0	0.296	0.452	0.21	F1Q8C6
GG89387|c31_g3_i4	7.03342	-0.0283298	7.50258e-06	0.0122033	0	0	0	1.081	0.344	0.261	B3DJA7	celf5a
GG91719|c0_g1_i6	7.03265	-0.0254151	8.17398e-07	0.00216524	0	0	0.01	0.286	0.432	0.251	E7F7H8
GG72014|c0_g3_i6	7.03263	-0.0293872	2.40092e-05	0.0285251	0	0	0	0.938	0.098	0.311	B8A652	kdm2aa
GG67554|c2_g2_i8	7.02569	-0.0264642	2.54292e-05	0.0293843	0	0	0	0.092	0.432	0.862	Q8JG61	epb41b
GG74874|c0_g1_i4	6.98571	-0.0618929	1.73957e-06	0.00395295	0	0	0	0.52	0.599	1.062	Q567F3	zgc:152774
GG62326|c5_g1_i17	6.98294	-0.0630264	2.57144e-05	0.0294492	0	0	0	0.061	0.472	0.261	K9JZ38	mcoln1a
GG83386|c2_g2_i5	6.97804	1.58109	1.21533e-06	0.00293808	0.01	0	0	0.051	1.66	0.922	Q6P0T3	znf207a
GG76919|c6_g2_i1	6.97533	-0.0719103	7.01596e-07	0.00193592	0	0	0	0.663	0.57	0.501	E7FFT3	acot11b
GG69621|c0_g2_i6	6.96786	-0.0773952	8.14549e-07	0.00216524	0	0	0	1.754	1.562	2.004	A0A0G2KG61
GG57094|c6_g1_i9	6.96443	-0.0798606	1.33043e-06	0.00316277	0	0	0	0.489	0.344	0.621	E7F4Q2
GG103447|c2_g2_i3	6.95858	-0.0870332	6.16319e-06	0.0104653	0	0	0	0.663	0.629	0.2	F2Z4X0	si:ch211-102c2.7
GG73973|c23_g1_i3	6.95249	-0.0911955	4.44891e-06	0.00828256	0	0	0	1.723	2.22	0.712	A0A0B5JW80	nenf
GG87003|c0_g2_i1	6.94333	-0.097552	1.00921e-06	0.00257052	0	0	0	0.357	0.226	0.301	F1QJJ1	shroom1
GG82651|c9_g1_i5	6.94328	-0.0975717	1.15919e-06	0.0028583	0	0	0.01	2.223	2.584	1.644	Q4VBU3	tvp23b
GG69914|c5_g1_i6	6.94198	-0.098647	5.3336e-06	0.00947856	0	0	0	2.335	0.668	2.165	Q5TZG3	myt1la
GG103831|c4_g1_i10	6.93122	-0.109924	3.01979e-05	0.0330938	0	0	0	0.449	0.472	0.06	F1QW47
GG84731|c0_g1_i3	6.91481	-0.120898	3.6178e-05	0.0374349	0	0	0.01	0.265	0.707	0.08	F1QKE2	chchd4a
GG74388|c1_g1_i5	6.89914	-0.131856	1.66885e-06	0.00386526	0	0	0	0.347	0.54	0.531	E7FDX7	rnf38
GG61379|c1_g1_i6	6.89749	-0.132989	2.11776e-06	0.00463075	0	0	0	0.296	0.521	0.491	A8WFX2	si:dkey-127k13.1
GG4383|c0_g2_i1	6.88261	-0.146274	2.20239e-06	0.00477081	0	0	0	3.406	3.566	2.024	A0A0G2L1N8
GG75772|c4_g2_i21	6.87441	-0.152012	3.29319e-05	0.035014	0	0	0	0.122	0.481	0.09	E7EY01
GG58828|c4_g1_i1	6.87265	-0.153377	1.19964e-05	0.0169728	0	0	0	0.755	0.226	0.872	F8W447	znf407
GG101066|c5_g1_i10	6.86975	-0.155413	2.39328e-06	0.0050201	0	0	0	0.408	0.688	0.501	B3DKI6	slc39a4
GG73687|c2_g1_i1	6.86703	-0.157398	1.97563e-06	0.00434045	0	0	0	0.622	0.58	0.862	Q499A1	arid4a
GG66761|c0_g1_i6	6.85659	-0.164561	4.30766e-06	0.0081174	0	0	0	0.163	0.236	0.381	E7F7T8	satb1b
GG67267|c0_g1_i3	6.84984	-0.172409	4.28562e-06	0.00810884	0	0	0	0.816	0.285	0.561	F8W4I7	ca14
GG87863|c6_g1_i5	6.84309	-0.177045	1.6577e-06	0.00386156	0	0	0	0.479	0.344	0.421	Q6PC78	rnf185
GG107517|c2_g1_i2	6.83805	-0.180543	5.59742e-06	0.00975476	0	0	0	0.347	0.756	0.361	Q08BC7	tmcc1b
GG62149|c2_g1_i10	6.83515	-0.186772	3.14253e-05	0.0340367	0	0	0	1.489	0.255	0.481	Q6GMF8	rhbdf1
GG105537|c1_g1_i1	6.82808	-0.190875	7.36626e-06	0.0120237	0	0	0	0.938	0.511	0.341	A0FJH7	crfb1
GG66236|c0_g1_i4	6.81463	-0.199957	3.71802e-06	0.00727233	0	0	0	0.5	0.58	0.291	A1A5V4	zgc:158257
GG96152|c43_g1_i3	6.79111	-0.219694	8.47959e-06	0.0132352	0	0	0.079	3.59	2.328	1.203	Q52MY8	ppargc1a
GG96457|c8_g2_i1	6.79022	-0.220566	1.52183e-05	0.0204483	0	0	0	1.254	0.314	0.581	Q98U03	atp5g3b
GG70370|c0_g1_i2	6.77148	-0.233054	2.6016e-06	0.00538247	0	0	0	0.571	0.531	0.551	F1Q8Q6	tkfc
GG62691|c16_g1_i4	6.76294	-0.238733	1.6345e-05	0.0212559	0	0	0	0.306	1.002	0.471	Q6PFN0	gtpbp1
GG107507|c0_g1_i1	6.76063	-0.24049	9.192e-06	0.014063	0	0	0	0.561	0.275	0.872	I3ITI4	znf1102
GG69433|c7_g1_i6	6.75683	-0.247257	3.85729e-05	0.0393856	0	0	0.01	1.377	0.216	0.631	E7F9M7	si:ch73-18b11.1
GG84669|c11_g1_i3	6.74501	-0.254489	4.44507e-06	0.00828256	0	0	0	0.5	0.255	0.321	E9QIL2	magi3b
GG62046|c1_g1_i2	6.73969	-0.25811	2.89404e-06	0.00580768	0	0	0	0.826	0.688	0.601	Q6IQF3	psmc3ip
GG101489|c1_g1_i3	6.6947	-0.292217	1.19564e-05	0.0169728	0	0	0	0.428	0.923	0.441	F1R3T4	galk1
GG66862|c3_g1_i5	6.67324	-0.310275	7.91403e-06	0.0126071	0	0	0	0.826	0.422	0.421	F1QCJ2	snrnp48
GG79743|c4_g1_i2	6.65634	-0.321751	1.1328e-05	0.0163591	0	0	0	0.714	0.344	0.832	E7EYK0	myrf
GG87992|c39_g1_i1	6.64994	-0.326115	7.35741e-06	0.0120237	0	0	0	0.265	0.422	0.461	E7FEK9	golga4
GG102518|c2_g2_i4	6.63122	-0.342157	8.65012e-06	0.013456	0	0	0	0.908	0.462	0.541	Q6EFA0	sulf1
GG71402|c23_g3_i23	6.63019	-0.342792	7.24011e-06	0.011944	0	0	0	0.54	0.452	0.321	E7F7K3
GG102078|c7_g5_i1	6.6269	-0.344995	5.9681e-06	0.0102467	0	0	0	0.806	0.737	0.551	A2BG52	si:ch211-217k17.8
GG107516|c4_g2_i1	6.62322	-0.347516	7.78418e-06	0.0124861	0	0	0	3.528	4.293	2.856	Q1LUU8	znf384l
GG54542|c2_g1_i6	6.6195	-0.35004	1.0572e-05	0.0156429	0	0	0	0.265	0.472	0.271	E7FC06	txndc16
GG99507|c3_g2_i3	6.60503	-0.36389	2.91462e-05	0.0321695	0	0	0	0.642	0.305	0.17	F6NN10	si:dkey-117m1.4
GG60253|c2_g2_i1	6.59071	-0.373148	3.28709e-05	0.035014	0	0	0	1.999	3.134	0.852	Q6DGJ7	napgb
GG70760|c13_g2_i1	6.58795	-0.37474	1.03313e-05	0.0153501	0	0	0	0.51	0.58	0.291	Q588C3	dnmt3ba
GG98719|c3_g2_i1	6.57802	-0.381448	1.11145e-05	0.0161582	0	0	0	0.54	0.314	0.611	X1WBF4
GG84866|c0_g1_i1	6.57507	-0.383366	2.03146e-05	0.0251795	0	0	0	0.755	0.344	0.942	E7FBG9
GG88936|c2_g2_i6	6.56365	-0.395401	5.092e-05	0.0480523	0	0	0	0.367	0.255	0.08	E7FAK5
GG71668|c7_g3_i1	6.55911	-0.397984	2.47539e-05	0.0290508	0	0	0	2.815	1.14	1.022	B0S5B7	dnaja3b
GG55296|c5_g1_i1	6.54826	1.1817	1.50324e-05	0.0203163	0.051	0	0	3.916	0.049	2.636	NA
GG92327|c1_g1_i1	6.54728	-0.405439	9.74638e-06	0.0146691	0	0	0	6.272	5.393	3.758	F1QBA7
GG81432|c1_g1_i1	6.54582	-0.406411	8.82242e-06	0.0136325	0	0	0	0.408	0.324	0.271	E7F829	aebp1
GG77394|c4_g1_i27	6.52974	-0.417128	2.01229e-05	0.0251405	0	0	0	0.398	0.255	0.571	A5PF33	tbl1xr1a
GG62790|c11_g2_i3	6.50914	-0.434507	1.65324e-05	0.0212559	0	0.01	0	0.867	0.462	0.441	B0V2R7	serping1
GG98035|c8_g1_i18	6.50858	-0.434837	1.53449e-05	0.0205364	0	0	0	0.489	0.344	0.23	H0WEW2	znf1021
GG64610|c0_g2_i1	6.48498	-0.450335	2.54819e-05	0.0293843	0	0	0	1.876	1.218	3.097	Q90Z34	atp1b2b
GG57165|c1_g1_i2	6.48252	-0.451989	2.075e-05	0.0255145	0	0	0	0.377	0.511	0.842	F1Q7N0	fpgs
GG76119|c1_g1_i2	6.48129	-0.452649	3.09909e-05	0.0338031	0	0	0	0.347	0.295	0.722	A0A0G2KJK8
GG68888|c6_g3_i11	6.46424	-0.467886	2.72712e-05	0.0306101	0	0	0	2.509	2.751	1.082	A4QP17	gpatch8
GG83438|c2_g1_i4	6.46182	-0.469559	4.66159e-05	0.044833	0	0	0	0.316	0.491	0.14	F1QNV4	nup133
GG53973|c0_g1_i1	6.45735	-0.472234	1.64938e-05	0.0212559	0	0	0	0.642	0.639	0.491	A0A0G2L1N8
GG88586|c6_g1_i1	6.4518	-0.475918	1.65264e-05	0.0212559	0	0	0	0.5	0.678	0.511	B0R0R1	raph1b
GG72614|c7_g1_i1	6.44549	-0.479941	3.33226e-05	0.0353483	0	0	0	0.53	1.199	0.722	F1QCG8
GG88323|c26_g2_i9	6.40923	-0.507479	1.87741e-05	0.0237788	0	0	0	0.398	0.305	0.361	Q32PM7	katnal2
GG16243|c1_g2_i1	6.40456	-0.510542	3.36533e-05	0.0355364	0	0	0	1.183	0.521	1.293	E9QDB7	cbx3b
GG14389|c0_g1_i2	6.40089	-0.512926	2.41186e-05	0.0285251	0	0	0	0.755	1.366	1.102	I3ITH4	kdm4aa
GG81222|c1_g2_i10	6.40089	-0.512926	2.41214e-05	0.0285251	0	0	0	0.377	0.599	0.511	NA
GG81774|c3_g1_i3	6.39619	-0.515993	2.50253e-05	0.0291479	0	0	0	0.153	0.196	0.281	O93423	stom
GG57295|c6_g1_i2	6.35313	-0.547726	2.57273e-05	0.0294492	0	0	0	0.306	0.305	0.451	E9QFU7	syk
GG129315|c0_g3_i1	6.35095	-0.549111	2.79836e-05	0.0311832	0	0	0	1.397	1.876	2.535	F1R9G2	qtrtd1
GG15717|c1_g2_i1	6.32514	-0.569665	4.11191e-05	0.0415281	0	0	0	1.785	1.424	0.772	Q071D5	kmt2a
GG87946|c0_g2_i1	6.3207	-0.572471	4.18321e-05	0.0419738	0	0	0	1.489	1.621	0.712	NA
GG2447|c1_g2_i1	6.31398	-0.576689	2.83119e-05	0.0314734	0	0	0	1.907	1.552	1.814	Q7SYL2	acbd3
GG71726|c53_g1_i1	6.30515	-0.582313	4.44655e-05	0.0434989	0	0	0	0.367	0.737	0.551	E7FEB5
GG97745|c6_g2_i7	6.30353	-0.58337	4.10631e-05	0.0415281	0	0	0	0.418	0.756	0.671	Q5RHB5	lrmp
GG81055|c2_g1_i3	6.25238	-0.619907	4.7412e-05	0.0455042	0	0	0	0.306	0.334	0.521	A0A0G2KD92	gramd2a
GG66595|c3_g2_i4	6.25228	0.906992	1.26274e-10	1.42771e-06	0	0	0.04	1.56	1.11	1.213	E7FAX1	lpcat3
GG77315|c1_g1_i8	6.2356	0.891145	1.1702e-09	8.21916e-06	0	0	0.03	2.356	1.1	2.205	Q502M6	ankrd29
GG64335|c3_g1_i1	6.21371	-0.648278	4.63285e-05	0.0446492	0	0	0	1.01	1.032	0.772	Q6P0I7	pak1
GG77372|c8_g5_i7	6.05836	0.734747	3.05158e-09	1.83715e-05	0	0	0.02	0.724	1.189	1.012	F1R768
GG94853|c4_g2_i9	5.8276	0.528955	6.79277e-07	0.00188556	0	0	0.02	0.877	0.216	0.381	F1R050	stk11
GG94926|c5_g1_i7	5.81885	1.22845	3.09092e-10	2.83111e-06	0	0	0.04	0.51	0.835	0.912	B7ZVL5	cherp
GG17551|c0_g1_i1	5.77293	0.491847	2.68723e-05	0.0303567	0.082	0	0	3.294	1.631	0.2	E7F7I2
GG59113|c6_g2_i11	5.63346	0.366117	1.40901e-05	0.0192717	0	0	0.01	0.082	0.521	0.702	B3DJK6	vps54
GG81103|c1_g2_i1	5.51028	0.274107	5.78062e-07	0.00169601	0.041	0	0	1.397	0.845	1.674	F1QEX5	si:dkeyp-80c12.8
GG61106|c0_g1_i10	5.49295	0.261309	2.61248e-06	0.00538247	0.041	0	0.02	0.489	0.521	1.283	X1WH62	ssx2ipa
GG59028|c1_g2_i11	5.48128	3.02587	9.0043e-08	0.000336619	0	0.137	0.01	1.825	3.075	1.463	F1R0K0
GG92674|c4_g2_i3	5.1984	0.0316505	1.56665e-05	0.0208093	0	0.039	0	0.388	0.295	0.882	F1Q4W1	sirt7
GG95070|c0_g1_i1	5.17994	0.660044	8.12195e-08	0.000319072	0	0	0.06	1.05	0.58	0.702	E7F602	med16
GG84648|c2_g1_i3	5.08926	0.598274	3.56189e-05	0.0370217	0	0.02	0.01	0.744	0.059	0.621	F1QCL2	plxna2
GG26926|c0_g1_i1	5.07763	-0.0629886	4.85194e-05	0.0461846	0	0.108	0	1.785	0.973	4.129	A0A0G2L436
GG96676|c7_g1_i6	4.99142	3.21281	9.67527e-07	0.00250565	0.02	0.324	0	3.406	2.456	5.662	E7EXG0	gabrb3
GG62523|c69_g1_i5	4.98535	0.490394	1.72909e-06	0.00394849	0	0	0.04	0.867	0.648	0.321	I3IT29	si:dkey-151m15.5
GG58415|c1_g1_i5	4.95986	0.470377	9.14127e-07	0.00239411	0	0	0.06	1.285	0.727	0.651	Q1LXP8	gnl1
GG103993|c0_g1_i3	4.94828	0.502824	1.09925e-05	0.0160748	0	0.039	0	0.173	0.796	0.431	A0A0G2KR67
GG68133|c1_g1_i6	4.88991	0.438887	4.64294e-07	0.00142537	0.061	0.039	0	0.785	1.228	1.102	A4QP88	khsrp
GG67947|c8_g3_i4	4.85256	0.374121	2.06318e-05	0.0254367	0	0	0.119	3.6	1.582	0.782	Q6DGD7	hid1b
GG71322|c0_g2_i14	4.84283	0.836639	3.78932e-06	0.00738066	0.123	0.01	0	2.57	0.914	0.641	Q5RHB5	lrmp
GG102940|c13_g3_i6	4.78923	1.10948	4.22954e-08	0.00018324	0.02	0	0.06	0.622	0.56	1.213	Q7T297	fam172a
GG82973|c1_g1_i6	4.69605	1.55652	1.1382e-10	1.35289e-06	0.143	0.098	0.04	2.968	3.036	2.716	I3ISR8	carm1
GG62523|c61_g1_i2	4.64106	1.9684	6.39565e-07	0.0018189	0	0	0.268	2.774	1.582	2.786	E9QFU8	bcat2
GG86178|c1_g2_i5	4.61583	1.01678	1.63716e-05	0.0212559	0	0.098	0	1.509	0.246	0.902	E9QJC3	myt1a
GG54125|c3_g2_i1	4.56988	1.21074	1.08835e-07	0.0003911	0.133	0	0	1.163	1.228	1.062	Q501T4	zgc:113201
GG94283|c3_g1_i4	4.56123	1.23749	2.15272e-07	0.000717932	0	0.098	0	0.887	0.973	0.671	A0A0J9YJI7	ppfibp1b
GG89535|c44_g1_i8	4.53333	1.16472	1.92479e-08	9.39225e-05	0.02	0.01	0.06	0.653	0.648	1.203	F1QKV7	si:ch211-242b18.1
GG87207|c0_g1_i2	4.50472	2.26895	4.759e-10	4.0111e-06	0.051	0.069	0.149	1.927	3.104	1.373	Q7ZW09	hnrpl
GG10174|c2_g1_i1	4.28892	0.345382	7.94551e-06	0.0126139	0	0	0.149	0.979	1.12	1.183	E7EXJ5	atad2
GG75977|c6_g1_i6	4.15932	0.588171	1.11192e-05	0.0161582	0.01	0.069	0.069	0.53	1.464	0.641	E7EZL6	wbscr17
GG89491|c4_g2_i11	4.15082	1.94645	3.7275e-08	0.000166148	0.235	0	0.109	1.693	2.171	2.185	Q6PCR4	ranbp3b
GG106539|c0_g2_i1	4.14795	0.844727	2.81738e-06	0.00567844	0.43	0	0	2.376	2.22	3.117	NA
GG102750|c17_g3_i4	4.07556	0.959547	6.70413e-06	0.0112601	0	0	0.149	0.765	0.639	1.363	I3ITD4	kcnt1
GG121006|c1_g1_i3	4.04104	1.49109	4.33988e-05	0.0428046	0.194	0	0	0.693	1.081	1.443	A0A0G2KMX0
GG71084|c5_g1_i5	3.96605	0.912084	9.13125e-06	0.0140163	0.215	0	0	1.152	0.914	1.293	F1R9J7	si:dkey-183c6.8
GG106964|c3_g1_i7	3.96381	1.77166	2.36567e-06	0.00502009	0.123	0	0.079	0.561	1.739	1.072	Q6DEI1	tmf1
GG95271|c5_g1_i8	3.93149	1.01917	2.29488e-05	0.0275603	0	0	0.169	1.285	1.041	0.561	Q803H5	gnb1b
GG55388|c18_g1_i10	3.86239	0.565603	3.85092e-05	0.0393856	0	0	0.188	1.03	0.835	1.313	Q7ZUD7	cog2
GG88604|c1_g1_i18	3.58461	1.21294	7.75247e-06	0.0124784	0.225	0	0.099	1.071	1.729	1.273	F1QAD7	pik3ca
GG65467|c4_g2_i4	3.42199	1.35759	3.44178e-05	0.0360971	0.194	0.186	0	0.714	1.837	1.333	Q800H4	matr3l1.1
GG71499|c7_g1_i11	3.36553	1.72319	3.54503e-05	0.0369292	0	0.294	0.407	1.54	3.163	2.776	Z4YIS0	ppp1r12a
GG59291|c3_g1_i1	3.23308	0.787143	4.839e-05	0.0461562	0.317	0	0.149	1.254	1.483	1.724	A2RV22	zgc:158654

## Sheet: D.labrax_P_Down
id	logFC	logCPM	PValue	FDR	L-P1C	L-P2C	L-P3C	L-P1P	L-P2P	L-P3P	UniProt_ID	GeneName
GG16133|c5_g1_i1	-13.4855	5.99944	3.93875e-08	0.000130228	157.001	0	152.764	0	0	0	F1R0Y2	prl
GG656|c48_g1_i2	-11.7766	4.29952	1.80972e-07	0.000410917	0	10.839	10.968	0	0	0	Q6P2A9	fubp1
GG2487|c0_g1_i1	-11.5602	4.08505	2.47902e-07	0.000537483	43.293	0	35.246	0	0	0	Q330L3	smtla
GG12617|c3_g1_i3	-11.3717	3.89881	3.06321e-07	0.000634355	0	3.663	4.308	0	0	0	E7F661	si:ch73-389b16.2
GG15231|c2_g1_i1	-11.3689	3.89579	3.21968e-07	0.000652453	8.412	0	6.402	0	0	0	F8W5K8	stox2a
GG16425|c6_g1_i6	-11.3311	3.85822	3.99167e-07	0.00075987	10.805	0	5.4	0	0	0	F1Q4R2	ube2ql1
GG1457|c29_g2_i1	-11.0285	3.55967	2.68726e-23	5.06441e-18	4.31	4.14	4.963	0	0	0	F1QQ05	vps8
GG5909|c5_g1_i1	-11.0105	3.54166	2.82054e-17	6.64449e-13	3.336	2.478	0.744	0	0	0	Q5RGD1	stxbp5a
GG20922|c5_g1_i1	-10.5797	3.11843	2.86719e-18	1.6207e-13	82.08	30.058	57.29	0	0	0	B7ZD46	kat6b
GG9649|c6_g1_i2	-10.476	3.01719	8.50618e-15	1.09163e-10	1.854	0.488	2.442	0	0	0	Q6NVC9	jmy
GG1153|c2_g1_i1	-10.4128	2.95517	4.63811e-18	1.6207e-13	13.095	18.055	26.948	0	0	0	F1RDN4
GG2106|c110_g1_i1	-10.3619	2.90394	1.58982e-06	0.00225276	16.037	7.345	0	0	0	0	Q7T2F7	chp1
GG13008|c0_g2_i2	-10.2983	2.84328	1.85328e-18	1.6207e-13	4.424	4.718	6.829	0	0	0	A0A0G2KLV0
GG2898|c4_g1_i3	-10.1824	2.73022	4.45133e-18	1.6207e-13	2.497	1.772	2.868	0	0	0	F1QK55	gltscr1
GG8715|c2_g1_i2	-10.1157	2.6651	3.26911e-16	6.84551e-12	5.066	9.326	4.387	0	0	0	Q08BP9	hlfa
GG17094|c4_g1_i1	-10.0896	2.63852	4.34439e-06	0.00528222	1.564	6.41	0	0	0	0	Q6IQ84	mapk11
GG10526|c3_g1_i7	-10.0686	2.61946	5.15983e-18	1.6207e-13	3.284	3.075	3.841	0	0	0	H9GY56
GG19452|c0_g1_i8	-9.94727	2.50159	1.47671e-17	3.97573e-13	1.513	1.493	1.489	0	0	0	F1QFL4
GG3248|c13_g1_i12	-9.865	2.4236	3.30641e-06	0.00423423	2.403	0	5.499	0	0	0	X1WCS6	si:zfos-375h5.1
GG10526|c3_g1_i5	-9.73373	2.29553	7.75264e-14	7.30531e-10	2.289	1.483	4.576	0	0	0	H9GY56
GG6946|c34_g1_i4	-9.68966	2.25212	2.497e-14	2.47676e-10	1.948	1.145	0.715	0	0	0	F1QR49
GG16099|c3_g1_i5	-9.66991	2.23387	3.24638e-06	0.0042194	5.076	0	3.931	0	0	0	B0R147	setbp1
GG16541|c22_g2_i6	-9.61542	2.1792	4.42602e-06	0.00534697	1.202	2.12	0	0	0	0	A0A0H2UKD6	casd1
GG4296|c26_g1_i4	-9.60261	2.16867	3.87113e-15	5.61195e-11	1.979	1.015	1.628	0	0	0	F1Q841	mcf2la
GG18721|c0_g1_i6	-9.58147	2.14827	2.54069e-10	1.40829e-06	0.456	3.922	1.757	0	0	0	Q801U5	fkbp5
GG17277|c6_g1_i7	-9.50405	2.0741	1.58276e-14	1.75463e-10	3.657	6.41	6.164	0	0	0	A5PMU4	anks1b
GG4839|c1_g1_i1	-9.43459	2.00724	7.23867e-06	0.00797777	0	1.622	0.586	0	0	0	E9QFE1	myh14
GG10723|c2_g2_i5	-9.23923	1.82135	9.17015e-13	7.51394e-09	0.787	1.165	1.648	0	0	0	E7FEP5	adcy6a
GG17094|c4_g1_i6	-9.22706	1.80709	8.56813e-06	0.00912288	1.761	2.468	0	0	0	0	Q6IQ84	mapk11
GG1226|c52_g1_i3	-9.07619	1.66642	3.10174e-12	2.43564e-08	0.808	1.393	1.31	0	0	0	E7F5M5	edrf1
GG1874|c2_g1_i4	-9.07274	1.66278	8.85367e-07	0.00143842	1.347	0.02	0.685	0	0	0	F1QLF0	tmem63c
GG13430|c10_g1_i11	-9.03108	1.62084	1.33163e-05	0.0128041	1.181	0.667	0	0	0	0	E7F0R9	sin3ab
GG20045|c329_g1_i1	-8.98038	1.57659	1.28381e-05	0.0124715	22.791	0	19.275	0	0	0	Q7ZZH9	gh1
GG7571|c1_g1_i6	-8.86329	1.46582	8.67152e-12	5.83655e-08	3.243	2.687	3.474	0	0	0	E7F551	si:ch211-160o17.4
GG2106|c128_g1_i4	-8.82197	1.42988	2.00879e-05	0.0167943	0	1.453	2.69	0	0	0	B8A6G8	cdkl1
GG11391|c5_g1_i5	-8.81547	1.42212	1.84419e-05	0.015943	0	1.364	1.092	0	0	0	Q08BZ4	mdh1b
GG11120|c6_g1_i4	-8.79403	1.40261	3.71097e-07	0.00072851	0.083	1.423	1.816	0	0	0	F1R253	clasp1a
GG17168|c8_g1_i10	-8.76499	1.37377	2.63949e-05	0.0207266	0	1.045	0.457	0	0	0	F6PC67	dock4b
GG4383|c3_g2_i7	-8.68413	1.29516	2.55785e-05	0.0201696	0.839	0.806	0	0	0	0	B0UY55	si:dkey-91i10.2
GG4146|c3_g1_i3	-8.60365	1.22511	2.8858e-05	0.022108	0.974	0	1.002	0	0	0	E7F1R8	farp1
GG16134|c11_g1_i4	-8.59585	1.21604	2.84384e-10	1.53129e-06	1.129	1.602	0.933	0	0	0	B0UYT3	nemp2
GG550|c1_g1_i5	-8.58743	1.20817	3.40849e-10	1.78435e-06	0.736	1.005	0.556	0	0	0	F1QQL9
GG17984|c82_g1_i1	-8.55514	1.17944	3.2096e-05	0.0239083	86.286	0	66.491	0	0	0	Q571R1	gh1
GG13559|c10_g1_i1	-8.52017	1.14293	3.58402e-05	0.0259786	20.906	16.442	0	0	0	0	Q503H9	gtf2a2
GG15280|c9_g1_i14	-8.47858	1.10429	4.82636e-05	0.0327186	1.409	0.597	0	0	0	0	Q7SYM1	foxk1
GG11982|c1_g1_i1	-8.46957	1.09574	7.54162e-05	0.0464475	2.341	0.518	0	0	0	0	E7EZD4	lrp8
GG6338|c0_g1_i13	-8.461	1.09145	1.24087e-09	5.56795e-06	0.404	0.617	0.318	0	0	0	F1QJ52
GG10653|c2_g1_i1	-8.40991	1.04858	5.07869e-06	0.00598206	0.021	0.408	0.913	0	0	0	F1RCI8	LOC100330487
GG10793|c3_g1_i11	-8.36276	1.00047	6.78264e-05	0.0427511	1.999	0	0.665	0	0	0	A3KNX0	znf362b
GG5029|c0_g1_i1	-8.34635	0.98306	5.05843e-05	0.0338054	0.974	0.806	0	0	0	0	X1WC64	si:dkeyp-84f3.9
GG12349|c3_g1_i3	-8.34191	0.981841	6.65913e-09	2.67017e-05	1.285	0.667	0.486	0	0	0	A9C3Q2	rgl1
GG10819|c1_g1_i3	-8.33713	0.979079	5.03459e-05	0.0338054	6.744	0	4.824	0	0	0	Q6PE45	rer1
GG6656|c77_g1_i7	-8.32311	0.96166	5.66183e-05	0.0372938	1.233	0.727	0	0	0	0	E7EZP2	mapkap1
GG9912|c0_g2_i1	-8.30154	0.944596	7.49698e-05	0.0463994	1.927	0	0.655	0	0	0	A2BGR0	erap1b
GG6620|c69_g1_i2	-8.23961	0.892393	6.20225e-05	0.0398934	1.015	0	1.419	0	0	0	A2CF42	lrsam1
GG21282|c116_g1_i5	-8.23681	0.889028	5.91693e-05	0.0383197	0.901	0	0.953	0	0	0	I3ITG0	fmnl2b
GG5039|c3_g1_i2	-8.22803	0.87889	3.46265e-09	1.48311e-05	1.036	0.687	0.715	0	0	0	E7F680	mrs2
GG2937|c28_g1_i2	-8.21499	0.868666	4.27224e-07	0.000805146	0.135	0.946	0.923	0	0	0	E7FGZ9	zc3h4
GG3271|c6_g1_i2	-8.20753	0.859249	2.73588e-08	9.91545e-05	1.067	0.926	0.357	0	0	0	A5PLH9	pigl
GG7077|c1_g1_i1	-8.20518	0.860982	6.30648e-05	0.0404258	0	1.821	1.995	0	0	0	E7FBB0
GG3596|c5_g2_i2	-8.18637	0.843375	6.49544e-05	0.0413557	0	1.344	1.181	0	0	0	B7ZDD1	si:ch211-200p22.4
GG6093|c10_g1_i7	-8.18499	0.841056	6.6767e-05	0.042324	1.15	0	0.864	0	0	0	G8FUX6	arid1b
GG15939|c4_g2_i2	-8.17875	0.833294	3.58758e-08	0.000120735	1.077	1.403	0.467	0	0	0	Q0IJ38	mybpc2a
GG4221|c3_g12_i1	-8.11986	0.781875	1.70744e-08	6.4357e-05	3.657	6.838	6.521	0	0	0	H9GYT9
GG16541|c22_g2_i1	-8.11913	0.776693	8.04061e-05	0.0488817	0.508	0.577	0	0	0	0	T1ECU5	casd1
GG8596|c9_g1_i6	-8.11087	2.52177	1.50469e-05	0.0139692	1.875	0.508	0	0.01	0	0	F1QNB3	ank3b
GG13183|c2_g1_i21	-8.08741	0.752198	7.47378e-09	2.93439e-05	0.414	0.348	0.357	0	0	0	E7F8B7	plekha7b
GG13521|c0_g1_i3	-8.08711	0.750169	1.33472e-07	0.000349362	1.958	1.682	0.496	0	0	0	E7F774
GG4895|c1_g2_i2	-8.06206	0.728468	3.20533e-08	0.000111866	0.87	0.926	0.417	0	0	0	E9QIZ1	si:ch211-197h24.6
GG1130|c2_g1_i4	-8.0617	0.730852	5.08324e-07	0.000903762	0.839	0.179	1.092	0	0	0	F1QB81	slf2
GG930|c8_g1_i1	-8.03815	0.704831	7.96181e-06	0.00862346	1.751	0.159	0.199	0	0	0	F1R2N8	tomm20a
GG10950|c4_g1_i7	-7.98091	0.65622	6.65998e-08	0.000199229	0.497	0.896	0.387	0	0	0	F1QH97
GG3171|c2_g1_i4	-7.92256	3.10602	8.59352e-08	0.00024244	0.104	5.633	3.553	0.03	0	0	E7F082	wscd1b
GG3265|c0_g2_i1	-7.90244	0.58613	5.45436e-06	0.00635702	0.539	5.265	1.39	0	0	0	E7FA60	timm22
GG12022|c3_g4_i1	-7.89859	0.584155	3.45641e-08	0.000118435	4.942	3.484	5.122	0	0	0	F1R6A5
GG19785|c43_g1_i1	-7.88958	0.575806	6.32811e-08	0.000195507	1.678	2.956	2.094	0	0	0	B0R1B0	asic1a
GG15204|c5_g1_i5	-7.85337	0.548515	2.01396e-05	0.0167943	0.062	0.796	1.965	0	0	0	A2A121	dclk2a
GG15205|c1_g1_i9	-7.83651	0.531817	2.20159e-06	0.00298498	0.104	0.408	0.695	0	0	0	B3DKD8	prmt9
GG7883|c0_g2_i1	-7.83622	0.53048	3.37246e-05	0.0247305	12.867	0.289	12.546	0	0	0	Q801K4	tshba
GG1645|c2_g1_i5	-7.80131	0.500734	7.19304e-07	0.00121036	0.549	0.368	1.419	0	0	0	F1QFG4	c17h14orf159
GG2111|c0_g1_i5	-7.79587	0.492678	2.11968e-07	0.000469972	0.663	0.239	0.347	0	0	0	E7EY83
GG3858|c15_g1_i3	-7.78185	0.480241	8.71331e-08	0.00024244	2.321	1.831	1.33	0	0	0	F8W3H0	zgc:172295
GG4580|c5_g1_i4	-7.76846	0.468194	1.39238e-07	0.000349877	1.088	0.876	0.516	0	0	0	Q6DEF7	zgc:123096
GG15497|c7_g1_i2	-7.74779	0.451336	8.3287e-08	0.000241481	5.895	4.051	5.727	0	0	0	A0JMG8	clcn7
GG10526|c3_g1_i9	-7.72545	3.41507	8.68856e-15	1.09163e-10	3.761	2.03	6.829	0.049	0	0	H9GY56
GG2112|c20_g2_i5	-7.70549	0.414799	1.54601e-07	0.000364948	1.388	0.796	1.489	0	0	0.01	Q6PG30	mbip
GG3542|c0_g3_i1	-7.69942	0.407481	3.83805e-07	0.00073808	0.87	0.528	0.308	0	0	0	Q5XJE0	smad9
GG17234|c2_g1_i3	-7.6896	0.399683	1.38835e-07	0.000349877	0.58	0.508	0.347	0	0	0	F1QZL5	slc6a1l
GG6529|c2_g1_i2	-7.68625	0.401423	3.6481e-06	0.00455311	0.166	0.299	0.943	0	0	0	K7DYL5	ptchd1
GG8752|c43_g1_i3	-7.60962	0.331727	2.48122e-07	0.000537483	0.787	1.194	1.35	0	0	0	E7F5B6	si:ch211-235e9.8
GG12516|c6_g1_i4	-7.60491	0.329729	1.77073e-06	0.00243585	0.642	0.318	1.4	0	0	0	Q5RHD7
GG16472|c0_g2_i5	-7.56249	0.29191	2.60273e-06	0.0034788	0.093	0.378	0.387	0	0	0	F1Q593	si:dkey-27a13.3
GG8491|c3_g1_i5	-7.51469	0.248253	6.76949e-07	0.00114935	0.622	0.697	0.318	0	0	0	E7F5P2
GG1130|c2_g2_i1	-7.48703	0.230707	1.14871e-05	0.0116394	0.332	0.358	1.767	0	0	0	F1QB81	slf2
GG16597|c0_g1_i7	-7.46982	0.210031	8.52937e-07	0.0014021	0.611	0.786	0.367	0	0	0	I3ISP6	si:ch211-199g17.2
GG1116|c19_g1_i2	-7.45494	1.90574	2.57474e-07	0.000545208	5.18	0.199	5.509	0	0	0.05	O73712	ldb1b
GG7079|c1_g2_i1	-7.43792	0.183632	4.48799e-07	0.000837432	3.657	3.653	2.779	0	0	0	NA
GG4420|c5_g2_i8	-7.40712	0.158048	4.7885e-07	0.000867731	0.663	0.597	0.645	0	0	0	Q7T3E4	dbr1
GG16453|c1_g1_i3	-7.39853	0.149798	9.60091e-07	0.00153338	0.425	0.567	0.298	0	0	0	Q8AXV5	heyl
GG13719|c2_g1_i1	-7.38896	0.143998	1.12188e-06	0.00176191	8.329	6.669	14.194	0	0	0	E7FG42
GG1339|c1_g1_i2	-7.37651	0.134721	3.15768e-06	0.00413261	0.3	0.229	0.734	0	0	0	Q08CH2	slc17a5
GG5422|c1_g2_i1	-7.37399	0.130791	9.34347e-07	0.00150502	0.487	0.727	0.854	0	0	0	Q5RFW2	tab2
GG21639|c1_g1_i1	-7.31835	0.0828802	1.74149e-05	0.0154812	1.15	7.943	3.543	0	0	0	NA
GG10129|c1_g1_i4	-7.29849	0.0679693	4.85003e-06	0.00574866	0.249	0.866	0.873	0	0	0	A3KGZ3	zgc:113436
GG10514|c0_g1_i1	-7.28573	0.0582564	3.40895e-06	0.00431175	0.611	0.587	1.429	0	0	0	F1QVS9	si:ch73-142c19.1
GG14084|c2_g1_i14	-7.27465	0.0458345	1.18367e-05	0.0117408	0.114	0.557	0.199	0	0	0	E7FDP4	galk2
GG11523|c106_g2_i9	-7.25927	0.0367829	1.45778e-05	0.0136007	0.425	0.1	0.695	0	0	0	E7EZ50	si:ch211-212k18.6
GG1263|c0_g2_i1	-7.24447	0.0211751	1.0159e-05	0.0105777	0.508	2.03	0.953	0	0	0	A0A0G2KVD7
GG16449|c27_g1_i1	-7.24251	0.0197631	1.35354e-06	0.00204071	0.974	0.607	0.725	0	0	0	A0A0G2KRQ7
GG4214|c2_g1_i3	-7.21969	0.000644573	1.41536e-06	0.0021003	0.829	0.697	0.596	0	0	0	A5PF33	tbl1xr1a
GG1680|c0_g1_i4	-7.20703	-0.00896156	1.71063e-06	0.00238804	0.756	1.075	1.132	0	0	0	X1WF30	trmt61b
GG16249|c64_g12_i1	-7.18518	-0.0272866	4.67427e-06	0.0055754	3.595	8.998	6.521	0	0	0	A0A0G2KEF8
GG13718|c36_g1_i2	-7.17938	-0.0341573	3.95991e-05	0.0279508	0.166	0.955	0.208	0	0	0	E7FE12	nfatc3a
GG229|c4_g1_i2	-7.15824	-0.0466202	3.78235e-05	0.0271018	0.104	0.607	0.824	0	0	0	Q6NUW9	fggy
GG3609|c78_g1_i5	-7.14092	-0.0623849	3.64165e-06	0.00455311	0.28	0.309	0.566	0	0	0	A9JRG7	zgc:172323
GG23478|c0_g1_i1	-7.13629	-0.0705174	1.42916e-05	0.0135	1.875	1.354	0.367	0	0	0	E7FG82	si:ch211-181d7.1
GG6844|c5_g2_i1	-7.05394	-0.135311	6.14656e-06	0.00702049	1.906	0.766	1.132	0	0	0	Q5U3U0	phyhd1
GG11994|c1_g1_i1	-7.0478	-0.13723	1.15493e-05	0.0116394	0.425	0.627	1.28	0	0	0	F1QHZ4	pars2
GG15329|c100_g2_i6	-6.98501	-0.193012	1.94681e-05	0.0165467	0.86	0.965	0.238	0	0	0	H0WEF3	znf1026
GG10511|c31_g2_i2	-6.98292	-0.191793	3.91256e-06	0.00478806	0.456	0.368	0.506	0	0	0	E9QC71	slc12a5b
GG11738|c28_g1_i5	-6.9775	-0.198128	8.24615e-06	0.00888039	0.912	0.776	0.387	0	0	0	A1L1F5	acap1
GG10403|c34_g2_i1	-6.88251	3.24251	4.45761e-11	2.70994e-07	18.855	5.524	24.715	0.346	0	0	NA
GG15699|c2_g2_i13	-6.88164	-0.271769	4.09925e-05	0.0286128	0.394	0.07	0.367	0	0	0	F1R7M1	arhgap17a
GG8547|c22_g1_i2	-6.84238	-0.30251	1.17343e-05	0.0117008	0.725	0.607	1.261	0	0	0	X1WCZ8
GG716|c47_g1_i4	-6.84076	-0.30334	3.16042e-05	0.0237296	0.487	0.139	0.635	0	0	0	B0S5Q5	atp1a2a
GG19814|c86_g1_i11	-6.83557	-0.309942	8.70265e-06	0.00921405	2.207	2.2	1.648	0	0.039	0	A8WG83	si:ch211-214b16.4
GG10403|c120_g2_i1	-6.81737	-0.325928	3.2289e-05	0.0239574	1.44	2.02	0.546	0	0	0	Q29RA7	grasp
GG10692|c1_g1_i7	-6.80161	-0.33666	1.15352e-05	0.0116394	1.202	0.746	0.744	0	0	0	F1QGX4	c1galt1a
GG15061|c2_g1_i6	-6.76067	-0.364823	4.60735e-05	0.0314602	0.093	0.149	0.347	0	0	0	E7FGG5	wdr19
GG6777|c0_g1_i5	-6.74114	-0.384817	2.41687e-05	0.0192293	0.694	0.408	0.258	0	0	0	E7EYG2
GG3984|c7_g1_i2	-6.66712	-0.442015	3.27241e-05	0.0240905	0.394	0.259	0.139	0	0	0	E7F2W4
GG2970|c8_g1_i6	-6.64998	-0.449894	7.50918e-05	0.0463994	1.419	1.672	5.072	0	0	0	B8JIG9	tmem184c
GG1226|c52_g1_i1	-6.64356	-0.458052	1.73051e-05	0.0154564	0.197	0.209	0.228	0	0	0	E7F5M5	edrf1
GG22625|c28_g1_i1	-6.61209	-0.482572	2.45254e-05	0.0194204	2.88	3.703	2.531	0	0	0	NA
GG10129|c1_g1_i1	-6.60989	-0.484072	2.01196e-05	0.0167943	0.466	0.398	0.387	0	0	0	A3KGZ3	zgc:113436
GG10357|c5_g2_i1	-6.57454	-0.511195	2.6974e-05	0.0210934	2.072	2.249	1.499	0	0	0	F1QX58
GG3250|c0_g1_i14	-6.54164	-0.536777	4.56898e-05	0.0313116	1.129	0.587	0.457	0	0	0	F1Q8Y4	tm7sf2
GG15682|c1_g1_i2	-6.49189	-0.573403	7.65688e-05	0.0470038	0.456	0.139	0.218	0	0	0	E7F055	tnrc6c1
GG22233|c0_g1_i1	-6.41499	1.68875	1.5919e-10	9.37531e-07	20.75	12.312	20.169	0	0.482	0	R4GEJ0	si:dkey-75b17.1
GG14804|c70_g2_i2	-6.41283	-0.632562	6.92529e-05	0.0435047	0.57	0.478	0.218	0	0	0	F1R0W8
GG20509|c78_g1_i11	-6.38769	-0.648983	5.37668e-05	0.035554	0.404	0.219	0.407	0	0	0	A0A0N4SU38	cntrl
GG20230|c0_g1_i1	-6.36363	2.99548	1.09255e-15	1.87183e-11	16.068	21.319	23.355	0.326	0.118	0.231	B0S5N9	si:ch211-190k17.19
GG19100|c37_g1_i1	-6.35527	-0.673627	7.90542e-05	0.0482154	1.502	0.717	0.824	0	0	0	H2EQR6	dsg2.1
GG14039|c8_g1_i5	-6.26398	1.52517	4.01663e-10	2.04587e-06	0.995	0.876	0.864	0.03	0	0	E7F072	ano9a
GG15746|c46_g2_i2	-6.11592	0.668376	2.54703e-07	0.000545208	1.689	2.916	2.491	0.089	0	0	Q6PW01	cyth1a
GG2675|c29_g1_i4	-6.00393	3.03031	2.26436e-08	8.36746e-05	3.584	0.866	1.806	0	0	0.09	Q06W27	scn3b
GG9114|c2_g1_i4	-5.82715	0.429952	8.55574e-07	0.0014021	0.653	0.657	0.467	0	0.02	0	Q6P7E4	pdlim7
GG10911|c2_g1_i9	-5.64383	2.04209	5.09889e-05	0.0339553	3.377	0.647	0.109	0.069	0	0	F1QD01	cfap74
GG15676|c4_g1_i7	-5.53624	0.857728	1.56862e-06	0.00223956	1.036	0.577	0.308	0.03	0	0	Q6NYK1	dhps
GG20777|c3_g3_i5	-5.47219	0.129859	6.59227e-06	0.0074394	0.321	0.229	0.179	0	0.02	0	F1Q9Y4	arhgap23a
GG12326|c1_g2_i6	-5.3716	0.035325	4.34718e-05	0.0299626	0.974	0.368	0.278	0	0	0.02	Q56A47	zgc:112962
GG19524|c31_g3_i1	-5.36875	2.04562	3.11439e-05	0.0234775	175.793	4.409	47.335	3.33	1.948	0	E7F0R2	shisa8b
GG10995|c14_g1_i1	-5.34001	0.690738	1.79888e-05	0.0157682	1.316	7.943	9.558	0.188	0	0.271	E9QFE1	myh14
GG1434|c8_g1_i11	-5.21066	0.574755	1.42026e-05	0.0135	1.057	1.662	3.821	0.148	0	0	E7F383	usp54a
GG6761|c3_g1_i1	-5.08467	-0.192242	4.04174e-05	0.0283162	1.129	1.991	1.886	0	0	0.151	A0A0G2KRV7
GG2691|c25_g1_i1	-5.05398	1.9515	5.46449e-06	0.00635702	4.962	1.025	4.069	0	0	0.281	E7F8G5	arhgap35a
GG11374|c13_g1_i13	-4.99078	2.22446	1.43967e-06	0.00211969	1.316	2.807	2.362	0	0	0.191	B6EUL7	caskb
GG4915|c1_g1_i6	-4.57585	0.0684739	5.71893e-05	0.0372938	0.497	0.567	0.367	0	0.049	0	E7FG65	dennd3a
GG18698|c0_g1_i9	-4.54831	0.0485696	7.76669e-05	0.0475231	0.321	0.408	0.615	0	0.049	0	X1WG80	p4htm
GG3337|c2_g6_i1	-3.05267	3.67997	5.05251e-05	0.0338054	12.401	13.466	11.494	0.405	3.188	0.834	Q9DGL2	atp1b2a

## Sheet: D.labrax_P_Up
id	logFC	logCPM	PValue	FDR	L-P1C	L-P2C	L-P3C	L-P1P	L-P2P	L-P3P	UniProt_ID	GeneName
GG8596|c9_g1_i13	11.6156	4.14019	9.02093e-06	0.00949768	0	0	0	0.089	0	7.045	F1QNB3	ank3b
GG15433|c2_g2_i1	11.0283	3.56012	4.79703e-05	0.0326371	0	0	0	0.395	0	102.947	Q6NWH7	ddx5
GG19452|c0_g1_i6	10.4368	2.97879	4.83652e-13	4.34043e-09	0	0	0	0.464	2.096	3.779	F1QFL4
GG3248|c13_g1_i6	10.3396	2.88338	7.31169e-12	5.29985e-08	0	0	0	0.781	7.989	6.02	X1WCS6	si:zfos-375h5.1
GG3171|c2_g1_i5	10.3002	2.84653	1.29414e-06	0.00196689	0	0	0	3.409	0	4.543	E7F082	wscd1b
GG1457|c29_g2_i8	10.1744	2.72273	4.64974e-07	0.000859107	0	0	0	0.01	1.909	5.538	F1QQ05	vps8
GG18713|c3_g1_i1	10.0891	2.64064	5.67457e-06	0.00656092	0	0	0	0.721	0	4.814	X1WGP9	patz1
GG9702|c7_g2_i4	10.071	2.62148	1.91445e-06	0.00261447	0	0	0	0	3.247	3.598	E9QIJ6	inpp5jb
GG4341|c3_g1_i4	9.82885	2.38766	3.39415e-15	5.33051e-11	0	0	0	2.53	1.732	1.106	F1QE75	tbc1d4
GG15874|c2_g3_i3	9.8147	2.37422	1.09947e-14	1.29504e-10	0	0	0	4.229	1.554	3.055	E7FFB7	ezh1
GG4065|c3_g1_i1	9.76767	2.32606	1.15302e-05	0.0116394	0	0.01	0	0.652	4.939	0	E7FD40	bin1a
GG2710|c26_g1_i5	9.68964	2.25282	3.2961e-06	0.00423423	0	0	0	2.174	2.164	0	Q1LXX4	fosb
GG3718|c1_g1_i3	9.68139	2.24653	3.76049e-06	0.00463204	0	0	0	2.233	0	4.724	F1QDI7	tmem248
GG3532|c4_g1_i2	9.66199	2.22661	4.40263e-16	8.2972e-12	0	0	0	2.638	2.096	2.292	F1QB18	dclk1b
GG6946|c34_g1_i7	9.60127	2.1682	2.02224e-14	2.11729e-10	0	0	0	0.85	0.915	1.839	F1QR49
GG9126|c2_g1_i3	9.40036	1.97577	1.54303e-05	0.0141853	0	0	0	0	0.708	4.181	F8W331	anxa6
GG3604|c2_g1_i9	9.39439	1.97185	1.50338e-07	0.000364948	0	0	0	1.917	0.059	0.382	E7FDY6	ehbp1l1b
GG13974|c3_g1_i4	9.33581	1.91555	6.21144e-06	0.00705185	0	0	0	1.967	0	3.216	Q7ZVK9	tpm1
GG15280|c9_g1_i18	9.25816	1.84067	9.46983e-06	0.00991491	0	0	0	1.186	0.551	0	B7ZVN0	radil
GG13429|c8_g1_i5	9.24519	1.82718	1.10057e-05	0.0113964	0	0	0	0	0.521	1.427	E7EZG2	myo9aa
GG17650|c0_g4_i1	9.1673	1.75352	7.94263e-12	5.54396e-08	0	0	0	10.949	10.192	4.382	E7FF32	ccdc135
GG4065|c3_g1_i8	9.117	1.70326	1.82047e-05	0.0158836	0	0.01	0	0.791	2.804	0	E7FD40	bin1a
GG9677|c38_g1_i12	9.11446	1.70359	8.13741e-13	6.9708e-09	0	0	0	1.107	1.043	1.588	Q499B3	kansl3
GG15765|c0_g1_i3	9.07787	1.67076	1.13671e-05	0.0116394	0	0	0	2.184	0	3.99	Q6GMK1	cdc42ep4a
GG2892|c22_g1_i5	9.03705	1.63132	1.56768e-06	0.00223956	0	0	0	0.247	0.128	3.427	E7F071
GG9187|c0_g1_i5	9.02154	1.61599	3.2674e-05	0.0240905	0	0	0	0	0.492	2.824	E9QHN5	fam46d
GG4754|c3_g1_i1	8.99916	1.59519	1.52226e-05	0.014063	0	0	0	1.887	1.023	0	Q1LXQ1	si:ch211-154o6.3
GG9552|c1_g1_i1	8.97343	1.57039	2.7491e-05	0.0212334	0	0	0	0	0.846	3.598	F1RDY5
GG1226|c52_g1_i6	8.94359	1.54223	4.80553e-12	3.6226e-08	0	0	0	1.127	1.112	0.864	E7F5M5	edrf1
GG482|c4_g1_i19	8.94174	1.53966	1.72126e-05	0.0154471	0	0	0	0	0.817	1.598	A0A098DLM8	clcn2a
GG1735|c3_g1_i1	8.9374	1.53585	1.94915e-05	0.0165467	0	0	0	0	2.174	5.186	Q6P607	gnmt
GG4296|c26_g1_i10	8.92511	1.52543	3.82014e-11	2.39981e-07	0	0	0	0.968	0.443	0.985	F1Q841	mcf2la
GG3920|c3_g1_i2	8.91915	1.51884	2.16548e-05	0.0177437	0	0	0	0	0.984	2.653	Q803Q8	ccnt2a
GG7107|c7_g7_i4	8.91262	1.51114	1.58656e-05	0.0145147	0	0	0	0	0.905	0.794	E7F0U4	ank1b
GG14009|c4_g1_i3	8.85927	1.46348	1.8118e-10	1.0347e-06	0	0	0	1.502	0.856	0.543	E7FBE1	sema7a
GG10531|c4_g1_i20	8.82941	1.43505	1.92308e-05	0.0164738	0	0	0	0.86	0.679	0	Q6NYH1	ift122
GG15818|c48_g1_i5	8.80628	1.41606	5.23627e-05	0.0347475	0	0	0	1.522	0.256	0	E7FC88	unkl
GG5605|c3_g1_i6	8.79697	1.40693	2.21055e-05	0.0180347	0	0	0	1.008	0	2.07	E7F9M7	si:ch73-18b11.1
GG12349|c3_g1_i6	8.77901	1.38826	3.81945e-11	2.39981e-07	0	0	0	1.008	0.767	1.307	A9C3Q2	rgl1
GG15144|c2_g1_i2	8.74518	1.3598	3.61198e-05	0.026081	0	0	0	1.215	0	0.352	E7F958	tet2
GG14386|c3_g1_i1	8.7365	1.34824	5.8981e-08	0.000185259	0	0	0	1.65	6.07	16.714	A0A0G2LAL6
GG9021|c0_g1_i5	8.7099	1.32301	6.01067e-09	2.46254e-05	0	0	0	0.188	0.689	0.995	Q1ECZ6	ints10
GG13860|c3_g1_i6	8.70067	1.31483	8.37668e-10	3.94667e-06	0	0	0	2.629	2.587	0.965	B7ZVC4	ppfibp1b
GG3604|c2_g1_i8	8.684	1.29708	1.32568e-07	0.000349362	0	0	0	0.287	1.102	0.121	E7FDY6	ehbp1l1b
GG17133|c1_g1_i11	8.67733	1.29656	3.20424e-05	0.0239083	0	0	0	1.166	0	0.492	Q5RFV1	zbed4
GG2535|c2_g1_i13	8.63404	1.25561	2.73608e-05	0.0212198	0	0	0	1.097	0	1.638	Q06W26	scn4ba
GG15642|c0_g1_i2	8.63362	1.2526	6.44643e-10	3.11511e-06	0	0	0	1.808	1.751	0.814	B8A4H0	si:ch211-202h22.8
GG14039|c8_g1_i3	8.6307	1.24869	3.91011e-09	1.63755e-05	0	0	0	0.316	1.21	0.633	E7F072	ano9a
GG7858|c4_g3_i14	8.58434	1.20978	2.90977e-05	0.0222014	0	0	0	0.731	0	0.905	A0A0G2L5P0
GG11955|c3_g1_i6	8.57365	1.19997	2.9487e-05	0.0224078	0	0	0	1.581	0	1.779	A4VCH1	pkmyt1
GG2950|c4_g2_i6	8.51701	1.1442	9.86746e-10	4.53566e-06	0	0.02	0	1.69	3.365	1.849	Q7ZW09	hnrpl
GG4383|c3_g2_i3	8.31487	0.958127	5.70768e-05	0.0372938	0	0	0	0	0.492	0.784	B0UY55	si:dkey-91i10.2
GG9643|c0_g1_i4	8.30803	0.953439	1.49518e-09	6.55308e-06	0	0	0	0.346	0.384	0.452	B0S5R1	poc5
GG16099|c3_g1_i6	8.22397	0.875748	7.11503e-05	0.0444006	0	0	0	0	1.161	2.08	B0R147	setbp1
GG15042|c5_g2_i2	8.20624	0.858843	7.35528e-05	0.0457484	0	0	0	1.334	2.194	0	F1QP19	ppp2r2ca
GG11090|c3_g1_i1	8.19777	0.856529	6.4337e-05	0.0411015	0	0	0	0.711	0	0.995	E9QIC7	tbc1d22b
GG22209|c3_g2_i9	8.1573	0.816671	1.14695e-07	0.000313267	0	0	0	2.204	1.997	0.533	E7EYG0	abcc5
GG11139|c1_g1_i3	8.1078	0.771718	1.34768e-05	0.0128926	0	0	0	0.03	0.453	1.166	A2VCY3	mbd5
GG550|c1_g1_i2	8.05333	0.721863	1.6705e-07	0.000388669	0	0	0	0.208	0.826	0.583	F1QQL9
GG3604|c2_g1_i18	8.04111	0.712651	2.80433e-08	9.97179e-05	0	0	0	0.217	0.256	0.442	E7FDY6	ehbp1l1b
GG15904|c8_g1_i1	8.01918	2.47107	1.70065e-05	0.0153834	0	0.02	0	4.605	0	1.236	F1Q5R7
GG12569|c1_g1_i2	7.98576	0.66505	3.44459e-07	0.000690604	0	0	0	1.067	0.256	0.392	E7F2S5	sned1
GG3248|c13_g1_i5	7.95884	0.637831	1.17448e-07	0.000316204	0	0	0	0.336	0.689	0.251	X1WCS6	si:zfos-375h5.1
GG10699|c5_g1_i6	7.91536	0.601046	1.37685e-07	0.000349877	0	0	0	0.405	0.384	0.995	Q6NXC0	fmnl3
GG22625|c76_g1_i9	7.88617	0.574063	5.37631e-08	0.000171732	0	0	0	0.998	1.8	1.337	A0A0G2KD92	gramd2a
GG4444|c9_g1_i6	7.88322	0.571646	4.27844e-08	0.00013902	0	0	0	0.652	0.994	0.784	A8WHX1	armc8
GG11002|c13_g3_i1	7.8735	0.564583	8.74772e-08	0.00024244	0	0	0	1.285	0.59	0.844	F1RC64	gss
GG9640|c3_g1_i6	7.86179	0.553005	7.2493e-08	0.000213469	0	0	0	1.206	1.83	2.513	Q66HW3	pip5k1bb
GG950|c1_g1_i2	7.79643	0.494047	4.76636e-07	0.000867731	0	0	0	0.306	1.141	0.784	B8A4D7	rrbp1a
GG6845|c118_g1_i9	7.77968	0.481899	7.11499e-06	0.00788759	0	0	0	0.751	0.443	0.06	A2BHH6	pcsk5a
GG5003|c7_g3_i1	7.70773	0.418937	1.7079e-07	0.000392525	0	0	0	1.68	0.974	1.025	E7EXT5	igflr1
GG16738|c45_g1_i3	7.68973	0.403275	1.54385e-07	0.000364948	0	0	0	0.474	0.305	0.533	Q1L8T3	ubap2l
GG15967|c6_g1_i2	7.6404	2.07297	1.96858e-05	0.0166367	0	0	0.01	0	2.076	1.176	F1Q9M2	cd2bp2
GG14084|c2_g1_i15	7.62711	0.348207	1.53809e-07	0.000364948	0	0	0	0.356	0.443	0.503	R4GEF5	atp8b4
GG14730|c1_g1_i16	7.61499	0.338707	1.76101e-06	0.00243585	0	0	0.01	0.455	0.364	1.377	Q6NXA4	ilf3
GG15904|c8_g1_i2	7.60821	2.07545	1.6359e-05	0.0148938	0	0.01	0	1.887	0	2.503	F1Q5R7
GG15598|c1_g4_i8	7.60235	0.325493	6.67898e-06	0.00749238	0	0	0	0.119	0.777	1.055	Q7SY32	plppr2a
GG1434|c8_g1_i1	7.60183	0.325331	6.1617e-07	0.00105567	0	0	0	1.472	2.489	0.975	E7F383	usp54a
GG12935|c1_g1_i6	7.59182	0.317508	2.05625e-07	0.000461334	0	0	0	0.504	0.728	0.714	Q6P0C7	scamp5
GG17949|c9_g1_i5	7.58636	0.311588	1.23623e-06	0.00190968	0	0	0	0.613	2.253	1.869	B8JKQ0	ndufaf5
GG2649|c2_g2_i3	7.55311	0.285679	6.13471e-06	0.00702049	0	0	0	0.929	0.492	0.141	B8A4Y6	mettl16
GG12986|c7_g1_i2	7.53256	0.267871	5.35317e-07	0.000942859	0	0	0	1.581	0.826	0.864	F1QGU6
GG21012|c80_g2_i20	7.49525	0.235796	1.38457e-06	0.00207091	0	0	0	0.978	0.826	2.372	F1QLQ4	tsen2
GG12941|c4_g1_i2	7.49072	0.230714	3.75467e-07	0.00072949	0	0	0	0.8	1.21	0.995	Q6PHC9	onecut1
GG2491|c6_g2_i11	7.47999	0.222264	2.95975e-07	0.000619772	0	0	0	0.702	0.63	0.724	F1QFR7
GG16449|c27_g1_i2	7.45945	0.204726	3.51767e-07	0.000697832	0	0	0	0.949	0.876	0.814	A0A0G2KRQ7
GG22625|c77_g1_i4	7.44895	0.196577	7.82527e-07	0.00130509	0.01	0	0	1.146	0.679	1.508	E7F984	asb2a.1
GG14057|c1_g1_i9	7.44306	0.192084	1.5241e-06	0.00220947	0	0	0	1.057	0.453	0.462	E9QFQ1	pidd1
GG2118|c66_g1_i11	7.41467	0.166801	6.05708e-07	0.00104726	0	0	0	0.257	0.226	0.171	E7FC85	si:ch73-242m19.1
GG15973|c7_g1_i2	7.40807	0.157369	2.07865e-05	0.0172573	0	0	0	0.178	0.541	0.06	E9QB26
GG22448|c1_g2_i3	7.38636	0.141646	1.27077e-06	0.00194706	0	0	0	3.063	7.29	5.809	Q0PIP3	pomt1
GG14034|c3_g1_i8	7.37493	0.134608	1.66817e-06	0.00234614	0	0	0	1.512	0.58	1.035	Q2YDS1-2
GG4296|c26_g1_i3	7.37165	0.132804	3.79649e-05	0.0271018	0	0	0	0.188	0.039	0.563	F1Q841	mcf2la
GG10692|c1_g1_i5	7.34088	0.105026	1.17306e-06	0.00182706	0	0	0	1.008	0.817	1.618	F1QGX4	c1galt1a
GG2762|c8_g2_i10	7.3272	0.0928335	1.09253e-06	0.00173023	0	0	0	0.415	0.58	0.794	E9QGJ9	zgc:162339
GG12569|c1_g1_i5	7.27173	0.0493026	8.372e-06	0.00896469	0	0	0	0.741	0.148	0.352	E7F2S5	sned1
GG3553|c3_g3_i2	7.23949	0.0188437	2.29611e-06	0.0030909	0	0	0	0.277	0.61	0.482	E9QI95	supt20
GG2728|c3_g1_i1	7.21974	0.00404716	4.56217e-06	0.00547635	0	0	0	0.267	0.256	0.663	Q32LQ6	mfsd1
GG18549|c2_g1_i6	7.19011	-0.0222481	3.32519e-06	0.00423423	0	0	0	0.376	0.895	0.603	Q5SPK1
GG23379|c53_g1_i1	7.12027	-0.0783185	3.6747e-06	0.00455615	0	0	0	1.502	1.938	3.297	E7F7L1
GG199|c46_g1_i1	7.05854	-0.128194	2.95807e-06	0.00389844	0	0	0	0.672	0.551	0.492	F1QU60	ef1
GG1870|c16_g1_i1	7.02951	-0.151686	2.95762e-06	0.00389844	0	0	0	0.544	0.453	0.492	E7F7F7	angel1
GG1853|c1_g1_i5	7.01685	-0.160566	1.78544e-05	0.0157236	0	0	0	0.385	0.148	0.693	F1QK85
GG8272|c6_g1_i8	6.9559	-0.2095	1.76026e-05	0.0155746	0	0	0	0.899	0.364	0.302	E7F390	enthd2
GG6354|c8_g1_i1	6.95191	-0.215073	1.20087e-05	0.0118162	0	0	0	0.405	0.964	1.226	E7FCD8	atp6v1ab
GG10833|c0_g3_i6	6.93622	-0.229414	4.33291e-05	0.0299626	0	0	0	0.227	1.338	1.156	F1QBV7
GG14915|c0_g1_i7	6.9355	-0.229689	2.12109e-05	0.017456	0	0	0	0.504	1.181	0.372	A0A0G2L4B6	pik3r6
GG8798|c0_g2_i7	6.92458	-0.237334	2.26564e-05	0.0183254	0	0	0	0.208	0.708	0.854	F8W3B7	btk
GG15438|c0_g1_i4	6.92047	-0.240072	6.95036e-06	0.00775068	0	0	0	0.484	0.885	0.854	E9QI20	fam173a
GG14511|c0_g1_i5	6.90799	-0.252222	3.72893e-05	0.0268227	0	0	0	0.138	0.738	0.442	Q08BZ8	cep44
GG9908|c0_g1_i3	6.88076	1.37043	4.21612e-10	2.09097e-06	0	0	0.04	1.344	1.958	1.387	F1QIL3	ccdc84
GG8752|c43_g1_i5	6.87629	-0.277377	3.09565e-05	0.02343	0	0	0	0.346	1.397	0.593	NA
GG16738|c45_g1_i11	6.87331	-0.279337	2.35137e-05	0.018857	0	0	0	0.128	0.423	0.201	Q1L8T3	ubap2l
GG1993|c3_g1_i7	6.83577	-0.305523	1.45348e-05	0.0136007	0	0	0	0.929	0.531	0.472	Q68FN5	fhl5
GG4293|c3_g1_i5	6.8268	1.33549	3.09671e-07	0.000634355	0.021	0	0	0.237	2.155	1.206	B0S739	si:dkey-4e7.3
GG2821|c1_g1_i4	6.82304	-0.317215	1.16507e-05	0.0116792	0	0	0	0.385	0.541	0.291	A8HAL1	usp16
GG9887|c0_g1_i10	6.80916	1.29987	6.05521e-07	0.00104726	0	0	0.01	1.235	0.905	0.121	F1QNX6	gpx8
GG12905|c1_g1_i3	6.80206	-0.331799	2.82405e-05	0.0217232	0	0	0	0.514	0.334	1.096	B0CLX8	cd276
GG9032|c53_g2_i4	6.79632	-0.335828	2.7158e-05	0.0211495	0	0	0	1.008	0.433	0.422	F1RAV9
GG470|c0_g1_i6	6.79577	-0.339447	3.54606e-05	0.0258364	0.01	0	0	0.544	0.876	0.241	A0A0G2KWQ4	LOC108182329
GG22155|c9_g1_i19	6.754	-0.371144	1.43267e-05	0.0135	0	0	0	0.484	0.738	0.472	F1QP15	rrbp1a
GG11434|c3_g1_i1	6.73698	-0.38292	4.84908e-05	0.0327547	0	0	0	0.494	0.334	0.111	F1Q5G9	plcd4a
GG2112|c20_g2_i3	6.70081	-0.410977	1.31211e-05	0.0126811	0	0	0	1.018	0.738	1.055	Q6PG30	mbip
GG7600|c6_g1_i1	6.68464	-0.425061	2.31284e-05	0.0186273	0	0	0	0.425	0.885	0.593	Q4V9E0	fmoda
GG3775|c1_g1_i2	6.66437	-0.438997	1.82914e-05	0.0158857	0	0	0	0.385	0.266	0.231	B0S755	ccdc141
GG7138|c3_g1_i4	6.58635	-0.498297	2.4182e-05	0.0192293	0	0	0	0.455	0.334	0.322	A0A0G2L109
GG14521|c3_g1_i11	6.58498	-0.499233	2.26559e-05	0.0183254	0	0	0	0.395	0.275	0.332	B8A4D7	rrbp1a
GG9775|c6_g2_i2	6.441	0.982022	1.12915e-08	4.34287e-05	0.031	0	0	0.909	0.767	1.045	F1R8E2	ptch1
GG9452|c0_g2_i1	6.42249	-0.62072	3.95323e-05	0.0279508	0	0	0	6.967	5.745	5.176	F1REP8
GG4722|c59_g2_i7	6.3905	-0.645089	5.68337e-05	0.0372938	0	0	0	0.237	0.413	0.312	F1R276	si:ch211-264f5.8
GG9456|c36_g2_i3	6.38381	-0.649495	5.7674e-05	0.0374802	0	0	0	0.751	0.846	0.452	E7FA09	ctso
GG4960|c0_g1_i15	6.36219	0.910855	1.54918e-07	0.000364948	0.021	0	0	0.534	0.826	0.271	Q6NYI5	hacl1
GG1790|c3_g1_i1	6.28885	-0.718052	6.69242e-05	0.042324	0	0	0	0.336	0.462	0.523	E7FAC5	dlgap2a
GG14883|c3_g2_i1	6.21407	0.776713	6.43298e-08	0.000195542	0	0.02	0.01	0.672	0.669	0.874	A9JRZ0	smurf2
GG15143|c1_g1_i8	5.80237	0.401788	7.94499e-06	0.00862346	0	0	0.03	1.789	0.954	0.432	Q6IQU7	ints12
GG13940|c49_g5_i4	5.72199	1.05839	1.47543e-06	0.00215551	0	0.06	0	0.425	1.958	1.749	A0A0H2UKU7	c2cd5
GG10531|c4_g1_i16	5.45524	2.09838	1.20382e-05	0.0118162	0	0	0.04	0.079	0.639	1.196	Q6NYH1	ift122
GG5152|c1_g2_i7	5.37917	0.0473562	1.21031e-05	0.0118184	0	0	0.02	0.306	0.334	0.593	E7F1L0	ulk4
GG8272|c6_g1_i14	5.33135	0.00715777	3.5507e-05	0.0258364	0	0	0.02	0.247	0.403	0.854	E7F390	enthd2
GG1911|c3_g1_i8	5.23902	0.632423	1.86711e-05	0.0160674	0	0.05	0	0.326	0.462	1.417	X1WCV5
GG14967|c0_g2_i2	5.05265	0.469359	4.35624e-05	0.0299626	0	0.06	0	0.603	1.81	0.432	A0A0G2KRQ7
GG10519|c0_g1_i4	5.00151	-0.239082	7.08755e-05	0.044376	0.052	0	0	0.277	0.531	0.623	F1QZJ8	si:ch73-233m11.2
GG12402|c6_g1_i6	4.8178	3.20828	7.67305e-06	0.00840735	0.021	0.328	0.01	2.253	4.742	3.136	Q1LVG9	cbarpb
GG17215|c1_g2_i1	4.76518	1.01914	4.2649e-05	0.0296592	0	0.09	0	0.83	1.741	0.382	Q7ZUL3	klhdc10
GG18903|c6_g1_i7	4.5887	0.531872	3.94919e-05	0.0279508	0.104	0	0	1.285	0.885	0.543	F1R019	sos2
GG3271|c6_g1_i11	4.42999	1.00538	2.11509e-05	0.017456	0.145	0.01	0	0.85	1.161	0.874	B0R188	cenpv
GG950|c1_g1_i3	4.28804	0.27607	3.9912e-05	0.0280664	0.021	0.06	0	0.553	0.521	0.844	B8A4D7	rrbp1a
GG13073|c6_g1_i5	4.17223	0.972838	5.96247e-05	0.0384824	0	0.109	0.079	2.223	0.551	0.905	B7ZVR9	mthfsd
GG12402|c6_g1_i3	3.91884	2.62365	5.04507e-07	0.000903762	0.197	0.139	0.02	1.581	1.997	1.779	Q1LVG9	cbarpb
GG15183|c22_g2_i8	3.66244	2.59826	1.706e-05	0.0153834	0.176	0.199	0.04	1.808	2.922	0.563	F1RA62	znf827

## Sheet: D.rerio_DEG_All
Probe.names	logFC	AveExpr	t	P.Value	adj.P.Val	B	RefSeq	System.Names	UniProt	GeneName
A_15_P134371	2.38823	8.35303	4.6775	0.000121021	0.0060873	1.18328	XM_009304423.1	XM_001922716	F1R980
A_15_P111662	2.31074	8.00142	4.32162	0.000286097	0.00991566	0.361092	NM_131101.2	NM_131101	NA
A_15_P160986	2.29466	11.727	3.23151	0.00390638	0.0453633	-2.11359	NM_001100139.1	NM_001100139	Q7ZZ28	slc1a4
A_15_P104298	2.19572	9.34927	3.28355	0.00345675	0.0421501	-1.99917	NA	ENSDART00000066179	NA
A_15_P572842	2.02703	11.0283	3.55623	0.00181065	0.0292026	-1.39127	NA	EH514754	Q9DGL9	OR4
A_15_P130901	2.0221	7.97636	4.93129	6.57e-05	0.00425651	1.76774	NM_131122.2	NM_131122	B2GQ57	hoxc4a
A_15_P150441	1.92558	8.10795	4.29649	0.000304043	0.0102989	0.303034	XM_005171562.2	NM_131117	O42368	hoxb3a
A_15_P371710	1.86858	7.92503	4.19113	0.000392372	0.011906	0.0598012	NM_001114555.1	XM_001335417	F1QN42	si:dkey-240h12.4
A_15_P131581	1.86183	7.70414	3.66982	0.00137977	0.0250163	-1.13457	NM_131537.3	NM_131537	NA
A_15_P104528	1.86048	9.99362	4.45542	0.000206961	0.00818498	0.670297	XM_005159327.2	NM_198817	NA
A_15_P115361	1.85864	9.88634	6.18414	3.48e-06	0.000771295	4.57889	NA	TC336779	E7F2T9	ankrd33ab
A_15_P102668	1.82239	9.26352	3.52198	0.00196481	0.0304274	-1.46832	NM_212751.1	NM_212751	NA
A_15_P146661	1.8	9.43493	3.50188	0.0020612	0.0313355	-1.51345	XM_002662036.2	ENSDART00000097847	A2BHK0	si:dkey-58f10.7
A_15_P173101	1.75319	9.04842	3.29077	0.00339849	0.0417253	-1.98325	NM_001082942.1	NM_001082942	NA
A_15_P110108	1.74415	8.88788	4.55624	0.000162189	0.00717764	0.903271	XM_005169636.2	NM_207070	NA
A_15_P131621	1.72855	7.70305	3.97599	0.000660189	0.0162504	-0.435529	NA	TC313788	NA
A_15_P207051	1.67483	9.31431	3.81269	0.000978846	0.0205329	-0.809476	XM_009302965.1	NM_001009557	NA
A_15_P120046	1.66614	7.62305	4.03238	0.000576078	0.0148312	-0.30592	NM_131144.1	NM_131144	A2BE62	hoxc5a
A_15_P140391	1.5898	10.6244	7.97016	7.26e-08	5.61e-05	8.23793	NM_001030231.1	NM_001030231	F1QGM1
A_15_P111741	1.58975	13.1694	7.29415	2.99e-07	0.000148914	6.90824	XM_005165724.2	TC308671	NA
A_15_P108421	1.57004	8.55954	4.56833	0.00015752	0.00709526	0.931199	NM_182937.2	NM_182937	NA
A_15_P109547	1.56008	10.8087	4.16767	0.000415291	0.0122609	0.00569641	NA	TC346523	A8E7D3	si:dkey-222f2.8
A_15_P182181	1.53747	7.78075	5.14732	3.92e-05	0.00309446	2.26258	NA	ENSDART00000052633	NA
A_15_P106767	1.52188	11.1771	4.47346	0.000198124	0.00804183	0.71199	NM_001017749.1	NM_001017749	NA
A_15_P110036	1.49323	11.4167	5.37169	2.3e-05	0.00232304	2.77294	NM_199276.1	NM_199276	NA
A_15_P168841	1.48719	8.11578	3.36039	0.00288368	0.037938	-1.82922	NM_183346.3	NM_183346	NA
A_15_P130811	1.47858	7.91815	4.35895	0.000261376	0.00944606	0.447354	NM_131535.1	NM_131535	Q9PWL5	hoxa4a
A_15_P108070	1.47759	8.0612	5.66224	1.16e-05	0.00158744	3.42708	XM_005157462.2	ENSDART00000101578	NA
A_15_P149901	1.44177	8.76532	6.65967	1.19e-06	0.000371189	5.59815	XM_005156867.2	NM_001025532	NA
A_15_P120823	1.44149	9.1796	3.99706	0.000627414	0.0156846	-0.387115	NM_001002714.1	NM_001002714	NA
A_15_P194561	1.42904	7.70502	4.52303	0.000175744	0.00757611	0.826542	NM_131116.2	NM_131116	NA
A_15_P120798	1.4277	10.7682	4.91119	6.9e-05	0.00439166	1.72157	XM_009292330.1	NM_001005978	Q08BH9	anapc11
A_15_P102357	1.39754	9.17126	3.85901	0.000875501	0.0191908	-0.703635	NM_152966.2	NM_152966	NA
A_15_P103083	1.39357	11.8611	5.11387	4.24e-05	0.00323758	2.18615	NM_201330.1	NM_201330	Q6DHS2	fga
A_15_P591092	1.38024	10.1597	8.77459	1.46e-08	1.92e-05	9.72993	NA	EH580949	Q7SYC4	klhl24b
A_15_P174411	1.37725	9.58094	5.64588	1.21e-05	0.00160056	3.39048	NM_001013329.1	NM_001013329	NA
A_15_P194251	1.37601	9.14314	3.66632	0.0013914	0.0251297	-1.14251	NM_200349.1	NM_200349	Q7T3D2	slc22a7b.1
A_15_P516137	1.36118	11.3786	3.90507	0.000783456	0.0180372	-0.598185	XM_009307280.1	TC311331	Q5XX14	nkx2.2b
A_15_P107719	1.35129	9.07625	5.9675	5.71e-06	0.00102505	4.10472	NA	TC331401	NA
A_15_P111115	1.33879	11.7889	3.92537	0.000746013	0.0174642	-0.551672	NA	TC357954	NA
A_15_P113890	1.31595	8.98712	5.45158	1.9e-05	0.00205292	2.95362	NM_001040052.2	TC341389	F1Q5R4	si:ch211-48m9.1
A_15_P188981	1.2727	8.1534	4.56953	0.000157062	0.00709526	0.933982	NA	ENSDART00000101112	NA
A_15_P120206	1.24038	12.2084	7.04682	5.09e-07	0.00021145	6.40457	NM_001004605.1	NM_001004605	NA
A_15_P198216	1.23787	8.89265	5.07028	4.71e-05	0.00349768	2.08645	NM_001170648.1	ENSDART00000101038	A2AVI6	tmie
A_15_P137921	1.21776	7.99485	3.76777	0.00109057	0.0218154	-0.911924	NM_001128696.1	NM_001128696	B3DKB0	si:dkey-42i9.7
A_15_P105741	1.21667	9.47067	4.28164	0.000315168	0.0105355	0.268744	NM_174861.2	NM_174861	B0YIF2	edar
A_15_P169416	1.21162	9.25962	4.01627	0.000598966	0.0152368	-0.342985	NM_200562.1	NM_200562	NA
A_15_P143116	1.19599	8.05919	7.5146	1.87e-07	0.000104899	7.34947	NM_001017825.1	NM_001017825	E9QIN9	stoml3b
A_15_P187506	1.17776	9.45813	4.40925	0.000231421	0.00873633	0.563587	XM_692166.6	ENSDART00000055388	Q08CH4	si:ch211-51c14.1
A_15_P218186	1.17561	10.2116	4.0683	0.000528165	0.0140827	-0.223289	XM_005171574.2	TC347936	NA
A_15_P435995	1.1722	9.39185	4.83265	8.33e-05	0.00487603	1.5409	NA	TC350033	NA
A_15_P504702	1.15798	9.14475	4.18099	0.000402121	0.012055	0.0364075	XM_005162101.1	EH506924	X1WEA2	si:ch73-390p7.2
A_15_P165566	1.15519	10.0168	3.2446	0.00378817	0.0446684	-2.08486	NA	ENSDART00000077408	F1QB18	dclk1b
A_15_P133821	1.1549	14.3984	7.63873	1.44e-07	9.51e-05	7.59468	XM_005165724.2	BC060943	NA
A_15_P148951	1.12728	9.57528	3.45762	0.00229009	0.0331952	-1.6126	NM_001025494.2	NM_001025494	NA
A_15_P169586	1.12534	12.0261	3.59056	0.00166808	0.0278935	-1.31387	XM_009304417.1	NM_001045439	NA
A_15_P111357	1.12002	9.0826	3.85589	0.000882106	0.0192603	-0.710768	NA	TC306502	F1QW98	gpr37l1a
A_15_P151406	1.1161	10.9704	4.35873	0.000261519	0.00944606	0.446831	XM_009302277.1	NM_001098731	Q08CR8	iqca1
A_15_P520947	1.11353	9.55002	6.70242	1.08e-06	0.000343729	5.68824	XM_005169955.2	CK236112	E7EXX7	sost
A_15_P115826	1.10802	11.274	3.93193	0.0007343	0.0173326	-0.536638	NA	NM_001013536	NA
A_15_P113678	1.10635	9.82693	4.82169	8.55e-05	0.0049612	1.51568	NM_001113798.1	NM_001113798	NA
A_15_P514387	1.1048	9.85243	5.28852	2.8e-05	0.00263177	2.58423	NA	TC310292	E7F0I2	dock9b
A_15_P281421	1.10329	8.75166	6.12714	3.96e-06	0.000829941	4.45471	XM_005169955.2	TC344277	NA
A_15_P113682	1.09428	10.0952	3.46101	0.0022717	0.0330569	-1.60502	XM_686251.5	XM_686251	F1R1P3
A_15_P198426	1.09128	9.33432	4.18972	0.000393713	0.0119145	0.0565492	NM_001128781.1	NM_001128781	B3DJU3	rit1
A_15_P323571	1.08676	11.9618	4.18584	0.000397428	0.0119784	0.047596	NA	TC345863	NA
A_15_P229106	1.08274	9.11709	5.09166	4.48e-05	0.00335683	2.13537	NA	EB932425	NA
A_15_P103591	1.08071	9.66514	4.47755	0.000196175	0.0080128	0.721436	NM_001003453.2	NM_001003453	Q6DBR3	adprh
A_15_P210396	1.07513	11.4684	3.31713	0.00319387	0.0401612	-1.92506	NA	NM_001076662	NA
A_15_P142941	1.0749	12.6646	3.65776	0.00142023	0.0253622	-1.1619	NM_001040041.1	NM_001040041	F1RAR8	zgc:112492
A_15_P210001	1.06991	11.8063	3.70229	0.00127638	0.0239511	-1.06089	XM_005159075.2	NM_214795	NA
A_15_P153046	1.06142	8.19356	3.90813	0.000777705	0.0179431	-0.591189	NM_001017890.1	NM_001017890	Q1LXF5	si:ch211-222k6.1
A_15_P426325	1.0547	7.90945	3.45304	0.00231513	0.0334404	-1.62284	NA	EH490221	NA
A_15_P169046	1.05197	7.91627	3.58888	0.00167479	0.0279164	-1.31766	NM_153651.2	NM_153651	NA
A_15_P119912	1.03971	12.701	3.71003	0.00125288	0.0236885	-1.0433	NM_001002745.1	NM_001002745	F1R0Y1
A_15_P142766	1.03799	10.7015	3.75189	0.00113302	0.0222282	-0.948095	NM_001002557.1	NM_001002557	H9GYH4
A_15_P120522	1.03547	11.5067	5.5808	1.41e-05	0.00170302	3.24459	NM_001017884.1	NM_001017884	Q567Y6	ift22
A_15_P196411	1.03312	9.43966	4.42559	0.000222449	0.00852684	0.601352	NM_200692.2	NM_200692	F1R8D1	ndrg1b
A_15_P106778	1.03052	10.2061	5.27011	2.93e-05	0.00268634	2.54239	NM_001002653.1	NM_001002653	NA
A_15_P280791	1.02501	12.8604	5.92649	6.28e-06	0.00110005	4.0143	NA	TC344055	E7FCD9	klhl30
A_15_P107332	1.02322	9.21473	4.63268	0.000134845	0.00646105	1.07982	NA	EG587065	NA
A_15_P176336	1.02073	9.4509	3.62386	0.00154037	0.0267555	-1.23865	XM_005159635.2	NM_001080803	F1QXQ9	acot13
A_15_P104384	1.02037	14.3115	7.58993	1.6e-07	0.000101522	7.49856	NM_199983.1	NM_199983	NA
A_15_P207976	1.01903	10.5862	6.20196	3.34e-06	0.000748604	4.61763	XM_009296502.1	NM_001034975	E7FDD4	pttg1ipa
A_15_P262236	1.01425	8.6546	5.657	1.18e-05	0.00159165	3.41537	XM_695112.7	XM_695112	B8JM07	si:ch211-149l1.2
A_15_P118042	1.01357	13.0015	4.57165	0.000156261	0.00709526	0.938872	XM_009295766.1	ENSDART00000082372	X1WF93
A_15_P458055	1.00089	9.32043	3.66618	0.00139186	0.0251297	-1.14282	NA	BI703395	NA
A_15_P323691	0.992614	14.0182	6.88886	7.19e-07	0.000266829	6.07817	XM_691963.6	TC345910	NA
A_15_P119949	0.992072	8.93954	3.5438	0.00186516	0.0297081	-1.41925	XM_005163370.2	NM_212822	F1QB84	pik3r2
A_15_P101427	0.991819	8.98226	7.7102	1.24e-07	8.98e-05	7.7348	NM_001003555.2	NM_001003555	Q1LV50	cenpp
A_15_P101773	0.99165	13.3485	4.56375	0.000159272	0.00712876	0.920623	NM_131079.1	NM_131079	NA
A_15_P112492	0.989615	10.3566	3.69257	0.00130652	0.0243231	-1.08297	NM_001007283.1	NM_001007283	A0A0G3EVM9	cmtr2
A_15_P300026	0.982436	9.71819	5.43036	2e-05	0.00211763	2.90568	XM_009303123.1	DN901661	F1RC26
A_15_P148426	0.980423	8.23496	5.3308	2.53e-05	0.00247238	2.68023	XM_005172670.2	NM_001014327	H9GYK1
A_15_P110949	0.972505	10.5976	8.29255	3.78e-08	3.53e-05	8.84762	NM_001008626.2	ENSDART00000008986	B3DJ34	pip4k2aa
A_15_P201576	0.971578	11.3708	4.87188	7.58e-05	0.00459302	1.63119	XM_003199223.3	NM_001105146	A8WHX5	si:rp71-45g20.10
A_15_P431535	0.970625	10.004	3.21134	0.00409551	0.0463959	-2.15778	XM_009299360.1	TC330957	NA
A_15_P200706	0.970513	10.6835	4.98217	5.82e-05	0.00396437	1.88454	NM_001145709.1	ENSDART00000101473	A2BID0	si:ch211-243a20.3
A_15_P112737	0.968838	9.94873	4.77435	9.58e-05	0.00530571	1.40662	NM_001006045.1	TC331860	NA
A_15_P176921	0.965562	8.1867	4.75278	0.000100936	0.00542777	1.35692	NM_001245036.1	A_15_P176921	NA
A_15_P232366	0.962617	8.431	5.03701	5.1e-05	0.00364098	2.01028	XR_117856.3	EH536136	NA
A_15_P131061	0.961318	9.87612	3.17592	0.00444923	0.0485969	-2.23514	XM_005172267.2	NM_001002471	Q208D2	calca
A_15_P173191	0.961114	9.86588	7.29603	2.98e-07	0.000148914	6.91205	XM_009295768.1	NM_131792	F1QY08	cry1bb
A_15_P162596	0.960705	12.438	4.23273	0.000354789	0.011201	0.155796	NM_001077764.1	NM_001077764	F1RBC6
A_15_P167921	0.959918	10.5322	3.36603	0.00284552	0.0377055	-1.81672	XR_222492.2	ENSDART00000080312	B0S707	DKEY-151P17.13-001
A_15_P105587	0.959703	11.1914	3.42408	0.00247994	0.0347781	-1.68752	XR_663340.1	NM_198071	NA
A_15_P115034	0.959502	10.5312	3.89447	0.000803751	0.0182345	-0.62247	XM_692942.4	XM_692942	NA
A_15_P206191	0.955045	9.73779	3.46928	0.00222746	0.0327032	-1.5865	NM_001017757.1	NM_001017757	NA
A_15_P104546	0.95437	10.9757	5.2608	2.99e-05	0.00271016	2.5212	NM_001008588.1	NM_001008588	Q5PR92	ift27
A_15_P169221	0.953431	8.69999	3.78772	0.00103948	0.0212288	-0.866451	NM_001024412.1	NM_001024412	B0UXI0	fnbp1a
A_15_P256831	0.949559	8.58367	5.23619	3.17e-05	0.00279117	2.46522	NA	XM_001342693	NA
A_15_P170836	0.949271	8.87691	9.29808	5.37e-09	8.03e-06	10.6489	NM_001002593.1	NM_001002593	NA
A_15_P544582	0.949129	10.8414	3.23885	0.00383969	0.0449912	-2.09749	NA	TC324653	NA
A_15_P287121	0.945596	7.61849	3.21114	0.0040974	0.0463959	-2.15821	NM_001136248.2	EH443168	NA
A_15_P100974	0.945065	9.43583	3.7767	0.00106741	0.0215635	-0.891579	NM_212921.1	NM_212921	A9JR79	zgc:171422
A_15_P101338	0.942179	10.4309	5.99892	5.32e-06	0.000985292	4.17385	NM_001001842.1	NM_001001842	Q32PK7	naga
A_15_P182846	0.939886	10.4477	3.94391	0.000713363	0.017072	-0.509154	NM_001082932.1	NM_001082932	Q1L893	cart4
A_15_P116501	0.937872	9.25045	3.58576	0.00168735	0.027962	-1.32471	NA	CF265463	NA
A_15_P106119	0.936561	10.001	3.63904	0.00148537	0.0261239	-1.20429	NA	TC337361	NA
A_15_P103042	0.93534	10.9047	4.04161	0.000563377	0.0146048	-0.28471	NM_200760.1	NM_200760	NA
A_15_P102983	0.929476	7.80873	3.57969	0.001712	0.0282071	-1.3384	NM_131804.1	NM_131804	Q800Q8	txnrd3
A_15_P163156	0.928341	8.96696	3.62256	0.00154517	0.0267597	-1.24159	XM_009305446.1	NM_001045023	NA
A_15_P107100	0.925058	12.6329	5.54537	1.53e-05	0.00178486	3.16496	NM_200195.1	NM_200195	NA
A_15_P223801	0.924831	10.8655	3.26801	0.00358543	0.0430405	-2.03339	XM_009291035.1	ENSDART00000020895	NA
A_15_P206421	0.921515	9.72905	3.41993	0.00250443	0.0349396	-1.69676	NM_001082816.2	NM_001082816	NA
A_15_P106118	0.919992	9.51375	4.02736	0.000583114	0.0149779	-0.31747	NM_001017643.1	NM_001017643	Q568L7	zgc:110222
A_15_P104555	0.916678	9.48711	4.63128	0.0001353	0.00646899	1.07661	NA	XM_678556	NA
A_15_P329301	0.916464	7.81874	3.34827	0.00296746	0.0386076	-1.8561	NM_201513.1	CT731579	NA
A_15_P140641	0.914696	11.9468	3.68844	0.00131952	0.0243731	-1.09234	NM_001077727.1	NM_001077727	F1R0N3	htr7c
A_15_P104060	0.913351	9.01444	3.4487	0.00233914	0.0336885	-1.63255	NM_201198.1	NM_201198	NA
A_15_P108803	0.912037	10.2187	3.92544	0.000745887	0.0174642	-0.551511	XM_009291254.1	NM_001004573	NA
A_15_P118151	0.908344	10.2658	6.51893	1.63e-06	0.000468996	5.2997	NA	CK352708	NA
A_15_P109448	0.906308	11.1032	3.84362	0.000908581	0.0195716	-0.738826	NM_001113659.1	NM_001113659	K7DYB9	wee2
A_15_P588887	0.901353	9.4476	5.69526	1.07e-05	0.00153239	3.5009	NA	EB768208	Q6DEJ6	mfsd2ab
A_15_P131701	0.899371	7.88131	3.33228	0.00308172	0.0394444	-1.89154	NM_001006594.1	NM_001006594	O57334	abcb3
A_15_P549377	0.897811	11.6605	3.48664	0.00213737	0.0320311	-1.54763	NA	ENSDART00000104740	NA
A_15_P117941	0.895203	9.80421	3.31526	0.00320794	0.0402002	-1.92918	NM_001076590.1	NM_001076590	E7F7C7
A_15_P106047	0.894739	8.49541	6.32489	2.53e-06	0.000650811	4.88375	XM_009302318.1	TC356269	A9JT10	ube3a
A_15_P596867	0.893597	10.718	3.4219	0.00249274	0.0348952	-1.69236	XM_002665160.3	TC357421	NA
A_15_P326476	0.89297	8.23384	5.22609	3.25e-05	0.00281275	2.44221	XM_009305169.1	CT715944	NA
A_15_P112568	0.892537	11.5965	5.545	1.53e-05	0.00178486	3.16414	NM_001006000.3	NM_001006000	NA
A_15_P112585	0.891026	8.88315	4.29801	0.00030292	0.0102987	0.306563	NA	CN504259	E7F770	golt1a
A_15_P120543	0.887827	8.31034	6.16741	3.61e-06	0.000786392	4.54247	NM_001002376.1	NM_001002376	NA
A_15_P560207	0.885259	10.4582	6.32103	2.55e-06	0.000650811	4.87542	XM_009294877.1	ENSDART00000007253	Q5RIV5	aig1
A_15_P115567	0.884668	7.55222	4.76401	9.82e-05	0.00536795	1.3828	NA	NM_001002109	NA
A_15_P506797	0.884019	10.7362	3.98967	0.000638726	0.0159319	-0.404106	NM_200564.1	NM_200564	NA
A_15_P203851	0.883911	8.96866	3.72275	0.00121521	0.0232089	-1.0144	XR_225137.2	ENSDART00000049148	Q6IQI5	rabac1
A_15_P141641	0.882192	8.36042	3.6855	0.00132886	0.0245053	-1.09901	XM_005170638.2	NM_001077331	Q08B97
A_15_P112765	0.882165	9.09032	3.22926	0.00392705	0.0454096	-2.11853	NA	TC320625	NA
A_15_P518232	0.881523	11.0487	3.86476	0.000863453	0.0189925	-0.690485	NA	CK398432	NA
A_15_P103323	0.880966	10.4897	4.36146	0.000259793	0.00944606	0.453155	NA	TC309508	NA
A_15_P105520	0.877434	9.40906	5.91992	6.38e-06	0.00110005	3.9998	NM_131791.1	NM_131791	Q9I915	cry1ba
A_15_P177701	0.876724	9.36164	3.79269	0.00102712	0.0210723	-0.855111	XM_002664844.4	A_15_P177701	A9JSW5	abcc2
A_15_P105095	0.876528	9.29749	5.08225	4.58e-05	0.0034217	2.11385	XM_009303233.1	NM_199433	X1WBF3	si:dkey-73p2.4
A_15_P113653	0.875762	8.12337	5.108	4.3e-05	0.00326103	2.17275	NM_001020766.1	NM_001020766	NA
A_15_P551002	0.873351	9.86961	7.73279	1.18e-07	8.86e-05	7.77892	XM_001919051.5	A_15_P551002	NA
A_15_P189421	0.872856	9.46996	3.32747	0.00311687	0.0397343	-1.90218	XM_009303967.1	ENSDART00000087748	F1R6F0	si:ch211-163l21.4
A_15_P136441	0.869906	8.65514	4.54799	0.000165454	0.00726056	0.884215	NM_001159975.1	ENSDART00000067357	X1WF93
A_15_P162526	0.86552	8.91833	4.35482	0.000264005	0.009502	0.437801	NM_001044784.1	NM_001044784	NA
A_15_P130816	0.863809	7.16897	3.30143	0.00331427	0.0410603	-1.95974	NM_131540.1	NM_131540	B3DI27	hoxa5a
A_15_P105358	0.862749	14.3738	7.25786	3.23e-07	0.000154651	6.83491	NM_001002642.1	NM_001002642	NA
A_15_P272131	0.861775	9.38393	4.80926	8.81e-05	0.00505221	1.48705	NA	TC314185	NA
A_15_P269226	0.858842	8.40287	4.65766	0.000126953	0.00619847	1.13751	NM_001142584.1	XM_685215	B0R0K1	CH211-149O12.1-001
A_15_P443140	0.857154	12.9429	4.78676	9.3e-05	0.00521387	1.43522	NM_001113584.1	NM_001113584	A0A0B5JK53	Zgc:174888
A_15_P112208	0.855742	7.97113	3.43358	0.00242463	0.0342502	-1.66631	XM_009296106.1	NM_001109850	H0WEL8	zgc:173915
A_15_P111298	0.855657	8.59166	3.51973	0.00197539	0.030486	-1.47338	NM_001105117.1	NM_001105117	NA
A_15_P170131	0.854731	7.70203	4.31624	0.000289843	0.01003	0.348675	NM_131290.1	NM_131290	NA
A_15_P102522	0.852985	14.1264	8.06183	6.02e-08	4.82e-05	8.41289	NM_131709.1	NM_131709	NA
A_15_P100613	0.851499	10.3514	3.16997	0.00451158	0.0490516	-2.24813	NM_001145590.1	NM_001145590	B7ZD93	si:ch211-206k20.5
A_15_P109367	0.850633	13.1241	4.40048	0.00023638	0.00887872	0.543335	NM_131016.2	EH450567	NA
A_15_P160171	0.849927	7.84472	4.99761	5.61e-05	0.00385557	1.91996	NM_001285533.1	ENSDART00000082475	Q1L683	nr1d4b
A_15_P110817	0.847922	11.8267	5.835	7.76e-06	0.00124345	3.8119	NM_212883.1	NM_212883	A9JTF6	znf576.2
A_15_P261121	0.843991	7.72104	7.44942	2.15e-07	0.000112125	7.21978	XM_003197657.3	ENSDART00000054202	E7F7H4	si:ch211-145b13.5
A_15_P101087	0.842622	12.7373	6.44106	1.94e-06	0.000528861	5.13338	NM_173249.1	NM_173249	E9QF26	gbp2
A_15_P153216	0.840605	10.8618	5.35054	2.42e-05	0.00239911	2.725	XM_005165492.2	NM_001002554	A2BIH1
A_15_P169811	0.839563	8.41262	4.62808	0.000136351	0.00650539	1.0692	NM_001077761.1	NM_001077761	F1Q8P9	nceh1b.1
A_15_P193981	0.839372	8.3444	4.70548	0.000113125	0.00579158	1.24783	NM_001082924.1	NM_001082924	Q1LX59	ch25hl1.2
A_15_P118608	0.836913	10.1311	4.66464	0.000124835	0.00616588	1.1536	XM_009301299.1	NM_001004545	F1R0B3	si:ch1073-291c23.2
A_15_P100116	0.834818	12.6767	3.22144	0.00399965	0.0457003	-2.13565	NM_201321.2	NM_201321	NA
A_15_P100372	0.83325	13.6823	4.12801	0.000457126	0.0130502	-0.0857474	NM_001020689.1	NM_001020689	NA
A_15_P332935	0.83294	10.4792	3.96974	0.000670224	0.0163538	-0.44987	NA	TC361275	F8W4H6	syne1b
A_15_P265121	0.83093	8.41545	4.58258	0.000152188	0.00706555	0.964123	XM_680072.7	XM_680072	NA
A_15_P106963	0.830926	7.40901	3.34236	0.00300921	0.0389976	-1.86921	NM_001077252.1	NM_001077252	F1R9X5	ces3
A_15_P112243	0.82908	10.7132	4.13156	0.000453214	0.01298	-0.0775601	NM_001004109.1	NM_001004109	A0A0G2KGA9
A_15_P117410	0.827848	9.44452	5.00848	5.46e-05	0.00381501	1.94488	XM_005155921.2	NM_131089	E7FC40	lrrk1
A_15_P114217	0.826982	13.4124	5.6493	1.2e-05	0.00159727	3.39813	NM_178100.1	NM_178100	NA
A_15_P160236	0.825942	9.99676	3.37985	0.00275395	0.0370676	-1.78601	XM_688091.5	ENSDART00000077344	E7FCH6	itih1
A_15_P111177	0.824689	7.99351	3.77066	0.00108302	0.0217419	-0.90534	NA	TC313053	NA
A_15_P104587	0.819928	14.015	3.52443	0.00195336	0.0303943	-1.46281	NA	XM_692874	F1R3A3
A_15_P156941	0.818947	8.52856	3.62213	0.00154676	0.0267628	-1.24256	XM_680769.6	ENSDART00000015894	I3IRW5	rab27b
A_15_P274586	0.818818	10.7914	3.38283	0.00273462	0.0369181	-1.77939	NA	TC315470	NA
A_15_P110153	0.818648	11.5849	6.87693	7.38e-07	0.000266829	6.05337	NM_001004604.1	NM_001004604	NA
A_15_P108358	0.81757	9.71189	3.24284	0.00380392	0.0448234	-2.08874	NM_001004539.1	NM_001004539	NA
A_15_P164731	0.810685	7.60649	4.07542	0.000519151	0.0139447	-0.206903	XM_005162475.2	ENSDART00000054558	E7F6A0	foxb2
A_15_P110201	0.808654	8.46567	3.66439	0.00139784	0.0251503	-1.14688	NM_131272.1	NM_131272	Q32LX2	msx2b
A_15_P210836	0.807959	10.5749	3.87663	0.000839093	0.0187595	-0.663323	XM_009291023.1	NM_001002367	F1Q6C6	brinp3b
A_15_P178576	0.807938	12.2793	3.33835	0.00303783	0.0391017	-1.87809	XM_001920560.4	BC127575	NA
A_15_P174326	0.80546	9.06468	4.67324	0.000122271	0.00609966	1.17345	NM_001030189.2	NM_001030189	Q5VSI8	cyp39a1
A_15_P210331	0.804835	8.49904	3.72419	0.00121101	0.0231507	-1.01113	NM_131500.1	ENSDART00000058739	NA
A_15_P163141	0.80479	11.8919	4.10677	0.000481229	0.0132163	-0.134686	NM_001006046.1	NM_001006046	A2BG86	pld2
A_15_P394380	0.804224	12.0116	3.66537	0.00139457	0.0251317	-1.14466	XM_005164350.2	EL651135	B1AAR7	insl3
A_15_P104785	0.799751	10.3562	3.72758	0.00120117	0.0230412	-1.00341	NM_001003735.1	NM_001003735	E9QHY7
A_15_P117154	0.799338	12.4601	4.7616	9.88e-05	0.00537651	1.37725	NM_131849.2	NM_131849	Q90XD4	adh5
A_15_P179091	0.798774	9.16322	5.2858	2.82e-05	0.00263395	2.57805	XM_005155851.2	BC152504	NA
A_15_P321726	0.797554	8.02754	3.46967	0.00222541	0.0327016	-1.58564	NA	TC345230	NA
A_15_P139196	0.797333	12.4107	4.12103	0.000464914	0.0131158	-0.101837	XM_005161807.2	ENSDART00000049075	NA
A_15_P121061	0.797138	8.61835	3.77394	0.00107451	0.0216486	-0.897867	NA	ENSDART00000105582	I3IRV1
A_15_P134266	0.795861	7.69962	3.28953	0.00340845	0.0417752	-1.98599	XM_009299001.1	BC090542	NA
A_15_P257261	0.794353	9.88497	5.60307	1.33e-05	0.00166564	3.29456	XM_005164470.2	CN022661	NA
A_15_P102593	0.794158	9.95848	4.45595	0.000206692	0.00818498	0.671536	NM_200334.1	NM_200334	NA
A_15_P171161	0.793229	9.67749	3.7512	0.00113489	0.0222455	-0.94966	NM_205663.1	NM_205663	I3IT23	lhfpl2a
A_15_P101922	0.792494	12.7916	5.65515	1.18e-05	0.00159165	3.41124	XM_005162143.2	NM_131873	E7FE32	tbc1d16
A_15_P536082	0.791371	9.81621	5.51508	1.64e-05	0.00185696	3.0968	XR_660560.1	TC360041	F1QSU4	pdlim5b
A_15_P101039	0.789685	13.842	7.58021	1.63e-07	0.000101522	7.47937	XM_009297921.1	NM_131577	B0UYU0	rh50
A_15_P107133	0.788587	10.2774	3.44593	0.00235459	0.0338075	-1.63874	NA	NM_131090	D0E2W0	wisp1b
A_15_P260226	0.787993	10.4408	4.29774	0.000303119	0.0102987	0.305937	XM_001338222.3	XM_001338222	NA
A_15_P136401	0.787667	10.3762	4.0619	0.000536405	0.01421	-0.238023	XR_659953.1	ENSDART00000011149	E7FCG2	fam185a
A_15_P317786	0.787296	9.015	3.81448	0.000974638	0.0204829	-0.805391	NA	CT622757	NA
A_15_P212386	0.785457	10.4135	4.53365	0.000171288	0.00745818	0.85109	XM_009302545.1	NM_001004649	NA
A_15_P280261	0.784754	10.0947	4.05092	0.000550837	0.0144958	-0.26329	NA	TC343877	NA
A_15_P149541	0.78393	10.4792	4.58115	0.000152713	0.00707529	0.960828	NM_131127.1	NM_131127	NA
A_15_P117146	0.783879	9.85564	3.53733	0.00189418	0.0299971	-1.4338	NM_214727.1	NM_214727	Q1LY36	bsx
A_15_P113995	0.783129	10.1063	4.88902	7.27e-05	0.00446817	1.6706	XM_005172256.2	NM_199624	NA
A_15_P168931	0.782028	9.85652	4.04278	0.000561781	0.0145972	-0.28201	NM_001080066.1	NM_001080066	NA
A_15_P456865	0.781515	9.63468	4.12578	0.000459605	0.0130789	-0.0908988	NA	CK028289	NA
A_15_P340150	0.781506	10.0124	3.52164	0.00196641	0.0304312	-1.46909	NM_001122615.1	TC363498	NA
A_15_P212226	0.781341	10.5025	3.37947	0.00275643	0.0370787	-1.78685	XM_005164718.2	BC090493	Q1LWQ1	skiv2l
A_15_P179196	0.778472	10.0543	3.53623	0.00189915	0.0300056	-1.43627	NM_001109740.1	NM_001109740	NA
A_15_P174656	0.777022	12.8254	3.81078	0.000983373	0.0205701	-0.813852	NM_001030080.1	NM_001030080	NA
A_15_P290916	0.773942	9.25015	4.85634	7.87e-05	0.00471686	1.59543	XM_005164350.2	XM_001332002	NA
A_15_P174606	0.773463	9.71903	3.49456	0.00209745	0.0316636	-1.52987	XM_009303046.1	NM_213518	F1QFT1	mus81
A_15_P335194	0.772153	9.01713	3.61219	0.00158401	0.0271766	-1.26503	NA	TC361981	NA
A_15_P194041	0.769984	11.0174	3.84217	0.000911761	0.0196156	-0.74214	NM_001076635.2	NM_001076635	A0A0G2KY84
A_15_P397210	0.766997	8.9233	4.26938	0.000324659	0.010597	0.24044	XM_003198723.3	EH451661	E7F9P4	wdsub1
A_15_P107977	0.76383	10.187	5.96835	5.7e-06	0.00102505	4.10658	NM_001004531.1	NM_001004531	NA
A_15_P187421	0.760077	9.61267	3.92631	0.000744318	0.0174642	-0.549511	XM_687930.5	ENSDART00000017851	I3ISV7	sept12
A_15_P424505	0.759632	9.17489	5.06456	4.78e-05	0.00350386	2.07337	NM_001145617.1	CT713760	NA
A_15_P163116	0.759234	10.2018	4.30133	0.000300498	0.0102527	0.314224	NM_001079953.2	NM_001079953	NA
A_15_P102662	0.7591	9.5437	3.60618	0.00160694	0.0273752	-1.27861	XM_005158139.1	NM_001045249	B3DLG4	znf280d
A_15_P185681	0.758434	10.2399	3.60355	0.00161707	0.0273877	-1.28455	XR_661908.1	NM_001114914	A8WG15	zgc:172121
A_15_P286451	0.756253	8.70066	5.92283	6.33e-06	0.00110005	4.00622	XM_005157487.2	XM_001336059	E7F356
A_15_P175581	0.755554	7.58189	4.8049	8.9e-05	0.00506712	1.47701	NM_001098761.1	NM_001098761	Q5BQP2	erc1a
A_15_P100435	0.754219	12.5306	5.16665	3.74e-05	0.00301098	2.30671	NM_152975.2	NM_152975	F1QLS1
A_15_P148056	0.753865	9.96034	4.14571	0.000437965	0.0126558	-0.0449567	XM_009293902.1	NM_001002348	Q6DHQ4	tspan4a
A_15_P115942	0.753675	12.0279	3.81119	0.000982391	0.0205687	-0.812904	NM_201196.1	NM_201196	NA
A_15_P260731	0.753665	9.31713	3.39905	0.00263153	0.0360253	-1.74329	XM_009307399.1	EE304588	F1QKN9
A_15_P103679	0.752727	8.71285	3.78672	0.001042	0.0212521	-0.868745	XM_009307389.1	NM_001004530	NA
A_15_P298941	0.752699	10.3291	3.24007	0.00382872	0.0449912	-2.09482	NM_001114419.1	BC155789	NA
A_15_P198241	0.750359	7.95225	4.36976	0.000254625	0.00934485	0.472339	XM_005171127.2	ENSDART00000057458	F1Q8T3	LOC402879
A_15_P160681	0.749646	9.01129	3.24941	0.00374567	0.0443901	-2.0743	NM_001003563.1	NM_001003563	NA
A_15_P291926	0.74921	9.28296	3.47568	0.00219379	0.0324495	-1.57216	NA	TC363690	NA
A_15_P105484	0.748325	10.455	3.41115	0.00255714	0.0354023	-1.71634	NM_001005594.1	NM_001005594	NA
A_15_P105369	0.748129	12.4563	3.96619	0.000676001	0.0164232	-0.458028	NM_199554.1	NM_199554	NA
A_15_P105710	0.747982	10.2624	5.21069	3.37e-05	0.00287333	2.40713	XM_009293441.1	NM_001002177	Q58EQ8	si:ch211-244b2.4
A_15_P120022	0.747391	11.5971	3.75878	0.00111442	0.0220875	-0.932417	NM_001020553.1	NM_001020553	NA
A_15_P268756	0.746556	9.25029	4.44448	0.00021251	0.00831646	0.645016	XM_690171.4	XM_690171	F1Q7K8	si:dkey-76k16.6
A_15_P207736	0.746551	7.6396	5.55779	1.48e-05	0.00176888	3.19289	NM_001040052.2	NM_001040052	F1Q5R4	si:ch211-48m9.1
A_15_P165281	0.746363	12.2718	3.67676	0.00135699	0.0247913	-1.11883	XM_005157492.2	NM_001077629	Q06W31	scn2b
A_15_P212511	0.746046	8.36127	5.16624	3.75e-05	0.00301098	2.30577	XM_009303940.1	BC124393	NA
A_15_P110423	0.745438	13.0829	4.73015	0.000106593	0.00559415	1.30473	NA	BM024058	NA
A_15_P179696	0.743497	9.03813	3.34816	0.00296823	0.0386076	-1.85634	XR_658677.1	BC152020	NA
A_15_P120516	0.741994	9.09597	5.11838	4.2e-05	0.00322201	2.19647	XM_005171825.2	NM_212913	Q2PRE7	or135-1
A_15_P103528	0.741317	11.6852	3.4321	0.00243318	0.0343154	-1.66962	NM_200440.1	NM_200440	A5WWM3	si:dkey-81n2.2
A_15_P150536	0.740951	9.15509	3.24531	0.00378192	0.0446346	-2.08331	NM_001076706.2	NM_001076706	NA
A_15_P109285	0.73994	8.63759	3.71941	0.00122497	0.0233182	-1.02198	XM_009302669.1	ENSDART00000025709	NA
A_15_P378335	0.739897	8.8996	4.25358	0.000337323	0.010915	0.203942	XM_009303074.1	ENSDART00000041615	B0JZM6	ugt5g1
A_15_P282191	0.738626	9.71271	5.28388	2.83e-05	0.00263498	2.57369	NM_212562.1	NM_212562	Q802U9	papss2b
A_15_P440285	0.735539	9.4455	4.78415	9.36e-05	0.00523363	1.42921	NA	TC351403	NA
A_15_P104004	0.735105	10.0954	4.65937	0.000126433	0.00619025	1.14143	NM_001004666.1	NM_001004666	NA
A_15_P113787	0.734382	12.7598	4.30126	0.00030055	0.0102527	0.314059	XM_003199526.3	NM_182875	Q6DGC9	asb1
A_15_P508337	0.734329	7.9975	3.3472	0.00297497	0.0386729	-1.85847	NA	TC339260	NA
A_15_P178761	0.733752	9.0777	3.52919	0.00193133	0.0301799	-1.45212	XM_005157372.2	XM_689530	A6H8S2	c4
A_15_P185751	0.733536	11.3907	3.23885	0.0038397	0.0449912	-2.09749	NM_001003981.2	NM_001003981	A0A0B5JW32	ptn
A_15_P198816	0.732912	9.15904	4.06712	0.000529676	0.0141062	-0.226008	XM_009298576.1	ENSDART00000090292	F1R829	ctnnd2b
A_15_P450640	0.732232	8.36442	4.74351	0.000103216	0.00548515	1.33554	XM_009306315.1	XM_001334926	R4GEG4
A_15_P489065	0.729966	8.20634	3.77714	0.00106629	0.0215604	-0.890588	XM_678412.5	XM_678412	NA
A_15_P112743	0.729769	8.46938	3.52416	0.00195463	0.0303943	-1.46342	NM_001002713.1	NM_001002713	NA
A_15_P146626	0.728627	8.84791	5.19173	3.53e-05	0.00292815	2.36391	NM_001115124.1	NM_001115124	A2AVJ0	si:ch211-57h10.1
A_15_P111414	0.72835	8.95367	5.88601	6.9e-06	0.00115974	3.92488	NM_200780.1	NM_200780	NA
A_15_P111388	0.727999	11.431	5.03202	5.16e-05	0.00365148	1.99884	NM_200459.1	NM_200459	Q7ZTA3	mc1r
A_15_P439945	0.727668	10.0896	3.23353	0.0038879	0.0452108	-2.10916	NM_001114419.1	TC351294	NA
A_15_P131556	0.7271	7.5183	3.73474	0.00118069	0.0227788	-0.987125	XM_005157953.2	NM_131106	NA
A_15_P102772	0.726338	8.82087	5.93609	6.14e-06	0.00108474	4.03549	NM_001202510.1	TC340924	NA
A_15_P110809	0.724758	11.8197	6.23531	3.09e-06	0.000703153	4.69001	NM_001076755.1	NM_001076755	F1R7W4	epx
A_15_P110810	0.724357	10.1541	5.38217	2.24e-05	0.00228005	2.79667	NM_213085.1	NM_213085	NA
A_15_P414795	0.723598	8.21979	3.16703	0.00454257	0.0491973	-2.25451	NA	DN832462	NA
A_15_P143336	0.723092	11.2393	5.78852	8.65e-06	0.00134239	3.7087	XM_005168276.2	NM_001077322	NA
A_15_P113115	0.722698	9.58671	4.52988	0.000172857	0.00751143	0.842375	NM_001004668.1	NM_001004668	A0A0G2L4P4	dgkab
A_15_P117680	0.722675	7.32461	3.52773	0.00193805	0.0302638	-1.45539	NM_131534.1	NM_131534	Q8AWZ2	hoxa3a
A_15_P177541	0.722294	10.792	3.33959	0.00302897	0.0390578	-1.87535	XM_002667601.4	BC134107	E7F2E3	mfi2
A_15_P207091	0.722163	11.4263	3.8388	0.000919189	0.0196866	-0.749837	NM_001089385.1	NM_001089385	F1QM47	c7a
A_15_P530182	0.720261	8.48613	4.11319	0.000473822	0.0131824	-0.119913	XR_660179.1	TC325607	NA
A_15_P403525	0.719472	7.48948	3.54419	0.00186345	0.0297081	-1.41838	NA	EE687836	NA
A_15_P516652	0.71869	8.70396	4.30763	0.000295952	0.0101735	0.328771	NM_001045112.3	NM_001045112	Q1LWC3	tmem55a
A_15_P120932	0.717325	10.6065	5.58143	1.4e-05	0.00170302	3.24599	NA	ENSDART00000014176	NA
A_15_P200536	0.71547	7.78774	3.70839	0.00125782	0.0237021	-1.04703	NM_001163312.1	ENSDART00000102053	E7FDX5	lbx1b
A_15_P188066	0.713421	8.07023	4.05361	0.000547263	0.0144545	-0.257096	XM_694758.4	ENSDART00000074199	E7F1R5	cacng1b
A_15_P189441	0.712912	8.49437	5.68652	1.1e-05	0.00154345	3.48137	XM_009303940.1	NM_001126419	H0WER3
A_15_P110983	0.707535	11.9947	3.25396	0.00370581	0.0440399	-2.0643	XM_009307650.1	NM_198209	NA
A_15_P152881	0.705714	13.1844	4.19268	0.0003909	0.0118774	0.0633828	NM_001045060.2	NM_001045060	A2V6B1	gstr
A_15_P193961	0.7034	9.30713	3.76046	0.00110993	0.0220501	-0.928592	NM_001077327.1	NM_001077327	A3KNK8	trmt5
A_15_P120300	0.703053	10.4534	6.24493	3.03e-06	0.000703153	4.71087	NM_001002098.1	NM_001002098	H9GXA4
A_15_P230341	0.701802	9.86981	3.27251	0.00354775	0.0427254	-2.0235	NM_199962.1	NM_199962	Q29RB3	rnpc3
A_15_P112698	0.701715	7.8335	3.52959	0.0019295	0.0301799	-1.45122	NM_181736.1	NM_181736	NA
A_15_P111320	0.701577	13.5442	3.58213	0.00170204	0.0280944	-1.3329	NM_199978.1	NM_199978	NA
A_15_P548927	0.701501	8.58092	5.34806	2.43e-05	0.0024026	2.71938	XM_009305353.1	NM_001102572	F1QAQ9	ccdc83
A_15_P120448	0.701021	9.77027	3.37918	0.00275834	0.0370822	-1.7875	XM_009306740.1	ENSDART00000011122	E7F368	prkcea
A_15_P135486	0.700965	7.71644	4.11174	0.000475484	0.0131895	-0.123248	NM_001109940.1	NM_001109940	A8E7F8	nppc
A_15_P109256	0.700928	8.51403	3.235	0.0038745	0.0452108	-2.10593	XM_009295407.1	XM_689345	NA
A_15_P547912	0.699531	7.89376	3.37172	0.00280747	0.0373175	-1.80408	XR_223874.2	EH590817	NA
A_15_P108500	0.699152	10.4056	6.10683	4.15e-06	0.000861378	4.41035	NA	ENSDART00000043220	NA
A_15_P119952	0.699047	7.6235	4.00741	0.00061192	0.0154368	-0.363335	NM_001003742.1	NM_001003742	NA
A_15_P143451	0.693602	10.8235	5.07746	4.63e-05	0.00344957	2.10289	NM_001003552.1	NM_001003552	E7F4Z4	zdhhc1
A_15_P104878	0.693153	11.5168	4.55599	0.000162284	0.00717764	0.902709	XM_009305800.1	NM_213239	E7F1B9
A_15_P119279	0.692658	12.5184	5.1937	3.51e-05	0.00292815	2.36841	XM_005157063.2	NM_001114553	NA
A_15_P504012	0.692141	8.35353	3.65563	0.00142752	0.025466	-1.16674	NA	TC321664	E7F4N1
A_15_P119165	0.692044	11.4728	5.50856	1.67e-05	0.00187578	3.08211	NM_131612.1	NM_131612	NA
A_15_P106633	0.69102	8.43817	3.15674	0.00465304	0.0498939	-2.27692	XM_009296045.1	NM_001003737	Q6AZC0	zgc:92041
A_15_P350665	0.6908	12.4057	4.84146	8.15e-05	0.00481152	1.56118	XM_005171874.2	TC334608	E9QBV3	si:dkeyp-85d8.5
A_15_P114576	0.689318	8.69564	5.62614	1.26e-05	0.00162811	3.34627	NM_205688.1	NM_205688	NA
A_15_P108544	0.689115	8.47633	3.3327	0.00307864	0.0394444	-1.89061	NA	A_15_P108544	NA
A_15_P198831	0.688128	12.0164	3.32422	0.00314088	0.0397692	-1.90937	XM_681842.7	ENSDART00000056731	E7F143	chmp5a
A_15_P206761	0.68753	7.78338	4.51071	0.000181058	0.00765284	0.798069	NM_001013486.1	NM_001013486	NA
A_15_P107334	0.687387	9.65351	4.47124	0.000199189	0.00806247	0.706868	NM_131844.1	NM_131844	F1REE4
A_15_P602267	0.686442	8.09451	4.39487	0.000239616	0.00891071	0.53035	XM_009292151.1	TC358002	NA
A_15_P108741	0.685708	7.74845	3.82946	0.000940103	0.0199629	-0.771178	NM_001163312.1	ENSDART00000007770	Q5CZV7	lbx1b
A_15_P104848	0.683962	9.2723	4.01239	0.000604596	0.0153192	-0.351883	XM_009303312.1	NM_201335	B8A4I5	lcp2b
A_15_P201131	0.683709	7.58611	3.70413	0.00127077	0.0238658	-1.05672	XM_009304423.1	ENSDART00000082359	O42370	hoxd3a
A_15_P196581	0.681234	11.0471	3.31536	0.00320718	0.0402002	-1.92896	NM_001003549.2	ENSDART00000058325	F1R3H0	lamtor2
A_15_P349775	0.680556	10.1169	4.27529	0.000320054	0.0105593	0.25407	NA	TC334261	NA
A_15_P514662	0.677779	12.2983	3.49178	0.00211137	0.0318182	-1.53611	NM_199963.1	TC310467	NA
A_15_P118112	0.677695	11.3793	4.21218	0.000372879	0.0115489	0.108378	NA	TC312989	NA
A_15_P121376	0.677544	8.10766	3.19466	0.00425853	0.047493	-2.19425	NM_001002399.1	NM_001002399	F1QZ08	slc13a2
A_15_P203301	0.677526	14.0454	3.42897	0.00245132	0.0345062	-1.67661	NA	ENSDART00000103853	NA
A_15_P115057	0.676626	8.58076	3.9194	0.000756833	0.0176416	-0.56535	XM_009300719.1	XM_694904	NA
A_15_P112190	0.676554	11.9265	4.67658	0.00012129	0.0060873	1.18116	NA	TC310436	NA
A_15_P430925	0.675262	9.55777	4.65701	0.000127154	0.00619847	1.136	NM_001002098.1	TC330708	H9GXA4
A_15_P395400	0.675063	10.363	4.46702	0.000201231	0.00810126	0.697122	NM_001002460.2	NM_001002460	NA
A_15_P194156	0.672571	12.3942	4.68614	0.000118525	0.00598607	1.20322	XM_009297242.1	NM_001020647	NA
A_15_P114672	0.671546	13.0175	7.52233	1.84e-07	0.000104899	7.36479	NA	NM_205612	NA
A_15_P106377	0.669199	11.7133	4.35418	0.000264415	0.009502	0.436318	XM_009297514.1	NM_213144	A2CEH7	si:ch211-283g2.2
A_15_P115623	0.669036	13.8053	4.13155	0.000453234	0.01298	-0.0776028	NM_214708.1	NM_214708	NA
A_15_P516082	0.668842	8.8312	3.97869	0.000655887	0.01618	-0.429313	NA	TC311299	F1R6Q4	adamts9
A_15_P117392	0.668631	10.9403	4.20971	0.000375119	0.0115704	0.102666	XM_002667778.4	ENSDART00000058443	NA
A_15_P437680	0.665654	8.62261	3.2411	0.00381948	0.044935	-2.09256	NA	BC155210	NA
A_15_P119173	0.665486	11.3639	3.88253	0.000827237	0.0185685	-0.649814	NA	TC343323	NA
A_15_P600137	0.665084	10.4008	4.49655	0.000187364	0.0078094	0.765348	NA	TC357352	NA
A_15_P334689	0.663317	11.9286	3.42734	0.00246082	0.0345738	-1.68024	NA	TC361821	F1Q7U0	plxnb1b
A_15_P151106	0.662484	7.78057	3.98801	0.000641295	0.0159782	-0.407923	NM_001020759.1	NM_001020759	NA
A_15_P117673	0.661473	7.96614	3.27855	0.0034977	0.0424417	-2.0102	NA	TC304035	NA
A_15_P119908	0.660024	13.6553	3.34349	0.00300121	0.0389463	-1.86671	NM_213118.1	NM_213118	NA
A_15_P132586	0.659931	12.0305	5.29058	2.79e-05	0.00263177	2.58891	NA	BC067133	NA
A_15_P112812	0.658657	8.06442	4.28091	0.000315727	0.0105355	0.267056	NA	CF997147	NA
A_15_P110564	0.65858	12.4958	5.3815	2.25e-05	0.00228005	2.79514	XM_005169454.2	NM_001002607	NA
A_15_P581152	0.658322	12.5231	4.31435	0.000291174	0.010045	0.344304	NA	TC319911	NA
A_15_P109493	0.657307	12.978	6.44342	1.93e-06	0.000528861	5.13843	NM_200618.1	NM_200618	Q2PRF4	or126-3
A_15_P113092	0.656478	14.0297	4.96641	6.04e-05	0.00403119	1.84838	NA	EH443904	A0A0G2KGH8
A_15_P168936	0.655352	10.1271	3.20672	0.00413999	0.0467683	-2.16788	NM_001017670.1	NM_001017670	NA
A_15_P223781	0.655208	7.96285	3.64735	0.00145612	0.0257771	-1.18549	NA	TC316302	Q7ZW00	agk
A_15_P175536	0.653802	9.65165	3.47944	0.00217426	0.0323313	-1.56374	NM_001004506.1	NM_001004506	Q7ZZ60	fkbp7
A_15_P120005	0.652751	10.289	4.80824	8.83e-05	0.00505221	1.4847	NM_212771.1	NM_212771	NA
A_15_P347400	0.652415	9.21035	3.18858	0.00431954	0.0478903	-2.20753	NA	TC333349	NA
A_15_P206021	0.651357	11.835	3.80098	0.00100684	0.0208509	-0.836213	NM_001044965.2	NM_001044965	NA
A_15_P119281	0.650998	9.14785	3.64485	0.00146487	0.0258851	-1.19115	NM_001002143.2	NM_001002143	NA
A_15_P564112	0.650699	8.86298	5.35985	2.37e-05	0.00237381	2.74611	XM_009304951.1	NM_199827	E9QBJ1	zgc:66484
A_15_P459575	0.650406	10.7178	3.98068	0.000652754	0.0161382	-0.424762	XM_005168952.2	AL723141	NA
A_15_P394975	0.650127	8.29741	3.17287	0.00448113	0.0488264	-2.24181	NA	CT688729	F1QBZ8
A_15_P109803	0.649041	15.3854	3.8516	0.000891276	0.0193681	-0.72058	NM_001003728.1	NM_001003728	Q6DHL6	rps6
A_15_P206016	0.648099	11.446	3.3284	0.00311003	0.0396923	-1.90012	NM_001017595.1	NM_001017595	NA
A_15_P205131	0.647959	9.95992	3.32155	0.00316071	0.0399075	-1.91527	XM_009296488.1	NM_173274	NA
A_15_P118719	0.647643	12.115	5.13922	4e-05	0.00313327	2.24409	NM_213102.1	NM_213102	NA
A_15_P602697	0.647505	9.59702	4.18803	0.000395327	0.0119472	0.0526482	XM_009291124.1	NM_001077608	NA
A_15_P208661	0.646734	10.7212	4.72635	0.000107573	0.00560985	1.29598	NM_001082865.1	NM_001082865	A7MD81	si:ch211-262h13.3
A_15_P193811	0.646629	7.83026	4.72635	0.000107574	0.00560985	1.29597	XM_005170465.2	NM_001044976	Q1LW14	kif14
A_15_P153166	0.646043	7.79205	5.72353	1.01e-05	0.00147462	3.56399	NM_001089488.1	NM_001089488	NA
A_15_P245391	0.645379	14.823	3.62606	0.00153228	0.0266562	-1.23367	NA	CN511773	NA
A_15_P105981	0.644483	13.599	4.17768	0.000405359	0.0121197	0.0287643	NM_200548.1	NM_200548	U3JAN0	adgrg6
A_15_P102843	0.644393	11.2161	3.82629	0.00094732	0.0200782	-0.778431	XM_005165470.2	NM_199621	B0S5M3	osbpl11
A_15_P119939	0.642688	9.36484	5.59958	1.34e-05	0.00166564	3.28673	NA	TC316751	A2BGY1	arvcfb
A_15_P118902	0.642164	11.5499	3.22934	0.00392625	0.0454096	-2.11834	NA	TC350734	NA
A_15_P173006	0.641609	7.81121	4.0417	0.000563246	0.0146048	-0.284488	NM_001012493.1	NM_001012493	NA
A_15_P136876	0.641039	10.7359	5.87672	7.05e-06	0.00116195	3.90431	NM_001199871.1	ENSDART00000088884	X1WG21	usp3
A_15_P132651	0.640391	12.3985	7.44886	2.15e-07	0.000112125	7.21865	NM_212790.1	NM_212790	Q08CH9	ccdc84
A_15_P112715	0.639624	11.5499	5.54891	1.51e-05	0.00178486	3.17293	XM_687930.5	XM_687930	NA
A_15_P513517	0.639559	7.70949	6.29179	2.72e-06	0.000670716	4.81228	NA	EH581098	NA
A_15_P107529	0.639058	12.4157	3.47983	0.00217225	0.0323229	-1.56287	NA	ENSDART00000029801	NA
A_15_P569807	0.638917	8.51894	5.04502	5e-05	0.00359633	2.02863	XM_694048.5	ENSDART00000051886	F1R0Q9	si:dkey-103j14.5
A_15_P110589	0.637763	13.8671	3.71796	0.00122926	0.0233601	-1.02529	NM_178294.4	BG985681	NA
A_15_P178801	0.637183	8.36253	3.44635	0.00235219	0.0338075	-1.63778	NM_001161377.1	XM_001340574	T2B1R0	cacna1ba
A_15_P142626	0.635631	7.88154	3.37224	0.00280396	0.037293	-1.80291	NM_001077286.1	NM_001077286	NA
A_15_P144421	0.635382	9.63981	3.50476	0.00204711	0.0311851	-1.50699	XM_005168952.2	ENSDART00000074739	F1QM39	uacab
A_15_P186351	0.634785	10.7418	3.67757	0.00135437	0.0247913	-1.117	XM_005166175.2	NM_001128825	B3DGU2	rab11fip4b
A_15_P396565	0.634579	9.49354	4.79495	9.12e-05	0.00515075	1.45409	XM_009301167.1	BC155347	F1RBB2	LOC798124
A_15_P106811	0.633971	11.0737	3.16486	0.00456569	0.049364	-2.25925	XM_009299708.1	NM_131503	NA
A_15_P495142	0.633673	7.49388	6.02188	5.04e-06	0.00098306	4.22428	NA	TC312710	NA
A_15_P223706	0.631613	8.71628	3.18699	0.00433565	0.0479855	-2.211	XM_009303038.1	ENSDART00000065321	NA
A_15_P107113	0.631071	14.2522	3.90316	0.000787075	0.0180559	-0.602562	NM_212998.2	NM_212998	E7FFI6	rapgef5b
A_15_P103330	0.63083	13.496	6.70061	1.09e-06	0.000343729	5.68444	NM_201291.1	NM_201291	E7FFL0	fndc7b
A_15_P159516	0.629293	10.392	3.59695	0.00164281	0.0276792	-1.29946	XM_005164814.2	ENSDART00000100759	E9QJ56	rbm17
A_15_P481060	0.628454	7.58958	3.35139	0.00294571	0.0384387	-1.8492	NA	A_15_P481060	E7FBC4	reps2
A_15_P101012	0.627858	10.098	4.3962	0.000238843	0.00890266	0.533436	NM_131271.2	NM_131271	NA
A_15_P190106	0.627658	14.2322	4.16503	0.000417956	0.0123157	-0.000400335	NM_001144802.1	NM_001144802	B8JLR6	si:ch211-251b21.1
A_15_P102738	0.627055	9.19011	3.4686	0.00223104	0.03272	-1.58802	NM_001007358.2	NM_001007358	NA
A_15_P484750	0.626284	8.23454	3.25879	0.00366405	0.0437734	-2.05369	NA	TC348839	NA
A_15_P100405	0.625826	8.24337	4.29711	0.000303586	0.0102989	0.304469	NM_001024440.1	NM_001024440	NA
A_15_P104367	0.625776	11.6978	3.15658	0.00465474	0.0498939	-2.27727	NM_199730.1	NM_199730	R4GEP2
A_15_P403135	0.625355	10.7122	3.16902	0.0045216	0.0491004	-2.2502	NA	CT690722	NA
A_15_P330861	0.624948	12.6304	4.9412	6.42e-05	0.00419495	1.79052	NA	CT724705	E7FAX9
A_15_P189736	0.624901	9.08661	4.11576	0.000470877	0.0131447	-0.113975	XM_683247.3	ENSDART00000061792	E7FFN7	LOC559859
A_15_P247326	0.624873	8.60117	4.07139	0.000524235	0.0140447	-0.21618	NM_001204200.1	DN858797	NA
A_15_P108336	0.624508	12.0546	4.52428	0.000175213	0.00757611	0.829436	NM_001015061.2	NM_001015061	NA
A_15_P210496	0.624492	7.37563	4.72944	0.000106774	0.00559415	1.30311	NA	ENSDART00000056657	NA
A_15_P105317	0.62341	11.1249	4.33716	0.000275536	0.00972903	0.396991	NM_201496.1	NM_201496	NA
A_15_P108189	0.623116	10.0571	5.39351	2.18e-05	0.00226154	2.82233	NM_001020674.1	NM_001020674	NA
A_15_P107090	0.622646	12.7826	3.85245	0.000889457	0.0193681	-0.718643	XM_009297222.1	NM_001002645	NA
A_15_P106866	0.622625	12.6596	3.17924	0.00441493	0.0483872	-2.22792	XM_002662510.4	XM_001341925	A4IG63	dolk
A_15_P193546	0.622404	8.53669	3.25765	0.00367389	0.0437883	-2.0562	NM_001020644.1	NM_001020644	NA
A_15_P117177	0.620071	7.3735	3.46173	0.00226781	0.0330224	-1.6034	XM_005163364.2	NM_212753	NA
A_15_P172721	0.619408	12.0325	4.49455	0.00018827	0.0078181	0.760739	NM_001029973.1	NM_001029973	NA
A_15_P170831	0.619394	8.14031	3.53447	0.00190714	0.0300166	-1.44023	NM_001099429.1	NM_001099429	NA
A_15_P116301	0.619182	12.3074	5.27176	2.91e-05	0.00268634	2.54613	XM_001922675.4	TC328815	NA
A_15_P143341	0.618594	12.8819	5.48815	1.75e-05	0.00192027	3.03614	NM_001045401.1	NM_001045401	B0S4Z0	cdca7a
A_15_P115497	0.615353	11.275	4.71032	0.000111812	0.00575062	1.259	NA	XM_001922569	NA
A_15_P178261	0.614441	11.5619	4.56905	0.000157246	0.00709526	0.932863	XM_009294507.1	TC348297	NA
A_15_P104847	0.614147	11.9855	5.32464	2.57e-05	0.00249572	2.66625	XM_005159006.2	NM_199701	NA
A_15_P475200	0.612352	12.9816	4.0912	0.000499702	0.0135866	-0.170553	NM_201581.1	NM_201581	E9QBA2	si:ch211-198m1.1
A_15_P421220	0.611124	12.0681	3.70572	0.00126591	0.0238043	-1.05309	NA	BC155252	NA
A_15_P102142	0.611044	12.9101	4.60194	0.000145235	0.00681329	1.00884	XM_009300199.1	TC341429	NA
A_15_P206781	0.60865	7.62944	3.78023	0.00105838	0.0214338	-0.883531	NM_198986.2	NM_198986	NA
A_15_P596772	0.608603	9.78953	3.20044	0.00420128	0.0472229	-2.18161	NM_001291499.1	NM_001015057	NA
A_15_P118318	0.608423	8.06963	4.61451	0.000140892	0.00666533	1.03787	NM_001020639.1	NM_001020639	NA
A_15_P104168	0.608352	15.0969	5.57001	1.44e-05	0.00173732	3.22035	XM_005158981.2	NM_212619	E7FEN5	adamts3
A_15_P413930	0.606116	11.8952	5.75309	9.39e-06	0.001404	3.62986	XM_009304162.1	NM_214713	Q7ZTW3	prkab1b
A_15_P144646	0.605457	7.66191	6.3446	2.42e-06	0.000640295	4.92623	XM_001922425.4	ENSDART00000074175	F1QYE9	si:dkey-86l18.8
A_15_P521187	0.605207	9.51994	4.34448	0.000270697	0.00966577	0.413905	XM_002664185.4	XM_001922402	E7FAJ2
A_15_P113265	0.604513	9.72688	3.41346	0.00254316	0.035289	-1.71119	NM_153673.2	NM_153673	NA
A_15_P101629	0.604089	11.2982	4.89791	7.12e-05	0.00444689	1.69103	XM_005160004.2	NM_001077559	NA
A_15_P100976	0.604021	13.4128	5.49999	1.7e-05	0.00188069	3.06281	XM_005162328.2	NM_001045315	F8W3Q8	fynrk
A_15_P115155	0.604016	12.7355	3.74882	0.00114141	0.0223342	-0.955084	NA	TC304170	NA
A_15_P242936	0.603082	8.80663	3.31582	0.00320368	0.0402002	-1.92794	XM_009295825.1	XM_694307	NA
A_15_P208041	0.603006	11.1233	5.51836	1.63e-05	0.00185417	3.10419	NM_001089443.1	NM_001089443	Q566N0	enpp4
A_15_P112058	0.602497	9.44796	3.23687	0.00385751	0.045128	-2.10182	NA	A_15_P112058	NA
A_15_P116530	0.602334	10.1227	4.32317	0.000285023	0.00989373	0.364682	XM_009294053.1	NM_001039932	I3ISE7	olah
A_15_P105475	0.602161	10.3662	3.30281	0.00330347	0.0409491	-1.95668	NM_001017578.2	NM_001017578	A0A0B5JK27	chodl
A_15_P521687	0.601851	8.55863	3.67186	0.00137303	0.0249504	-1.12994	NA	CT734039	NA
A_15_P300536	0.60182	7.845	3.45948	0.00227995	0.033091	-1.60843	XM_688591.6	XM_688591	E7EYI9	irgq1
A_15_P119994	0.601529	10.978	3.61982	0.00155532	0.0268694	-1.24777	NM_001005934.1	NM_001005934	NA
A_15_P141541	0.601231	14.6517	5.24254	3.12e-05	0.00277996	2.47967	NM_201054.1	NM_201054	A1L1V4	loxl2b
A_15_P174631	0.600434	12.5391	4.51071	0.000181057	0.00765284	0.798076	NA	NM_001013302	G8FUX6	arid1b
A_15_P141351	0.59903	8.20822	3.80216	0.00100398	0.0208509	-0.833519	XM_009293552.1	NM_001007360	NA
A_15_P195626	0.598691	9.12108	4.25045	0.000339889	0.0109822	0.196714	XM_005167723.2	NM_001037395	NA
A_15_P119750	0.598471	11.4866	4.56732	0.000157901	0.00709575	0.928885	NM_212942.1	NM_212942	H9GYH4
A_15_P176136	0.597887	9.48106	4.03431	0.000573398	0.0148303	-0.301485	NM_001082860.1	NM_001082860	NA
A_15_P109753	0.597287	15.2167	3.3581	0.00289934	0.0380872	-1.83431	NA	ENSDART00000062324	NA
A_15_P132741	0.597238	14.2956	3.92519	0.000746343	0.0174642	-0.552092	NM_212666.1	NM_212666	NA
A_15_P149406	0.597071	11.6684	3.48252	0.0021584	0.0321807	-1.55685	XM_005170903.2	NM_131431	NA
A_15_P447575	0.595867	13.1317	3.82475	0.000950833	0.0201336	-0.781942	XM_009299599.1	DT875296	A4QP62	slc6a16b
A_15_P205306	0.59509	11.0943	4.90083	7.07e-05	0.00442811	1.69776	NM_001007305.1	NM_001007305	NA
A_15_P198161	0.594868	8.10486	4.45963	0.000204864	0.00818498	0.680025	NM_001135784.2	NM_001135784	Q06AD1	nkx6.2
A_15_P101639	0.593908	7.82777	4.2376	0.00035063	0.0111785	0.16704	XM_009301204.1	XM_702162	NA
A_15_P340250	0.593639	9.70057	3.68978	0.00131528	0.0243348	-1.08929	XM_005165008.2	TC363530	NA
A_15_P119028	0.593594	7.39555	5.06594	4.76e-05	0.00350386	2.07653	NA	BM316101	F1QX26	lgals9l1
A_15_P130431	0.593076	10.4619	3.19924	0.0042131	0.0472609	-2.18423	NM_131858.1	NM_131858	Q90ZG8	sfrp5
A_15_P187151	0.592355	8.83579	3.32267	0.00315238	0.0398472	-1.9128	NM_001114910.2	ENSDART00000104269	A9ULS6	aqp8b
A_15_P197351	0.59234	11.0175	4.57011	0.000156843	0.00709526	0.935312	NM_001144784.1	NM_001144784	A2ATX5	inaa
A_15_P111462	0.592324	14.4658	6.49691	1.71e-06	0.000480399	5.25276	NM_200565.2	NM_200565	A8KB42	zgc:171534
A_15_P169526	0.592323	10.9353	3.29337	0.00337774	0.0416167	-1.97751	NM_001082927.1	NM_001082927	X1WEP1
A_15_P102778	0.591428	9.18986	5.24899	3.08e-05	0.00275962	2.49433	NM_001256684.1	ENSDART00000083685	E9QG26	alkbh2
A_15_P177491	0.591107	13.38	4.97776	5.88e-05	0.00399427	1.87444	NM_001160335.2	BC129385	NA
A_15_P174281	0.590113	11.4648	3.43643	0.00240826	0.0341828	-1.65994	NM_001037662.1	NM_001037662	Q5SP54	prickle1b
A_15_P165286	0.589714	8.5631	3.53557	0.00190216	0.0300056	-1.43777	NM_001113552.1	NM_001113552	F1QD76	cadm1b
A_15_P109569	0.589046	11.5701	5.05467	4.89e-05	0.00354542	2.05071	XM_009292494.1	TC324616	NA
A_15_P112166	0.588746	10.2172	3.65877	0.0014168	0.0253351	-1.15961	NA	EH595434	Q6PBX2	sar1b
A_15_P104977	0.588704	10.2197	4.47305	0.00019832	0.00804183	0.711044	XM_005165264.2	NM_130962	NA
A_15_P533387	0.588539	8.39221	3.23104	0.00391068	0.0453859	-2.11462	NA	TC359179	NA
A_15_P177531	0.588365	14.2683	6.30187	2.66e-06	0.000670297	4.83406	NA	TC347375	NA
A_15_P115997	0.587969	11.0445	3.67996	0.00134663	0.0247109	-1.11158	NM_200154.1	NM_200154	F1REW0
A_15_P187301	0.587524	8.67366	3.21826	0.00402955	0.0459373	-2.14261	NM_001128744.1	NM_001128744	B3DFV4	cyb561
A_15_P164641	0.587177	9.81685	5.06853	4.73e-05	0.00350076	2.08245	NM_213137.1	NM_001045397	NA
A_15_P140731	0.585346	7.65414	6.06236	4.59e-06	0.000928049	4.31305	XM_009291117.1	NM_001080988	NA
A_15_P100327	0.583853	11.1309	3.48757	0.00213262	0.0319931	-1.54553	NM_001111220.1	NM_001111220	NA
A_15_P204471	0.583757	11.0868	3.58677	0.00168329	0.0279393	-1.32244	XM_009292400.1	ENSDART00000085653	F1QYW2	si:ch211-203d17.1
A_15_P299806	0.582894	10.3431	3.51903	0.00197865	0.0305153	-1.47493	XM_005160251.2	XM_695552	B8A641	tmem176
A_15_P133496	0.581323	10.3127	3.78916	0.00103588	0.0211746	-0.863164	NA	TC314174	NA
A_15_P229351	0.581076	14.7861	3.4521	0.0023203	0.0334816	-1.62494	NA	DN901657	F1QBU6	mtp
A_15_P116721	0.580829	11.3969	4.41609	0.000227621	0.00862532	0.5794	NM_001014305.1	NM_001014305	Q90ZE2-2
A_15_P113905	0.580585	13.8488	3.91392	0.000766916	0.0177912	-0.577921	NA	TC354382	B3DJQ7	myo7aa
A_15_P120239	0.580413	7.50757	3.36111	0.0028788	0.037938	-1.82763	XM_005157481.2	NM_001037374	Q32LS9	pcyt1bb
A_15_P458650	0.579783	8.20272	5.65335	1.19e-05	0.00159165	3.40721	XM_009293506.1	BM104153	Q5RHD0	kdm7aa
A_15_P253726	0.579511	13.2913	5.10428	4.34e-05	0.00327907	2.16424	NM_200217.2	DN903030	NA
A_15_P204981	0.57905	11.4512	4.34908	0.000267694	0.0095891	0.424552	NM_001100044.2	NM_001100044	NA
A_15_P112885	0.578986	9.21184	4.24478	0.000344589	0.0110668	0.183616	NM_001024073.1	NM_001024073	Q502K8	cnn3b
A_15_P356385	0.578563	7.73341	3.28993	0.00340521	0.0417716	-1.9851	NA	CT717928	NA
A_15_P107636	0.578077	14.2582	3.92412	0.000748259	0.0174781	-0.554527	XM_005162381.2	NM_001080184	NA
A_15_P190901	0.577734	11.7306	3.27586	0.00351989	0.0425499	-2.01612	NA	ENSDART00000044678	E7F6S8	si:dkey-52k1.6
A_15_P164576	0.577319	7.55335	5.5309	1.58e-05	0.00183548	3.1324	XM_009297674.1	NM_001100088	A5WV69	acbd5b
A_15_P119723	0.576127	8.92596	3.53732	0.00189422	0.0299971	-1.43382	XM_009291375.1	XM_001336668	A9JT63	wu:fb97d07
A_15_P102699	0.575396	10.0546	5.33043	2.54e-05	0.00247238	2.6794	NM_181495.3	NM_181495	NA
A_15_P310481	0.575141	8.56016	3.7907	0.00103205	0.0211157	-0.859658	XM_005155851.2	BC115256	NA
A_15_P198436	0.574351	8.53399	3.47831	0.00218011	0.0323968	-1.56628	XM_009298254.1	NM_001114723	A9JTD6	si:dkey-10f21.4
A_15_P188586	0.571649	10.1008	4.31557	0.000290315	0.0100308	0.347125	XM_695920.5	ENSDART00000073841	NA
A_15_P410665	0.57164	11.3082	5.59246	1.37e-05	0.00168393	3.27074	XM_009292627.1	NM_001078168	A0EXC6	sult2st3
A_15_P108076	0.571226	11.5446	4.7548	0.000100446	0.00542747	1.36157	NM_001044915.1	NM_001044915	Q1LYJ8
A_15_P174246	0.571077	11.0855	3.27691	0.00351121	0.0425012	-2.01381	NM_001077388.1	NM_001077388	E9QD61
A_15_P114985	0.570797	11.7281	3.37053	0.00281539	0.0373785	-1.80673	NM_131728.3	NM_131728	NA
A_15_P181846	0.570093	9.11528	3.18387	0.00436738	0.0481722	-2.21781	XM_005159475.2	ENSDART00000092274	F1Q5U1	rfx5
A_15_P146521	0.569958	8.29806	3.73378	0.00118344	0.0227788	-0.989323	XM_682251.7	ENSDART00000085056	F1QPJ1	lamc3
A_15_P415705	0.569535	8.0229	5.41178	2.09e-05	0.00218177	2.86367	NM_212883.1	TC329648	E9QEF9	agmo
A_15_P147876	0.569483	10.7424	4.30084	0.000300852	0.0102527	0.3131	XM_005165346.2	NM_001100030	NA
A_15_P206116	0.569143	11.8031	3.31149	0.00323656	0.0403428	-1.93751	XM_005168702.1	NM_001007394	F1RBH3	chchd6b
A_15_P115335	0.565816	13.1783	4.22995	0.000357182	0.0112177	0.149386	XM_005164470.2	ENSDART00000013924	NA
A_15_P212761	0.564992	11.3365	3.16281	0.00458753	0.0495524	-2.2637	XM_003199365.3	BC151861	NA
A_15_P121002	0.564491	15.3534	3.40035	0.00262343	0.0359583	-1.74039	NM_213377.1	NM_213377	A9C3W5	si:dkey-159f12.2
A_15_P107996	0.563236	8.92006	3.24755	0.00376201	0.044458	-2.07838	NM_001110114.2	NM_001110114	A8KB67	dnali1
A_15_P285886	0.562901	7.92435	3.64367	0.00146899	0.0258968	-1.19381	XM_009298592.1	ENSDART00000056683	F1R732	mrc1b
A_15_P149646	0.562376	8.86723	4.15957	0.00042352	0.0124144	-0.0130006	XM_005159260.2	NM_001044352	Q5TYQ3	coa7
A_15_P199156	0.561749	11.6744	3.44101	0.00238226	0.0339666	-1.64973	XM_005171327.2	ENSDART00000084879	F1QQ68	map1sb
A_15_P113580	0.558743	11.5753	3.49439	0.00209829	0.0316636	-1.53025	XM_005164443.2	NM_001002183	NA
A_15_P211441	0.557689	9.31824	4.11967	0.000466443	0.0131169	-0.104966	XM_005168657.2	NM_001100087	Q7SZX7	si:dkey-245f22.3
A_15_P159451	0.557433	9.7201	3.59972	0.00163193	0.0275561	-1.29319	XM_005164718.2	NM_001014369	Q5RGU9	impdh1b
A_15_P111498	0.557262	10.3914	3.23406	0.00388303	0.0452108	-2.10799	XM_009299127.1	NM_001002126	NA
A_15_P562552	0.556631	9.31567	3.45969	0.00227885	0.033091	-1.60797	XR_660534.1	BC153876	NA
A_15_P142076	0.555996	7.8419	3.53061	0.00192478	0.0301657	-1.44891	NM_001089535.1	NM_001089535	A4QNV0	ube2j2
A_15_P205616	0.555845	11.4267	3.93676	0.000725773	0.0172298	-0.525541	NM_200183.1	NM_200183	F1R9E1
A_15_P113850	0.555774	8.60417	4.23391	0.000353771	0.011201	0.158537	XR_659748.1	BC152297	NA
A_15_P143356	0.555374	9.99475	3.3845	0.00272382	0.0368032	-1.77567	NM_001024421.2	NM_001024421	B2GP29	atad1b
A_15_P169381	0.555354	7.6781	3.76173	0.00110655	0.0220367	-0.925702	NM_131547.1	NM_131547	Q9IAC8	rh50
A_15_P196616	0.555271	8.50815	3.68036	0.00134532	0.0247072	-1.11066	NM_001163923.1	ENSDART00000084116	NA
A_15_P109069	0.555097	9.66606	3.51668	0.0019898	0.0306058	-1.48023	NM_213226.1	NM_213226	Q6NUV6	gadd45gb.1
A_15_P101214	0.555091	8.50973	3.8009	0.00100703	0.0208509	-0.836388	XM_009294531.1	NM_001002347	Z4YJ12	acy3.2
A_15_P148226	0.554161	12.7594	4.04289	0.000561637	0.0145972	-0.281767	NM_200468.1	NM_200468	F8W5B7
A_15_P366710	0.55412	10.5017	3.56576	0.00176991	0.0288015	-1.3698	XM_005166179.2	NM_200384	B0UXU6	mif4gda
A_15_P538462	0.55392	14.214	3.88857	0.00081527	0.0184058	-0.635981	NM_212996.1	TC364949	NA
A_15_P179186	0.5534	9.02825	3.73381	0.00118334	0.0227788	-0.989248	NM_001105705.1	NM_001105705	NA
A_15_P206941	0.552137	12.0791	3.79826	0.00101345	0.0209453	-0.842418	NM_001098759.1	NM_001098759	NA
A_15_P153596	0.551824	12.6721	4.56282	0.000159628	0.00713049	0.918484	NM_001001818.2	NM_001001818	NA
A_15_P101931	0.551811	8.99161	4.89448	7.18e-05	0.00445725	1.68316	NM_131025.4	NM_131025	NA
A_15_P175881	0.551302	15.2478	3.3436	0.00300042	0.0389463	-1.86646	NM_201186.1	NM_201186	F1Q4R4	rprd2b
A_15_P211416	0.551057	14.3924	4.33738	0.000275383	0.00972903	0.39752	NM_200745.1	NM_200745	NA
A_15_P112802	0.550448	8.40013	3.58708	0.00168204	0.0279393	-1.32174	NM_001002189.1	NM_001002189	NA
A_15_P103411	0.550006	7.65422	4.92175	6.72e-05	0.00430753	1.74582	NA	TC321470	NA
A_15_P100420	0.549863	9.01557	3.59255	0.00166017	0.0278434	-1.30938	XM_001923369.4	ENSDART00000087150	E7F1G9
A_15_P139896	0.549241	13.3573	4.20081	0.000383282	0.0117414	0.0821439	NM_001003767.2	NM_001003767	NA
A_15_P206601	0.548876	11.1786	3.48449	0.00214831	0.0320978	-1.55244	NM_131032.1	NM_131032	I3IRX3	calcrlb
A_15_P114254	0.548507	9.5308	3.33814	0.00303935	0.0391017	-1.87856	XM_009291799.1	NM_001007397	F1QH10
A_15_P149131	0.548335	9.35089	3.49577	0.00209141	0.0316023	-1.52716	NM_001079960.2	A_15_P149131	A8DZA4	ptprq
A_15_P107168	0.54808	13.4984	4.57351	0.000155557	0.00709526	0.943187	NM_212691.1	NM_212691	E7FFI3	dpy19l3
A_15_P169581	0.5468	11.9801	4.07832	0.000515512	0.013894	-0.200206	XM_009299786.1	NM_001080006	NA
A_15_P111745	0.544352	10.7412	4.26421	0.000328755	0.010683	0.228481	NM_131183.1	NM_131183	F1Q6P8	nr2f2
A_15_P556942	0.543527	7.6576	3.98241	0.000650026	0.0160885	-0.42078	NM_001102574.1	NM_001102574	F1QHX2
A_15_P299841	0.543096	9.345	3.15776	0.00464196	0.0498761	-2.2747	NA	EE306929	E7F931	LOC101885996
A_15_P104180	0.542943	13.7731	4.74511	0.000102819	0.00548515	1.33922	NM_212747.1	NM_212747	NA
A_15_P412970	0.541977	12.0731	3.73521	0.00117936	0.0227788	-0.986054	XM_005156586.2	BC122252	NA
A_15_P104516	0.541148	11.0087	3.17468	0.00446219	0.0486911	-2.23785	XM_009298543.1	TC343542	H9GXU9
A_15_P120383	0.540703	12.0531	3.46073	0.00227319	0.0330571	-1.60563	XM_005165507.2	NM_131180	NA
A_15_P104596	0.539584	13.8009	4.82626	8.46e-05	0.0049278	1.52619	XM_009299331.1	NM_200043	NA
A_15_P326086	0.537993	7.27672	3.60385	0.0016159	0.0273877	-1.28386	NA	CT729853	NA
A_15_P102525	0.53571	8.32278	3.16986	0.00451273	0.0490516	-2.24836	XM_687335.5	ENSDART00000062220	E7EZ94	gstt1a
A_15_P117404	0.535577	7.56699	3.1682	0.00453017	0.0491459	-2.25196	NA	AI497183	NA
A_15_P320781	0.535187	12.2447	4.88283	7.38e-05	0.0045104	1.65636	XM_687130.5	TC344931	E9QI43	sdhaf1
A_15_P103251	0.535121	11.3069	4.99761	5.61e-05	0.00385557	1.91996	XM_009298596.1	XM_001342210	F1QQY4	zgc:123244
A_15_P197036	0.534373	7.88296	4.57053	0.000156683	0.00709526	0.936291	XM_001342476.6	ENSDART00000079345	E7F675	zmp:0000000662
A_15_P426160	0.533317	14.0107	3.40503	0.00259451	0.0357005	-1.72998	NA	CT642235	NA
A_15_P115320	0.533237	7.71719	4.52213	0.000176125	0.00757611	0.824471	NM_001037557.1	NM_001037557	Q58EP3	LOC553338
A_15_P115996	0.532817	11.3552	3.56248	0.00178385	0.0289233	-1.3772	NM_131219.1	NM_131219	NA
A_15_P112525	0.532685	10.1274	3.32411	0.00314167	0.0397692	-1.90961	NM_131433.1	NM_131433	Q0P3W5	zfr2
A_15_P121099	0.530843	12.4641	3.82769	0.000944114	0.0200292	-0.775216	NM_001017557.1	NM_001017557	NA
A_15_P208546	0.529687	12.5436	4.85365	7.92e-05	0.0047222	1.58924	NM_001044873.1	NM_001044873	NA
A_15_P100942	0.527725	8.84364	5.13915	4e-05	0.00313327	2.24393	XM_005163981.2	NM_173221	NA
A_15_P105949	0.527454	14.6852	3.64028	0.00148098	0.0260672	-1.20149	NM_173247.1	TC310708	NA
A_15_P116677	0.527392	10.3561	4.21007	0.000374789	0.0115704	0.103507	XM_005173952.2	NM_001004550	F1R935	ncapd3
A_15_P177441	0.527362	8.58354	3.68479	0.00133112	0.0245267	-1.10062	XM_009307430.1	BC129403	NA
A_15_P113597	0.526905	11.1292	3.72629	0.00120492	0.0230556	-1.00636	NM_001005970.1	NM_001005970	Q5XJK6	tspan13b
A_15_P137591	0.526559	7.68686	3.58922	0.00167343	0.0279164	-1.3169	XR_659490.1	ENSDART00000106121	A3KPI2	si:dkey-19a16.1
A_15_P180043	0.526389	9.72262	3.58835	0.00167693	0.0279164	-1.31886	XM_005172914.2	ENSDART00000012940	E7F7E9	grm2b
A_15_P104308	0.526095	12.3076	3.37339	0.00279639	0.0372365	-1.80037	XM_009298693.1	NM_213079	NA
A_15_P105143	0.525612	8.70726	3.76637	0.00109427	0.0218504	-0.915132	XM_009304503.1	NM_131520	NA
A_15_P179616	0.525196	8.37252	3.32398	0.00314266	0.0397692	-1.9099	XM_009300899.1	NM_001109716	A0A0G2KKP8
A_15_P547497	0.524704	10.8924	3.82134	0.000958679	0.0202571	-0.789736	NA	CN831981	E7F620
A_15_P104676	0.524187	10.8051	4.94433	6.37e-05	0.00417582	1.79769	NM_201087.1	NM_201087	Q1RLQ5	fam69a
A_15_P476865	0.523668	8.28682	3.90406	0.000785376	0.0180443	-0.60051	NA	A_15_P476865	NA
A_15_P101174	0.523026	10.7702	4.48383	0.000193218	0.00794994	0.73595	XM_005166447.2	NM_001002743	F8W2Z8	tk2
A_15_P191931	0.522684	9.69167	3.66416	0.00139861	0.0251503	-1.1474	XM_009294577.1	NM_130910	H0WF09	meis1a
A_15_P206976	0.522554	10.2729	3.41321	0.0025447	0.035289	-1.71176	NM_001099261.1	NM_001099261	Q6JAA4	ctcf
A_15_P137641	0.522447	12.2802	4.43843	0.000215644	0.00835062	0.631031	XR_663096.1	ENSDART00000106106	E9QBA0	si:ch211-220f16.1
A_15_P114970	0.521078	8.89295	3.2981	0.00334039	0.0412699	-1.9671	XM_009300503.1	TC334788	H9GZI7
A_15_P487940	0.520552	8.21892	3.51582	0.00199386	0.0306234	-1.48215	XM_005158917.2	TC349873	NA
A_15_P114720	0.517765	7.73119	3.32754	0.00311633	0.0397343	-1.90201	NR_015622.1	TC335031	NA
A_15_P115494	0.517132	10.4698	4.23172	0.00035565	0.011201	0.153485	NM_214704.1	NM_214704	NA
A_15_P141571	0.516729	7.05683	3.35401	0.00292749	0.038281	-1.84338	NA	NM_131704	F1R0L4
A_15_P100856	0.516258	14.751	4.50875	0.000181916	0.00765344	0.793551	NA	TC326854	F1Q6M4	dgkg
A_15_P146231	0.51623	8.05716	3.86863	0.000855427	0.0189359	-0.681622	XM_003199584.3	ENSDART00000010458	F1R198
A_15_P157561	0.515824	9.33705	3.1957	0.00424817	0.047493	-2.19197	NA	ENSDART00000064992	Q5SPQ9	ccl38.1
A_15_P208716	0.515572	9.10319	3.43731	0.00240326	0.0341828	-1.65798	NM_001007061.1	NM_001007061	F1QFM6	dolpp1
A_15_P115642	0.515349	10.967	3.21868	0.00402561	0.0459157	-2.1417	XM_009292494.1	NM_213357	NA
A_15_P119208	0.515267	9.94211	3.23046	0.00391602	0.0454047	-2.1159	NM_001003739.1	NM_001003739	NA
A_15_P156436	0.51465	9.59391	4.63514	0.000134046	0.0064365	1.08551	XM_001339745.5	ENSDART00000042478	F1Q677	enkur
A_15_P120196	0.514363	13.21	3.19106	0.00429451	0.0477679	-2.2021	NM_001089505.1	NM_001089505	NA
A_15_P180326	0.514278	14.8714	3.32441	0.00313946	0.0397692	-1.90895	NM_001110121.1	NM_001110121	A8KB78	rps23
A_15_P223976	0.514161	8.15421	4.12157	0.000464312	0.0131158	-0.100604	XM_005174351.1	TC316395	NA
A_15_P105971	0.514002	10.2632	3.39563	0.00265296	0.0362067	-1.75091	XM_005166175.2	XM_680799	B0S7W7	porcn
A_15_P548167	0.51333	7.45994	5.23491	3.18e-05	0.00279117	2.4623	NA	A_15_P548167	NA
A_15_P167946	0.512869	8.61208	4.2283	0.000358612	0.0112312	0.145576	NM_001128701.1	NM_001128701	L8AZT5	il34
A_15_P112470	0.512167	11.4372	4.43481	0.000217538	0.008396	0.622677	NM_001077247.1	NM_001077247	NA
A_15_P147206	0.511757	8.99562	3.95683	0.000691456	0.016638	-0.479513	NM_001130397.1	NM_001130397	A3KPW6
A_15_P175646	0.511731	13.3911	6.18018	3.51e-06	0.000771295	4.57027	NM_201181.2	NM_201181	A3KQR0	acadl
A_15_P167831	0.511636	7.34619	3.49902	0.00207526	0.0314855	-1.51985	NM_001144042.1	NM_001144042	Q1LWF3	si:dkey-12e7.4
A_15_P117903	0.511528	11.4896	4.01319	0.000603438	0.0153071	-0.35006	NM_214774.1	NM_214774	NA
A_15_P189126	0.51091	8.98834	5.33815	2.49e-05	0.00244885	2.69692	XM_009303845.1	NM_001006662	B0R1B9	CH211-207O15.4
A_15_P113675	0.510279	12.4987	3.55174	0.00183015	0.0293768	-1.40137	NM_200866.1	NM_200866	NA
A_15_P209511	0.508415	9.98984	3.29562	0.00335989	0.0414533	-1.97255	NM_131430.1	ENSDART00000100286	NA
A_15_P394695	0.507731	11.7625	4.42991	0.000220135	0.0084526	0.61134	XM_005160434.1	NM_001030116	F1QWE5
A_15_P210706	0.506874	14.6217	4.7683	9.72e-05	0.0053676	1.3927	XM_005166832.2	NM_001004664	NA
A_15_P262971	0.506375	8.45322	3.30371	0.00329652	0.0409046	-1.95471	NA	CK027740	E7FCM4
A_15_P353920	0.50629	10.2756	4.17171	0.000411257	0.0121984	0.0149991	NA	CT671632	Q8AW34	si:busm1-182n13.1
A_15_P208596	0.506192	7.75536	3.21544	0.00405635	0.0461021	-2.14881	NM_001031674.2	NM_001031674	Q45NF9	lgsn
A_15_P429940	0.505313	8.13239	3.17982	0.00440885	0.0483679	-2.22663	XM_005158744.2	EB800171	NA
A_15_P140956	0.505192	10.4808	3.98444	0.000646851	0.0160745	-0.416126	NM_207054.1	NM_207054	F1Q5N3	avpr1ab
A_15_P101799	0.504188	11.255	3.22729	0.00394524	0.0454148	-2.12285	NA	TC351848	NA
A_15_P354370	0.503052	13.3843	3.86454	0.000863911	0.0189925	-0.690988	XM_005159991.2	XM_692275	F1RAC9
A_15_P504847	0.501863	10.6031	4.06879	0.000527535	0.0140827	-0.222152	XM_005155743.2	NM_205647	NA
A_15_P193656	0.500479	10.2631	3.79312	0.00102606	0.0210699	-0.854134	NM_213320.1	NM_213320	Q6NY88	chmp3
A_15_P100002	0.500045	11.2092	4.32423	0.000284296	0.0098838	0.367119	NA	NM_200289	NA
A_15_P107619	0.49867	11.4427	4.55633	0.000162151	0.00717764	0.903494	NM_200418.1	NM_200418	NA
A_15_P142506	0.497211	12.5608	3.74813	0.00114331	0.0223518	-0.956656	NM_200409.1	NM_200409	H9GYR9
A_15_P174446	0.496626	9.90506	3.29974	0.00332751	0.0411561	-1.96348	NM_001045427.1	NM_001045427	NA
A_15_P109517	0.495397	9.88448	3.44093	0.00238269	0.0339666	-1.6499	XR_658812.1	NM_001017780	NA
A_15_P109394	0.495011	12.061	5.2736	2.9e-05	0.00268634	2.55033	NM_199977.1	NM_199977	NA
A_15_P114523	0.494513	9.32782	4.39278	0.000240829	0.00894061	0.52553	XM_005170033.1	NM_001013554	Q5BL98	znrd1
A_15_P117970	0.492691	7.68598	4.77622	9.54e-05	0.00529493	1.41094	NM_001256764.1	ENSDART00000091200	Q1RLV9	ttll9
A_15_P118164	0.492428	11.706	3.45289	0.00231596	0.0334404	-1.62317	NM_001006032.2	NM_001006032	NA
A_15_P229536	0.492425	9.26476	3.18616	0.00434406	0.0480058	-2.21281	NA	CK016826	E7FFB7	ezh1
A_15_P131366	0.492345	9.50659	3.61123	0.00158765	0.0271974	-1.2672	XM_009304631.1	NM_001082836	A3RI56	itgb5
A_15_P405850	0.492131	7.38153	5.1593	3.81e-05	0.00303942	2.28994	NA	BI980905	NA
A_15_P114637	0.491285	7.96394	3.74758	0.00114483	0.022362	-0.957915	NA	TC336495	NA
A_15_P116598	0.491246	13.5451	4.04091	0.000564321	0.0146124	-0.286303	NM_001002531.1	NM_001002531	NA
A_15_P110674	0.491228	10.5584	3.63851	0.00148727	0.0261368	-1.2055	XM_009307568.1	TC348383	G9LQV9	smoc2
A_15_P103005	0.48705	10.857	4.73234	0.000106031	0.0055813	1.30979	NM_212827.2	NM_212827	A8KB23	zgc:171474
A_15_P116959	0.486898	13.3333	3.79452	0.00102262	0.0210378	-0.850953	NM_213133.1	NM_213133	NA
A_15_P191106	0.48683	7.53545	3.84908	0.0008967	0.0194335	-0.726338	XM_002664435.4	ENSDART00000045809	E7F8X0	srpx2
A_15_P463610	0.486817	11.3351	4.51996	0.000177051	0.00759118	0.819461	NA	CK683337	NA
A_15_P182131	0.485799	7.6508	4.67421	0.000121986	0.00609966	1.17569	XR_658990.1	ENSDART00000104447	A3KQS9	fkbp10a
A_15_P140466	0.484765	10.1715	3.50783	0.00203219	0.0310176	-1.50009	XM_005174348.2	NM_001039836	NA
A_15_P116035	0.484596	10.5307	4.28113	0.000315559	0.0105355	0.267562	XM_009303081.1	TC334915	NA
A_15_P110017	0.484302	11.4663	3.57325	0.00173856	0.0284951	-1.35293	NM_212678.1	NM_212678	X1WFX7	ascc3
A_15_P592567	0.484177	9.62631	3.23879	0.00384023	0.0449912	-2.09762	XM_005171086.2	XM_001918949	NA
A_15_P435165	0.483574	7.72771	3.38504	0.00272032	0.0368032	-1.77447	NA	TC332417	NA
A_15_P106708	0.482347	13.354	3.21063	0.00410229	0.0464126	-2.15933	NM_153667.2	ENSDART00000037007	NA
A_15_P161186	0.48199	13.7584	3.38882	0.0026961	0.0366409	-1.76607	NM_001002512.1	NM_001002512	NA
A_15_P119601	0.481434	14.9943	3.89423	0.000804224	0.0182345	-0.623029	XM_005165932.2	NM_001034179	NA
A_15_P265021	0.481314	8.95425	3.77319	0.00107645	0.0216682	-0.899573	XM_687977.8	BC139555	E9QH73	frmd4bb
A_15_P296556	0.481197	9.88024	4.41593	0.000227711	0.00862532	0.579023	XM_009296120.1	XM_001346287	E9QD95	si:dkey-253d23.11
A_15_P138296	0.479323	10.373	3.2892	0.0034111	0.0417752	-1.98672	XM_688603.6	ENSDART00000089341	F1Q5W9	ankrd24
A_15_P111365	0.478659	7.86878	3.1781	0.00442667	0.0484212	-2.23039	NM_182859.1	NM_182859	NA
A_15_P119111	0.478301	7.67669	3.48102	0.00216612	0.0322745	-1.56021	NA	TC317539	NA
A_15_P113235	0.477595	11.8167	3.67604	0.00135934	0.0248022	-1.12047	NM_213129.2	NM_213129	F1Q7E2	si:dkey-14o18.6
A_15_P113698	0.477057	13.1348	5.2879	2.81e-05	0.00263177	2.58283	NM_001006045.1	NM_001006045	F1QCT2	taar19f
A_15_P105942	0.476879	9.69678	3.44105	0.002382	0.0339666	-1.64963	XM_009303533.1	XM_001337088	E7FE72
A_15_P446340	0.476718	8.63758	3.4368	0.00240617	0.0341828	-1.65912	NM_001002872.2	NM_001002872	Q6DRM4	parvaa
A_15_P457395	0.476706	9.50019	4.01424	0.000601904	0.0152855	-0.347638	NA	EH438352	B7ZV68	ipo8
A_15_P132661	0.475999	7.88704	3.32161	0.00316024	0.0399075	-1.91514	XM_009301941.1	NM_181496	B2GQY1	nrarpb
A_15_P257701	0.475687	9.81004	3.18121	0.00439463	0.0482948	-2.22362	NA	XM_001338494	NA
A_15_P149186	0.475305	12.6593	3.45706	0.00229313	0.0332051	-1.61385	NM_199644.1	NM_199644	NA
A_15_P552892	0.474177	10.2189	4.13513	0.000449316	0.0129007	-0.069331	NM_001110412.2	NM_001110412	A8WGQ4	ppp1r3da
A_15_P102171	0.473973	13.3431	3.64747	0.00145569	0.0257771	-1.18521	NM_201073.1	CN503170	E7F7Y0	zmp:0000000660
A_15_P209501	0.47258	7.61041	3.6836	0.00133493	0.0245767	-1.10332	NM_001012501.2	ENSDART00000011551	NA
A_15_P557412	0.47248	11.1316	3.8688	0.000855091	0.0189359	-0.681249	NM_001171589.1	XM_001334436	F1QDD0	gdf10b
A_15_P105750	0.472237	7.92083	3.83464	0.000928457	0.0197703	-0.759354	XM_009291230.1	TC356302	E7FAR0
A_15_P415700	0.471416	10.2245	4.01122	0.000606314	0.0153453	-0.354581	XM_005155942.2	NM_199939	E9QI61	arrdc2
A_15_P383015	0.470681	7.84719	3.24672	0.00376938	0.0445101	-2.08021	NA	TC356614	E7F0K1
A_15_P426020	0.467682	10.0887	3.44586	0.00235494	0.0338075	-1.63888	NA	CT695520	NA
A_15_P174001	0.467451	8.1206	3.15793	0.00464011	0.0498761	-2.27433	NM_001100026.1	NM_001100026	NA
A_15_P306991	0.46632	7.81837	4.22934	0.000357707	0.0112185	0.147985	NA	TC353537	NA
A_15_P114913	0.466154	12.2496	4.83996	8.18e-05	0.00481615	1.55774	NM_200675.2	NM_200675	NA
A_15_P312406	0.463684	7.36102	3.5016	0.00206257	0.0313355	-1.51408	XR_660278.1	XM_001345702	F1QT15
A_15_P120894	0.462822	10.0763	3.93905	0.000721782	0.0171758	-0.520301	NM_001076563.1	NM_001076563	F1QLI4	wdr74
A_15_P144796	0.462771	11.2607	3.86635	0.000860155	0.0189844	-0.686853	XM_001337564.6	ENSDART00000052083	F1QZU9	fjx1
A_15_P116381	0.462383	12.3666	4.23387	0.000353807	0.011201	0.15844	XM_009306079.1	NM_201207	NA
A_15_P596027	0.46212	11.1744	3.76998	0.0010848	0.021748	-0.906895	XM_005172275.2	BM024888	E7F9J4
A_15_P111683	0.461152	12.3783	3.33226	0.00308181	0.0394444	-1.89157	NM_213276.1	NM_213276	J3JQX9	agrp2
A_15_P175941	0.459863	8.56458	3.22755	0.00394276	0.0454096	-2.12226	NM_001089478.1	NM_001089478	H0WEX8
A_15_P184116	0.458674	9.11096	3.32457	0.00313824	0.0397692	-1.90859	XM_005160591.2	NM_001045206	Q5TZ24-1
A_15_P109404	0.458419	9.36719	4.30657	0.000296713	0.0101735	0.326319	NM_001166258.1	ENSDART00000065563	Q6ZM96	ccdc90b
A_15_P181431	0.458027	7.90051	4.29407	0.000305827	0.0103425	0.29745	XM_009301236.1	NM_001128707	B3DGL5	nf2a
A_15_P117751	0.457909	8.46758	3.83148	0.000935543	0.0198849	-0.766566	XM_005165351.2	TC347875	NA
A_15_P106378	0.457635	12.2111	3.22584	0.00395866	0.04544	-2.12602	XM_009296842.1	NM_212963	B0UYL3	si:ch211-219a4.3
A_15_P257896	0.456766	8.10385	3.25157	0.00372672	0.0442392	-2.06956	XM_005166419.2	XM_001337325	NA
A_15_P451820	0.45604	11.999	3.51049	0.00201935	0.0309091	-1.49412	XM_005170939.2	EH445291	NA
A_15_P146446	0.45576	10.95	3.34096	0.00301916	0.039031	-1.8723	XM_009301467.1	NM_205693	Q6P005	tescb
A_15_P449745	0.455757	8.48083	3.31997	0.00317254	0.0399926	-1.91878	XM_009296128.1	XM_001346257	F1QCC5
A_15_P110733	0.455339	12.0973	4.27182	0.000322754	0.0105965	0.246055	NM_001004568.2	NM_001004568	NA
A_15_P111820	0.455322	12.7637	3.29727	0.00334692	0.0413279	-1.96893	NA	EV605590	F1QS08	slc4a10b
A_15_P118186	0.455303	8.55531	3.90928	0.000775555	0.0179289	-0.588559	XM_005165699.2	NM_001002603	Q6DHI2	ccdc65
A_15_P168791	0.454734	9.2815	3.44964	0.00233392	0.0336349	-1.63044	NM_001045114.1	NM_001045114	Q1L8D2	maneal
A_15_P112382	0.454707	10.0333	4.08456	0.000507799	0.0137412	-0.185856	NM_001002617.1	NM_001002617	NA
A_15_P419125	0.454578	8.74622	3.19236	0.00428152	0.0476943	-2.19927	XM_005166065.2	NM_001076617	E9QCT0	cish
A_15_P112414	0.454529	11.2078	3.22574	0.00395959	0.04544	-2.12624	NM_001018143.1	NM_001018143	Q29R90	trdmt1
A_15_P283811	0.453515	10.606	3.35622	0.00291225	0.038212	-1.83848	XM_009292866.1	ENSDART00000105197	F1QL39	brms1la
A_15_P104797	0.45322	11.8495	5.48072	1.78e-05	0.00193525	3.01936	NM_001002161.3	NM_001002161	NA
A_15_P392220	0.453049	9.24733	3.55558	0.00181349	0.0292139	-1.39275	NA	AL720841	NA
A_15_P100379	0.453019	12.4053	3.62281	0.00154426	0.0267597	-1.24103	NM_199649.1	NM_199649	Q5IBM5	mycbp2
A_15_P101234	0.451883	7.55647	5.19401	3.51e-05	0.00292815	2.36912	NM_200230.1	NM_200230	F1QY58	tango6
A_15_P114685	0.451464	11.725	4.74848	0.000101986	0.00545807	1.34701	NM_131139.1	NM_131139	NA
A_15_P212431	0.451248	7.31703	3.76037	0.00111017	0.0220501	-0.9288	NA	BC107996	A5PMZ3	scinlb
A_15_P151516	0.451127	7.64242	4.00621	0.000613693	0.0154623	-0.366087	NM_001018145.1	NM_001018145	Q52TF2	nphs2
A_15_P105292	0.450671	10.8566	3.80458	0.000998157	0.0208017	-0.828	NM_201179.2	NM_201179	NA
A_15_P113234	0.449993	9.84419	3.23958	0.00383305	0.0449912	-2.09587	NM_001003866.1	NM_001003866	NA
A_15_P243766	0.449963	12.8714	4.85994	7.8e-05	0.00470134	1.60372	XM_002666478.4	XM_001337199	NA
A_15_P449880	0.449901	9.8939	3.61924	0.00155748	0.026886	-1.24908	XM_009301941.1	CN508626	NA
A_15_P100727	0.449636	8.36983	4.2109	0.000374035	0.0115688	0.105427	NM_001004643.2	NM_001004643	F1QIZ4
A_15_P177446	0.449193	11.6527	3.37509	0.00278517	0.0371723	-1.79659	XM_009292767.1	XM_001923787	NA
A_15_P531877	0.449058	12.0292	4.35794	0.000262016	0.00944606	0.445019	NA	TC326304	A2CEJ4	si:dkey-172m14.2
A_15_P102758	0.448613	10.8375	4.43911	0.00021529	0.00835062	0.632601	NM_001030086.2	NM_001030086	Q5RH25	kin
A_15_P209236	0.447844	12.8451	4.32796	0.000281741	0.00985712	0.375735	NM_200607.1	ENSDART00000079711	E7F7J0
A_15_P146861	0.447113	10.223	3.94101	0.000718379	0.0171371	-0.515811	NM_001128766.1	NM_001128766	B3DHR0	gjd1a
A_15_P211376	0.446104	13.8146	3.93409	0.000730471	0.0172968	-0.531671	NM_200056.2	ENSDART00000051135	NA
A_15_P120124	0.445201	7.58909	4.32774	0.000281891	0.00985712	0.375228	NM_001100021.2	NM_001100021	NA
A_15_P114112	0.444994	10.2755	3.87433	0.000843752	0.0187888	-0.668579	XM_005168522.2	NM_212824	E7FFG4
A_15_P107602	0.444195	10.9093	4.27792	0.000318023	0.0105493	0.260141	XM_009299451.1	NM_001006058	Q5XJN3	eef2kmt
A_15_P117350	0.443715	7.89232	3.84716	0.000900867	0.0194502	-0.730736	NA	NM_001004609	NA
A_15_P153956	0.443164	15.1187	3.32586	0.00312873	0.0397692	-1.90574	NM_131686.1	NM_131686	E7F4M8	cln6b
A_15_P114528	0.442927	12.7358	4.96076	6.12e-05	0.00406196	1.83542	XM_005159010.2	NM_001002204	Z4YHX5	prpf18
A_15_P176086	0.441534	11.238	3.66514	0.00139534	0.0251317	-1.14518	NM_001017615.1	NM_001017615	NA
A_15_P207201	0.44068	11.908	3.60254	0.00162098	0.0274125	-1.28683	XM_005158799.2	NM_199519	NA
A_15_P376505	0.440529	7.99495	3.69423	0.00130131	0.0242887	-1.07919	XM_001338901.3	XM_001338901	E7EZ34	msantd1
A_15_P147336	0.440019	10.1458	3.25072	0.00373412	0.0442892	-2.07142	NA	ENSDART00000013229	NA
A_15_P510797	0.439987	9.80216	3.60558	0.00160922	0.0273788	-1.27995	XM_009298107.1	NM_001003511	E9QHT7	alkbh3
A_15_P195367	0.439559	8.68941	3.89497	0.000802794	0.0182345	-0.621339	NM_001030094.2	NM_001030094	D3XD72	ugt2a1
A_15_P563142	0.438875	7.51023	3.771	0.00108216	0.0217419	-0.904582	NA	TC337262	NA
A_15_P210181	0.438764	15.0141	3.90208	0.000789139	0.0180568	-0.605049	NM_001005583.2	ENSDART00000055526	NA
A_15_P109611	0.438497	13.387	3.53349	0.00191161	0.0300508	-1.44244	XM_005167023.1	NM_001002152	Q5U3P7	def8
A_15_P172831	0.43845	11.1389	3.37756	0.00276889	0.0371572	-1.79109	NM_001083011.1	NM_001083011	Q5XJ93	polr2i
A_15_P112722	0.437366	14.9657	3.51673	0.00198955	0.0306058	-1.48011	NM_001002866.1	NM_001002866	Q6DRN7	rpl14
A_15_P187682	0.437295	12.5344	3.32845	0.00310969	0.0396923	-1.90002	NM_201083.2	ENSDART00000055340	F1Q8G6	fus
A_15_P414225	0.437228	8.63784	3.76543	0.00109674	0.0218801	-0.917264	NM_200403.1	TC329030	Q7T2E9	tmed5
A_15_P151341	0.436931	12.7248	3.91161	0.000771197	0.0178466	-0.583207	NM_199770.1	NM_199770	NA
A_15_P101094	0.436115	11.9702	3.61442	0.00157555	0.0271144	-1.25998	NA	TC305906	NA
A_15_P101277	0.435499	12.7341	4.32854	0.000281344	0.00985712	0.377081	NM_201491.1	NM_201491	R4GEP1
A_15_P111369	0.435406	13.3992	4.03167	0.000577068	0.0148397	-0.307555	NM_001002449.1	NM_001002449	NA
A_15_P118684	0.43539	8.11222	3.58444	0.00169268	0.027983	-1.32769	NM_001202511.1	ENSDART00000006474	C5IG45	glra4b
A_15_P177661	0.435188	10.8797	4.15834	0.000424779	0.01243	-0.0158305	NM_001044710.1	NM_001044710	NA
A_15_P162141	0.434701	7.96101	3.26102	0.00364484	0.0436136	-2.04877	NM_001080175.1	NM_001080175	F1QDD1	prmt2
A_15_P117204	0.434573	11.526	3.41087	0.00255885	0.0354023	-1.71697	NM_212770.1	NM_212770	NA
A_15_P135996	0.434396	7.76572	3.33827	0.00303839	0.0391017	-1.87826	XM_005168122.2	ENSDART00000077207	E7FDY0
A_15_P112823	0.433405	13.2722	3.67018	0.00137858	0.0250163	-1.13376	NM_001044830.3	NM_001044830	Q1LWC6	DKEY-174I19.3-001
A_15_P188731	0.433103	16.3256	4.17659	0.00040643	0.012135	0.0262506	XM_005171059.2	ENSDART00000062426	NA
A_15_P175676	0.433098	8.62169	3.74041	0.00116473	0.0226718	-0.974239	XM_005160741.2	NM_001025523	Q5RGT1	vash2
A_15_P114108	0.431548	13.007	4.39141	0.000241629	0.00894108	0.522361	XM_005163450.2	BC047861	B8A4B9
A_15_P171616	0.431121	12.8699	3.84473	0.000906151	0.019538	-0.736285	XM_005163632.2	NM_001013520	NA
A_15_P563857	0.42962	11.6459	3.31637	0.00319959	0.0401722	-1.92674	NA	TC337530	NA
A_15_P102604	0.428842	10.364	3.99035	0.000637672	0.0159233	-0.402536	NM_200497.1	NM_200497	Q58EJ0	mtor
A_15_P167056	0.428122	7.51831	4.78713	9.29e-05	0.00521387	1.43607	XM_696077.4	ENSDART00000066213	E7F7G5	tekt3
A_15_P104761	0.426673	10.2472	4.18135	0.000401768	0.012055	0.0372452	XM_005160759.2	NM_001045292	NA
A_15_P384960	0.425675	9.48158	3.4901	0.00211981	0.0319025	-1.53986	XM_003199983.3	NM_001113577	B7ZUX7	wu:fb97d07
A_15_P115713	0.425281	10.9736	3.26578	0.00360433	0.0432442	-2.03831	XM_009292892.1	ENSDART00000037371	A0A0B5JWF2	wnt10b
A_15_P205811	0.425199	13.3728	3.24896	0.00374963	0.0443901	-2.07529	NM_182883.1	NM_182883	W8CEW1	sirt1
A_15_P116390	0.424778	14.2255	3.28466	0.00344776	0.0421167	-1.99673	NM_001002483.1	NM_001002483	NA
A_15_P108705	0.423414	9.63308	3.55804	0.00180285	0.0291472	-1.38719	XM_005164723.2	NM_180968	Q8UUR4	tmpoa
A_15_P104831	0.422878	13.504	4.09107	0.000499863	0.0135866	-0.17086	XM_009303037.1	NM_200211	E7F3L4	igl3v2
A_15_P151401	0.422412	9.63222	4.70296	0.000113813	0.00580573	1.24203	NM_001100035.1	NM_001100035	Q1RM65	cfdp1
A_15_P476640	0.422259	8.54083	3.23417	0.00388209	0.0452108	-2.10776	NA	CT645254	E9QJG5
A_15_P375745	0.420842	8.91066	3.67305	0.00136913	0.0248998	-1.12725	NM_001020775.1	NM_001020775	Q9W6T9	inhbb
A_15_P195326	0.420724	11.0163	3.33712	0.0030467	0.0391738	-1.88082	XM_009306586.1	NM_131425	NA
A_15_P206801	0.42067	11.3618	3.36584	0.00284674	0.0377055	-1.81712	NM_001290146.1	NM_001037123	NA
A_15_P152906	0.420491	8.15911	3.16693	0.00454369	0.0491973	-2.25474	XM_009296879.1	NM_001080663	H9GY46
A_15_P162156	0.419682	7.70265	3.64725	0.00145646	0.0257771	-1.18571	NM_001039172.1	NM_001039172	Q2LJ24	fgf20b
A_15_P147851	0.419504	13.8945	4.66348	0.000125184	0.00616624	1.15093	NM_001020651.1	NM_001020651	NA
A_15_P106993	0.419382	7.33704	4.01938	0.000594473	0.0151989	-0.335822	XM_005166753.2	NM_001114433	E9QBT2
A_15_P422620	0.418773	8.32148	3.1972	0.00423326	0.0473983	-2.18869	NA	TC342026	E9QG43	si:dkeyp-82a1.1
A_15_P115946	0.416964	10.9077	3.70874	0.00125676	0.023702	-1.04623	NM_199594.1	NM_199594	NA
A_15_P108835	0.416438	7.32398	3.43426	0.00242073	0.0342261	-1.6648	XM_680910.7	BG985451	E7F6A5	mrpl47
A_15_P110275	0.416352	11.2369	4.61918	0.00013931	0.00660443	1.04867	NM_001007353.1	NM_001007353	NA
A_15_P136301	0.41621	7.5828	3.5212	0.00196848	0.0304344	-1.47008	XM_688940.5	ENSDART00000104659	NA
A_15_P173441	0.415992	7.86418	3.19777	0.00422766	0.0473769	-2.18745	NM_001002306.2	NM_001002306	NA
A_15_P100261	0.415545	11.9393	3.30385	0.00329544	0.0409046	-1.9544	NM_001111179.1	NM_001111179	NA
A_15_P215391	0.41523	7.54222	3.26899	0.00357718	0.0429645	-2.03123	NM_199986.1	TC346982	NA
A_15_P115699	0.415052	12.5753	3.38824	0.00269977	0.0366685	-1.76734	NM_200742.1	NM_200742	NA
A_15_P203996	0.415035	9.47745	4.27368	0.000321305	0.0105644	0.250348	XR_658450.1	ENSDART00000103749	E7FE88	fam131bb
A_15_P112007	0.414885	11.7695	3.64373	0.00146879	0.0258968	-1.19368	NM_001017868.1	NM_001017868	Q567X4	zgc:110688
A_15_P404055	0.413603	10.5682	4.47462	0.000197567	0.00804183	0.71468	XM_009297702.1	XR_029582	NA
A_15_P103904	0.413536	10.9456	3.67311	0.00136892	0.0248998	-1.1271	NM_200658.2	NM_200658	NA
A_15_P107945	0.4135	11.4427	3.23932	0.00383546	0.0449912	-2.09646	NM_001017848.1	NM_001017848	Q1LWB9	necab1
A_15_P144501	0.41263	10.4054	3.3202	0.00317079	0.0399926	-1.91826	XM_005168869.2	ENSDART00000099574	F1QCW3	si:ch211-107o10.3
A_15_P106983	0.412579	13.4364	3.31993	0.0031728	0.0399926	-1.91885	NM_199903.1	NM_199903	NA
A_15_P104124	0.412558	11.1643	3.94015	0.000719861	0.0171543	-0.517769	NM_001003530.2	NM_001003530	NA
A_15_P180756	0.411336	7.9805	3.3987	0.00263372	0.0360333	-1.74407	XM_001337432.5	ENSDART00000065649	E7F4R7
A_15_P173301	0.411159	8.97854	3.75191	0.00113297	0.0222282	-0.948056	XM_009306151.1	NM_001089489	NA
A_15_P158181	0.410934	9.00338	3.47602	0.00219202	0.0324495	-1.5714	XM_005172672.2	ENSDART00000077373	NA
A_15_P107014	0.410375	13.669	3.42709	0.00246229	0.0345738	-1.68081	NM_173252.2	NM_173252	NA
A_15_P111253	0.409787	12.2921	3.5855	0.00168839	0.027962	-1.3253	NM_200388.1	NM_200388	NA
A_15_P107181	0.409566	13.9773	3.36088	0.00288038	0.037938	-1.82815	NM_152967.1	NM_152967	F1QP36	plekhh2
A_15_P101420	0.408966	11.3556	3.78651	0.00104251	0.0212521	-0.869216	NM_001083814.1	NM_001083814	E7FDJ1
A_15_P175826	0.407894	11.8644	3.61339	0.00157947	0.0271402	-1.26233	NM_001025536.1	NM_001025536	Q1RM31	sinup
A_15_P196886	0.407869	7.72376	3.95679	0.000691517	0.016638	-0.479597	XM_679802.4	ENSDART00000054322	E9QJH9	cnrip1b
A_15_P109105	0.406846	9.93575	4.47769	0.000196108	0.0080128	0.721764	NM_001017623.1	NM_001017623	Q568K0	hrasa
A_15_P102901	0.406351	13.3357	3.84154	0.000913142	0.0196156	-0.743576	NM_001020687.1	NM_001020687	F8W2W5	epas1a
A_15_P169796	0.406186	10.9277	3.42985	0.00244617	0.0344554	-1.67463	NM_199766.1	NM_199766	NA
A_15_P163401	0.406028	7.70606	3.32702	0.00312015	0.0397436	-1.90317	NM_001045398.1	NM_001045398	F1Q8H5	slc20a1a
A_15_P115689	0.405285	10.5957	3.55284	0.00182536	0.0293208	-1.3989	NM_001166123.1	CK363521	NA
A_15_P119982	0.405211	15.6042	3.40441	0.00259831	0.0357033	-1.73135	NM_200766.1	NM_200766	F1QB87	mpp2b
A_15_P285261	0.404883	7.36443	3.28157	0.00347289	0.0422977	-2.00353	XM_003197992.3	ENSDART00000079368	E7EZV8	jmjd8
A_15_P502492	0.402577	8.046	3.37505	0.00278544	0.0371723	-1.79668	XM_009300199.1	XM_690137	F1QWK4	mical3b
A_15_P111019	0.402289	7.83984	3.59413	0.00165391	0.0278062	-1.30582	XM_009291675.1	NM_001076633	A7MC86	zgc:153372
A_15_P115521	0.401993	8.79923	3.2244	0.003972	0.0455126	-2.12917	XM_005157118.2	NM_001142584	Q6TQG5	il1rapl2
A_15_P117745	0.401762	10.9683	3.30769	0.0032657	0.0406383	-1.94591	NM_001082807.1	NM_001082807	A3KP80	tspan4b
A_15_P517057	0.400732	7.48941	3.72805	0.00119982	0.0230348	-1.00234	NA	EH506402	NA
A_15_P101450	0.400428	13.5063	4.01603	0.000599306	0.0152368	-0.343525	NA	NM_001002711	NA
A_15_P418165	0.39978	7.89505	3.17686	0.00443948	0.0485378	-2.23309	XM_005162247.2	TC330594	Q7SY20	srm
A_15_P194256	0.399707	11.4928	3.53489	0.00190523	0.0300166	-1.43929	XR_659161.1	NM_001039565	A8E7H6	znf532
A_15_P103460	0.398706	11.4625	3.88785	0.000816702	0.0184058	-0.637647	NM_213248.1	NM_213248	Q561U6	arl4ca
A_15_P368150	0.398704	7.95285	3.26396	0.00361976	0.0433829	-2.04231	XM_690136.5	XM_690136	A2BHI2	cyth4a
A_15_P159336	0.397166	7.80972	3.19459	0.00425921	0.047493	-2.19439	XM_001919346.5	ENSDART00000083330	E7F333	lrrc8c
A_15_P111740	0.395955	10.6321	3.36543	0.00284956	0.0377205	-1.81805	NM_001007769.1	NM_001007769	NA
A_15_P142641	0.395495	7.4783	4.51034	0.000181219	0.00765284	0.79722	NM_001032729.1	NM_001032729	NA
A_15_P152206	0.395185	11.2164	4.33972	0.000273828	0.00971569	0.402927	XM_005166507.2	NM_213431	F1QAZ7	hdac8
A_15_P117173	0.394686	7.69908	3.61278	0.00158177	0.027159	-1.2637	NM_001007421.1	NM_001007421	F1QNG3
A_15_P187456	0.394509	7.87605	3.4691	0.00222844	0.0327032	-1.58692	XM_690136.5	ENSDART00000055408	A2BHI2	cyth4a
A_15_P374860	0.393581	8.65778	3.41236	0.00254983	0.0353383	-1.71365	XM_005162662.2	XM_692070	E7F4T5	neto1l
A_15_P106551	0.393077	12.0212	3.72867	0.00119805	0.0230207	-1.00095	NM_001004601.2	NM_001004601	Q66I37	nucks1a
A_15_P102055	0.392993	8.56434	3.81314	0.000977799	0.0205301	-0.808462	NA	NM_131029	NA
A_15_P107426	0.392451	8.90897	3.32424	0.00314073	0.0397692	-1.90933	XM_005169043.2	NM_001006085	F1QZX8	cdkn2aip
A_15_P141606	0.392419	11.2685	4.03247	0.000575956	0.0148312	-0.305719	XM_003197998.2	NM_200640	X1WCP6	si:dkey-106l3.7
A_15_P119338	0.39237	8.93269	3.97181	0.000666887	0.0163256	-0.445125	XM_009307337.1	NM_001145583	NA
A_15_P113895	0.392191	10.8074	3.31156	0.00323608	0.0403428	-1.93737	XM_009303382.1	NM_131063	NA
A_15_P312206	0.390879	9.91909	3.37551	0.00278237	0.0371723	-1.79565	NA	EH592931	NA
A_15_P112422	0.390225	13.8549	3.23467	0.0038775	0.0452108	-2.10665	XM_005159616.2	NM_001003606	NA
A_15_P266251	0.390106	12.7554	3.71074	0.00125077	0.0236885	-1.04171	NA	CN507190	R4GEF1	mettl9
A_15_P115173	0.389497	8.03279	4.30657	0.000296711	0.0101735	0.326327	NM_131199.2	NM_131199	NA
A_15_P117526	0.389099	7.48929	3.75317	0.00112953	0.0222181	-0.945175	XM_009307222.1	ENSDART00000101774	A2VD33	mocos
A_15_P100023	0.388993	12.4263	3.4584	0.00228584	0.0331551	-1.61086	NM_212624.1	NM_212624	Q499C2	stm
A_15_P154006	0.388604	7.7797	3.21373	0.00407262	0.0462168	-2.15255	NM_001025521.2	NM_001025521	NA
A_15_P187746	0.388372	10.0023	3.97347	0.00066421	0.0163123	-0.441301	XR_660433.1	ENSDART00000055264	E7EYF2	si:dkey-15h19.2
A_15_P166281	0.388078	10.3695	3.31239	0.00322971	0.0403246	-1.93552	XM_678327.6	ENSDART00000106285	E7F8Q9	si:ch211-207i20.3
A_15_P133736	0.38792	13.7015	3.6923	0.00130736	0.0243231	-1.08358	XM_009304069.1	XM_001920072	X1WDI7	si:ch211-284e13.14
A_15_P587942	0.386538	12.7688	3.78452	0.00104751	0.0212767	-0.873749	NM_200152.1	NM_200152	Q6NYI8	dcp2
A_15_P116529	0.386445	14.7059	4.4559	0.000206717	0.00818498	0.67142	NM_001040051.1	NM_001040051	NA
A_15_P171571	0.385262	7.46078	3.81585	0.000971422	0.0204537	-0.802257	NM_001017910.1	NM_001017910	R4GDV9
A_15_P116496	0.384718	10.0732	3.355	0.00292064	0.0382549	-1.84117	NM_001013467.1	NM_001013467	NA
A_15_P187321	0.383264	7.44481	3.83428	0.000929266	0.0197703	-0.76018	XM_001340377.5	ENSDART00000078213	E7F0G0	si:dkey-225f5.5
A_15_P102698	0.383207	11.4174	3.19502	0.00425499	0.047493	-2.19347	NM_200336.1	NM_200336	NA
A_15_P114155	0.383129	14.1104	4.36721	0.000256201	0.00938735	0.466446	XM_009291809.1	NM_201288	F1QT42	LOC101883412
A_15_P191146	0.380485	9.01128	3.25713	0.00367832	0.0438038	-2.05733	NM_001128694.1	NM_001128694	B3DK88	lrit3a
A_15_P208861	0.379873	11.7411	3.44516	0.00235885	0.0338202	-1.64044	NM_001079658.1	NM_001079658	NA
A_15_P114376	0.379509	12.2812	3.33962	0.00302873	0.0390578	-1.87528	NM_200853.1	NM_200853	Q6P0U3	rasl11b
A_15_P119859	0.379502	13.2757	3.60968	0.00159353	0.0272773	-1.27069	XM_009292162.1	AL721137	NA
A_15_P115765	0.379358	10.8545	3.25064	0.00373488	0.0442892	-2.0716	NM_178292.5	NM_178292	E7FB09	selt1b
A_15_P198251	0.378942	12.7015	3.53853	0.00188876	0.0299675	-1.4311	XM_005163659.2	ENSDART00000014702	NA
A_15_P156356	0.378874	7.68313	3.29206	0.00338821	0.041677	-1.98041	XM_681334.6	ENSDART00000106513	Q1L8C8	adarb2
A_15_P401705	0.378272	7.37127	4.20537	0.000379081	0.0116286	0.0926496	XM_002666872.3	EH489628	E7F4R2	slc22a17
A_15_P141876	0.377943	12.9798	3.8747	0.000842995	0.0187888	-0.667728	NM_001017583.1	NM_001017583	F1QII8	eif3k
A_15_P110031	0.377674	13.8842	3.4365	0.00240789	0.0341828	-1.65979	NM_213104.1	TC303668	NA
A_15_P432915	0.377538	10.8368	3.53833	0.00188967	0.0299675	-1.43156	NM_001002380.1	TC331551	Q6DHU1	clptm1l
A_15_P176606	0.377417	8.159	3.98368	0.000648025	0.0160745	-0.417849	NM_001045412.1	NM_001045412	NA
A_15_P117806	0.376877	11.7536	3.19063	0.0042989	0.0477931	-2.20306	XM_009297872.1	NM_213312	NA
A_15_P103153	0.376626	12.9505	3.22803	0.00393838	0.0454096	-2.12122	NM_212617.1	NM_212617	E7FG42
A_15_P106540	0.376417	9.13851	3.19562	0.00424898	0.047493	-2.19215	NM_001005776.1	NM_001005776	Q5XJX1	scgn
A_15_P101227	0.376106	7.91806	3.47274	0.00220921	0.0325916	-1.57876	NM_200840.1	NM_200840	NA
A_15_P367530	0.375918	14.9465	3.38596	0.00271443	0.0367711	-1.77243	NM_199687.1	NM_200929	D0FH56	kitb
A_15_P200426	0.374305	7.67891	3.67455	0.00136422	0.0248709	-1.12385	XM_682878.7	ENSDART00000076153	E7F6Q1	mxd4
A_15_P161166	0.372854	12.1599	3.72651	0.00120428	0.0230556	-1.00586	NM_001082894.1	NM_001082894	NA
A_15_P105581	0.372795	8.60015	3.43343	0.0024255	0.0342502	-1.66665	XM_005167827.2	NM_001003616	B0R065	rcan1a
A_15_P201311	0.372546	9.126	3.22398	0.00397595	0.0455346	-2.1301	XM_693430.6	ENSDART00000092202	E7FBT9	nxph2a
A_15_P100339	0.372017	11.8187	3.73415	0.00118238	0.0227788	-0.988476	XM_005173200.2	NM_199765	NA
A_15_P291086	0.370378	12.9216	3.19953	0.00421029	0.047253	-2.1836	XM_003200770.3	CN834952	NA
A_15_P544177	0.369302	7.48786	3.40044	0.0026229	0.0359583	-1.7402	XM_005158676.2	TC324486	Q0P485	ccdc85ca
A_15_P114239	0.368624	11.0717	3.47203	0.00221292	0.0326249	-1.58034	NM_001045258.1	NM_001045258	Q6DH15	pspc1
A_15_P102319	0.368394	7.66354	3.18968	0.00430844	0.0478516	-2.20512	NA	BI843208	Q58EH9	cyp2aa1
A_15_P111330	0.368283	13.5476	3.25751	0.00367507	0.0437883	-2.0565	XM_009304090.1	NM_131616	NA
A_15_P207191	0.368143	13.2635	3.65191	0.0014403	0.0256469	-1.17516	NM_001082855.1	NM_001082855	Q5KS49	pou4f1
A_15_P265551	0.367406	7.84387	4.2782	0.000317804	0.0105493	0.260801	XR_117875.3	BC091967	NA
A_15_P568217	0.366684	10.3592	3.2026	0.0041801	0.0470618	-2.17688	NA	A_15_P568217	NA
A_15_P155461	0.366609	10.5971	3.30093	0.00331817	0.041086	-1.96084	XM_002667433.4	ENSDART00000083185	R4GDN4	si:ch73-105m5.1
A_15_P113050	0.366267	12.1242	3.64786	0.00145432	0.0257771	-1.18432	NM_001002060.1	NM_001002060	Q6IQQ8	eif2b1
A_15_P116794	0.365509	11.8526	3.37499	0.00278578	0.0371723	-1.7968	NM_001045076.1	TC342795	Q0KIZ7	kcnj13
A_15_P104032	0.36491	12.0237	3.86646	0.000859922	0.0189844	-0.686596	XR_659809.1	NM_001020675	Q78AN2	gdap1
A_15_P119953	0.362298	11.2536	3.59406	0.00165419	0.0278062	-1.30597	NM_001007413.1	NM_001007413	NA
A_15_P115590	0.361255	12.5767	4.78008	9.45e-05	0.00527201	1.41984	NM_001007361.1	NM_001007361	NA
A_15_P104399	0.360352	13.5007	3.97065	0.000668751	0.0163356	-0.447778	NM_199791.1	NM_199791	NA
A_15_P114899	0.359327	12.6937	3.51391	0.00200296	0.0306792	-1.48644	NM_001005206.1	NM_001005206	NA
A_15_P113669	0.359206	8.01924	3.77501	0.00107175	0.0216124	-0.895427	NM_131186.1	NM_131186	NA
A_15_P118379	0.358841	13.6311	3.17126	0.00449794	0.0489492	-2.2453	NM_200812.1	NM_200812	NA
A_15_P194091	0.35802	9.3359	3.42804	0.00245671	0.0345604	-1.67867	NM_001082999.1	NM_001082999	NA
A_15_P111596	0.356845	12.4478	3.79548	0.00102026	0.0210318	-0.848759	NM_001002423.1	NM_001002423	NA
A_15_P101628	0.355707	15.291	4.04715	0.000555872	0.0144958	-0.271949	XM_009303056.1	NM_001017632	NA
A_15_P594277	0.35488	7.34712	4.23828	0.000350046	0.0111785	0.16863	NA	CT705009	E7FD93	ddias
A_15_P102382	0.354122	11.0098	4.04808	0.000554633	0.0144958	-0.269824	NM_213404.1	NM_213404	Q8AWD7	emc9
A_15_P273606	0.353246	10.1434	3.23379	0.00388548	0.0452108	-2.10858	NM_200485.1	NM_200485	H9GZ62
A_15_P137886	0.351848	11.7576	3.16236	0.00459241	0.0495812	-2.26469	XM_009295766.1	NM_131787	Q4V935	cry4
A_15_P543147	0.350779	14.4164	3.44532	0.00235797	0.0338202	-1.64009	XM_009297245.1	TC324074	F1R0K7
A_15_P103477	0.348263	7.77225	3.63374	0.00150435	0.0263338	-1.21629	NM_001008629.1	NM_001008629	NA
A_15_P349730	0.345028	11.3367	4.24679	0.000342911	0.011048	0.18827	NM_001003758.1	NM_001003758	Q6AXK9	thoc3
A_15_P121171	0.344507	7.4535	3.17616	0.00444681	0.0485942	-2.23463	NA	TC308788	Q6NZ12	arntl2
A_15_P101107	0.343647	8.14186	3.41812	0.0025152	0.0350315	-1.70079	NM_200836.1	NM_200836	NA
A_15_P475655	0.343283	12.4356	3.55608	0.00181131	0.0292026	-1.39161	NM_131627.1	TC336350	F1QG12	cxcl14
A_15_P402525	0.34131	13.7213	3.52922	0.00193116	0.0301799	-1.45203	NM_205541.2	NM_205541	NA
A_15_P284066	0.340718	7.51871	3.56954	0.00175401	0.0286183	-1.36128	XM_009293193.1	NM_001007331	F1RCL0	colec11
A_15_P102099	0.339583	13.5875	3.36037	0.00288381	0.037938	-1.82927	NM_212715.1	NM_212715	NA
A_15_P157626	0.337796	8.14504	4.25566	0.000335628	0.0108759	0.208746	XM_680297.6	ENSDART00000037668	A8DZ94	adra1ab
A_15_P118043	0.336204	7.77703	3.23516	0.003873	0.0452108	-2.10557	NA	ENSDART00000004365	NA
A_15_P100725	0.333453	8.83857	3.25838	0.00366752	0.0437767	-2.05458	NM_198911.1	NM_198911	Q6P5K9	zgc:77748
A_15_P245541	0.333381	7.33497	3.20775	0.00413	0.0467025	-2.16562	XM_005156809.2	AW116300	NA
A_15_P605057	0.333242	7.52414	3.932	0.000734162	0.0173326	-0.536459	NA	TC358871	A5WVP0	vps9d1
A_15_P197636	0.33227	8.3042	3.68572	0.00132814	0.0245053	-1.0985	NM_001122943.1	NM_001122943	A4QP75	trmt2b
A_15_P114792	0.332269	8.43892	3.46556	0.00224727	0.0328506	-1.59484	NM_001013541.1	NM_001013541	A5PM99	xrcc3
A_15_P552287	0.332257	8.20703	3.41382	0.00254102	0.0352832	-1.7104	XM_009291374.1	XM_679939	NA
A_15_P202841	0.331845	8.02001	3.18237	0.00438271	0.0482948	-2.22108	NA	ENSDART00000104738	F1Q5Y5	ptena
A_15_P157546	0.331031	7.29271	3.18126	0.00439412	0.0482948	-2.22351	NM_001109694.2	NM_001109694	E7FA96
A_15_P401715	0.330611	7.95514	3.62345	0.00154188	0.0267597	-1.23957	XM_009291632.1	ENSDART00000075896	F1QX00	cntln
A_15_P103339	0.330556	11.5135	3.42257	0.00248882	0.0348808	-1.69088	NM_001045011.1	NM_001045011	Q6IYC9	rgma
A_15_P115070	0.330494	12.8168	3.18089	0.00439787	0.0482948	-2.2243	NM_001002718.1	NM_001002718	NA
A_15_P109969	0.329379	11.1868	3.85116	0.000892225	0.0193681	-0.72159	NM_213158.1	NM_213158	NA
A_15_P162311	0.327985	14.3836	3.23338	0.00388921	0.0452108	-2.10948	NM_001080697.1	NM_001080697	NA
A_15_P106211	0.32713	13.1299	3.53593	0.00190054	0.0300056	-1.43696	NM_001045358.1	NM_001045358	NA
A_15_P182231	0.32696	10.7432	3.51406	0.00200227	0.0306792	-1.48611	XM_009294237.1	NM_001100032	Q503P9	pleca
A_15_P108810	0.325571	13.7356	3.29307	0.0033802	0.0416214	-1.97819	NM_199532.1	NM_199532	NA
A_15_P117955	0.323182	13.2495	3.206	0.00414696	0.0468235	-2.16945	NA	ENSDART00000016819	NA
A_15_P115833	0.323039	10.4552	3.24877	0.0037513	0.0443901	-2.07571	NM_001075115.1	NM_001075115	Q08CF2	rwdd2b
A_15_P169786	0.321923	8.23412	3.25627	0.00368576	0.0438692	-2.05922	NM_001006021.1	NM_001006021	E7EZU2
A_15_P118367	0.321901	14.8662	3.61389	0.00157757	0.0271284	-1.26119	NM_200828.1	NM_200828	NA
A_15_P110746	0.32111	14.8655	3.99827	0.000625581	0.0156732	-0.384333	XM_005165939.2	NM_201474	NA
A_15_P111652	0.320928	14.5329	3.85227	0.000889842	0.0193681	-0.719053	NM_001002317.2	NM_001002317	Q6DRG4	polr2d
A_15_P430090	0.32022	7.49518	3.22042	0.00400925	0.0457523	-2.13789	XM_005157712.2	EB842738	X1WFD8	si:ch1073-145m9.1
A_15_P117448	0.316914	12.0737	3.49831	0.00207877	0.0314962	-1.52145	XM_009299770.1	NM_212717	Q6NY18	ppm1na
A_15_P109409	0.314849	11.231	3.43639	0.00240853	0.0341828	-1.66004	NM_199873.1	NM_199873	NA
A_15_P117117	0.312469	7.7246	3.22692	0.00394866	0.0454309	-2.12366	NM_206888.2	NM_206888	F1Q7E2	si:dkey-14o18.6
A_15_P112619	0.312326	12.6567	3.38481	0.0027218	0.0368032	-1.77498	NM_001020682.1	NM_001020682	NA
A_15_P118230	0.310876	13.6847	3.18102	0.00439659	0.0482948	-2.22403	NM_001003429.2	NM_001003429	Q6DGZ3	thoc7
A_15_P541702	0.306869	13.2056	3.34942	0.00295941	0.0385376	-1.85355	XM_002664083.4	TC323502	NA
A_15_P181331	0.306476	11.258	3.73551	0.00117852	0.0227788	-0.98538	NM_001115117.1	NM_001115117	NA
A_15_P177851	0.306228	13.3922	3.60859	0.00159768	0.027303	-1.27315	NA	BC139504	NA
A_15_P226651	0.305776	7.80922	3.18092	0.00439757	0.0482948	-2.22424	XM_009302521.1	TC317662	NA
A_15_P102804	0.305141	7.49996	3.57051	0.00174994	0.0285803	-1.35909	NM_130955.2	TC315753	NA
A_15_P115680	0.302221	7.40664	3.28161	0.00347255	0.0422977	-2.00344	XM_005170665.2	ENSDART00000022506	F1R4M2	rab3il1
A_15_P144676	0.298195	7.4703	3.49256	0.00210743	0.0317802	-1.53435	NM_001024443.1	NM_001024443	NA
A_15_P413175	0.297232	7.64627	3.63539	0.00149843	0.0262861	-1.21256	NM_001202492.1	BC133899	NA
A_15_P444480	0.295564	9.65065	3.32598	0.00312783	0.0397692	-1.90547	NM_200176.1	NM_200176	E7F2L4
A_15_P109718	0.295468	12.7871	3.27023	0.00356679	0.042891	-2.02851	XM_005165862.1	NM_200153	NA
A_15_P111182	0.290809	7.6817	3.36978	0.00282034	0.0374221	-1.80837	NM_001020757.1	NM_001020757	Q502P8	nanp
A_15_P112908	0.290607	7.35492	3.80314	0.00100162	0.0208353	-0.831287	NM_001024413.1	NM_001024413	NA
A_15_P101396	0.289949	11.9646	3.53066	0.00192458	0.0301657	-1.44881	XM_005171830.1	NM_001002096	A2CEG7	yipf6
A_15_P119604	0.28725	14.2373	3.19165	0.00428864	0.04775	-2.20082	XM_681835.6	TC341913	NA
A_15_P318541	0.27966	7.47724	3.23709	0.00385557	0.045128	-2.10135	NA	CT634898	A2CEU2	dkk3b
A_15_P380875	0.268618	7.91001	3.3417	0.00301394	0.0390211	-1.87068	XM_009307338.1	ENSDART00000085986	A3KNK8	trmt5
A_15_P191926	0.268351	7.44573	3.3844	0.00272446	0.0368032	-1.77589	NM_001277094.1	ENSDART00000013140	Q1MT72	rorcb
A_15_P176631	0.260678	8.42107	3.18109	0.00439582	0.0482948	-2.22387	NM_001002602.1	NM_001002602	Q6DHI1	zdhhc7
A_15_P119797	0.258422	12.6226	3.28673	0.00343103	0.0419735	-1.99218	XM_009306147.1	NM_001002595	NA
A_15_P182921	0.254769	7.45011	3.22542	0.00396252	0.0454504	-2.12693	NM_001195615.1	ENSDART00000051713	E7F2B9
A_15_P115848	0.23825	7.56363	3.40801	0.00257623	0.0355617	-1.72333	NM_212829.1	NM_212829	F1QQY1	npdc1b
A_15_P182981	-0.251944	7.57135	-3.17321	0.00447755	0.0488111	-2.24106	XM_005168011.2	ENSDART00000081924	E7FH67	si:ch73-244f7.4
A_15_P114022	-0.252476	16.2314	-3.71228	0.00124615	0.023641	-1.0382	NM_152886.1	NM_152886	NA
A_15_P365600	-0.255248	14.0009	-3.43848	0.0023966	0.0341334	-1.65537	NM_199744.2	NM_199744	NA
A_15_P174491	-0.262848	16.3791	-4.45449	0.000207424	0.00818888	0.668159	XM_005171151.2	NM_212577	A0A0G2L0G5
A_15_P299701	-0.264136	7.94303	-3.3139	0.00321822	0.0402484	-1.93218	NA	BQ092607	X1WEF5	trim35-13
A_15_P117152	-0.267537	16.2611	-3.20139	0.00419203	0.0471424	-2.17955	NM_199995.1	NM_199995	NA
A_15_P240971	-0.268493	7.41386	-3.52573	0.00194731	0.0303872	-1.45988	XR_658832.1	XM_001335207	NA
A_15_P108592	-0.273424	7.72416	-3.18097	0.0043971	0.0482948	-2.22414	NM_001012487.2	TC352165	NA
A_15_P444475	-0.280317	7.46034	-3.87825	0.000835823	0.0187051	-0.659617	XM_005174484.2	ENSDART00000099054	H9GZ27
A_15_P120695	-0.281878	7.35098	-4.16182	0.000421218	0.0123955	-0.00780675	NM_001014351.1	TC342008	Q58EI3	apool
A_15_P192936	-0.287715	10.7562	-3.39966	0.00262775	0.0359955	-1.74194	NM_001080167.1	NM_001080167	A0A0G2L3M9
A_15_P564042	-0.288579	8.96479	-3.27515	0.00352581	0.0425755	-2.01769	XM_009307179.1	NM_001145584	F1R6K6	si:ch211-233a24.2
A_15_P526617	-0.290281	7.37619	-3.47569	0.00219376	0.0324495	-1.57215	NA	CT610838	NA
A_15_P133676	-0.291967	11.6667	-3.28885	0.00341395	0.0417873	-1.9875	NM_200508.2	NM_200508	NA
A_15_P159301	-0.293733	7.61615	-3.73078	0.001192	0.0229239	-0.996148	NA	ENSDART00000067062	Q1LYN9	si:dkey-117n7.4
A_15_P116167	-0.296313	12.1337	-3.29551	0.00336078	0.0414533	-1.9728	NM_200022.1	NM_200022	Q6PFS7	atg3
A_15_P200076	-0.297133	7.25531	-3.35035	0.00295291	0.0384754	-1.85149	XM_690160.7	ENSDART00000090025	NA
A_15_P192256	-0.2983	8.19133	-3.54512	0.00185932	0.0297081	-1.41629	XM_005160487.2	ENSDART00000063492	Q9PUL5	ppm1ab
A_15_P113252	-0.299667	8.00329	-3.57273	0.0017407	0.0284951	-1.35409	NA	CD014774	NA
A_15_P188501	-0.300157	7.40504	-4.03284	0.000575443	0.0148312	-0.304872	XM_685411.5	ENSDART00000037250	E7F7I7	si:ch211-196h16.12
A_15_P149741	-0.300348	12.7834	-3.4779	0.00218228	0.0324076	-1.56721	NM_001082993.1	NM_001082993	NA
A_15_P528177	-0.300608	7.52342	-3.85139	0.000891737	0.0193681	-0.721071	XM_009291876.1	ENSDART00000085804	F1QKR5
A_15_P156731	-0.303351	8.03312	-3.46796	0.00223446	0.0327487	-1.58946	XM_678981.6	ENSDART00000090278	E7F4V8	pex2
A_15_P141011	-0.305106	11.7425	-3.4343	0.00242051	0.0342261	-1.66471	XM_009296725.1	NM_001002606	NA
A_15_P109720	-0.305797	14.021	-3.29087	0.0033977	0.0417253	-1.98303	XM_009298275.1	NM_199761	NA
A_15_P115564	-0.306269	7.80501	-3.64928	0.00144939	0.0257609	-1.18111	NA	TC321331	NA
A_15_P138381	-0.308229	7.45401	-3.55604	0.00181149	0.0292026	-1.3917	XM_009296299.1	ENSDART00000074228	NA
A_15_P184726	-0.309506	8.63682	-3.49588	0.00209084	0.0316023	-1.5269	XM_009294933.1	NM_001128528	B0S672	ccl33.2
A_15_P108322	-0.310771	7.63123	-3.47679	0.00218803	0.0324495	-1.56969	NM_173275.1	NM_173275	Q5BJ05	lamb1a
A_15_P161521	-0.31134	10.9014	-3.44339	0.00236881	0.0339135	-1.6444	XM_009294446.1	NM_001080992	Q1L8G6	ankib1
A_15_P119410	-0.312437	13.7893	-3.18561	0.00434966	0.048024	-2.21401	XM_009295480.1	CF550670	A0A0G2KJ25	dgkab
A_15_P365205	-0.313323	7.65104	-3.63793	0.00148934	0.0261527	-1.20681	NA	TC302865	NA
A_15_P525902	-0.313947	7.98951	-4.10903	0.000478605	0.0132004	-0.129479	NA	CT705271	NA
A_15_P118269	-0.315026	8.11487	-3.60801	0.0015999	0.027303	-1.27446	NA	ENSDART00000031456	E7FBX3
A_15_P398270	-0.315652	7.43424	-3.37629	0.00277722	0.0371723	-1.79391	XM_009302766.1	XM_001332143	F1RBQ6	slc25a15a
A_15_P144301	-0.316627	7.87986	-3.27018	0.00356724	0.042891	-2.02863	XM_009303308.1	NM_001130634	B3DJJ6	lrp3
A_15_P360045	-0.320963	7.73405	-3.24757	0.00376184	0.044458	-2.07833	NA	CT633767	F1QTE3	add2
A_15_P162791	-0.32333	12.7036	-3.31657	0.00319804	0.0401722	-1.92628	NM_001013294.2	NM_001013294	Q5EAS2	clk4b
A_15_P363610	-0.323341	7.47262	-4.71498	0.000110563	0.00570505	1.26974	XM_009301519.1	ENSDART00000085636	G1K2R7
A_15_P162016	-0.324536	7.45543	-3.80846	0.000988881	0.020666	-0.819148	NM_001044952.1	NM_001044952	F1R9I8
A_15_P109739	-0.324836	12.3769	-4.39644	0.000238704	0.00890266	0.533994	XM_009301508.1	NM_001128686	B0S516	arpc5lb
A_15_P207921	-0.324843	9.46889	-3.40255	0.00260977	0.0358369	-1.73549	XM_005160742.2	NM_001029960	Q5RGT6	angel2
A_15_P155451	-0.324882	7.34464	-4.45184	0.000208758	0.00821229	0.662037	XM_005171458.2	ENSDART00000063146	E7FEI9
A_15_P170621	-0.324995	11.2819	-3.27472	0.0035293	0.0425947	-2.01862	NM_200321.1	NM_200321	F1R956
A_15_P104452	-0.324998	14.789	-3.22469	0.00396936	0.0455056	-2.12855	NM_214752.1	NM_214752	Q7SZL7	p2rx4b
A_15_P155596	-0.325148	7.96425	-3.40695	0.0025827	0.035574	-1.72569	XM_009300622.1	ENSDART00000082226	A0A0G2KGY7
A_15_P173086	-0.327023	7.42908	-3.90295	0.000787491	0.0180559	-0.603063	XM_009300344.1	NM_131900	F1R1T3	cacna1c
A_15_P192891	-0.328023	11.9253	-3.36352	0.00286246	0.0378243	-1.82229	XM_009292065.1	NM_001077532	E7F147	ponzr1
A_15_P200091	-0.328823	7.78854	-3.75648	0.0011206	0.0221589	-0.937651	NM_198878.2	ENSDART00000103327	Q561X6	rbpja
A_15_P498672	-0.329479	7.91948	-3.47513	0.00219667	0.0324552	-1.5734	XM_009298557.1	XM_689111	B0S5Q0	ppp2r3a
A_15_P165441	-0.331047	7.90708	-3.6947	0.00129983	0.0242887	-1.07812	XM_685884.5	ENSDART00000077919	Q503E7	npat
A_15_P336200	-0.331199	7.256	-3.27515	0.00352577	0.0425755	-2.01768	XM_009302584.1	TC362314	NA
A_15_P496452	-0.333153	7.23584	-3.41053	0.00256091	0.0354044	-1.71773	XM_005166022.2	TC313366	NA
A_15_P102424	-0.3338	11.6736	-3.36475	0.00285409	0.0377581	-1.81954	XM_005156875.2	NM_001105681	A4IG70	rufy2
A_15_P102234	-0.333945	14.5702	-3.46175	0.00226768	0.0330224	-1.60335	XM_009295752.1	ENSDART00000106636	NA
A_15_P104043	-0.334103	11.7908	-3.43606	0.00241041	0.0341848	-1.66078	NM_212655.1	NM_212655	E7F3L8
A_15_P136141	-0.334743	7.53243	-3.57592	0.00172747	0.0283995	-1.3469	XM_005174245.2	ENSDART00000093003	X1WDZ6	syt7a
A_15_P180056	-0.33782	9.2287	-3.33984	0.0030272	0.0390578	-1.8748	XM_009306192.1	NM_001082795	F1QBT1	nfya
A_15_P105864	-0.338467	8.31005	-3.38579	0.00271552	0.0367711	-1.77281	XM_693105.7	EE311473	F8W2U7	phkb
A_15_P111510	-0.342235	13.1434	-3.93658	0.000726103	0.0172298	-0.525973	NM_199558.1	NM_199558	NA
A_15_P176376	-0.342848	8.19584	-3.80162	0.00100528	0.0208509	-0.834741	XM_005157048.2	NM_200463	NA
A_15_P521922	-0.343348	7.40198	-3.28016	0.00348443	0.0423495	-2.00664	NA	CT730956	NA
A_15_P105281	-0.343775	15.2766	-3.34287	0.00300555	0.03898	-1.86807	XM_009301287.1	NM_212630	NA
A_15_P140946	-0.345102	11.4263	-3.3422	0.00301038	0.0389976	-1.86957	XM_005170003.2	NM_199711	Q7ZTI1	nsun2
A_15_P118416	-0.34601	10.0375	-3.79393	0.00102406	0.0210482	-0.85229	NM_001030161.1	NM_001030161	B0S7J5
A_15_P411020	-0.347608	7.52952	-3.60503	0.00161137	0.0273877	-1.28121	NA	XM_001343421	F1QH66
A_15_P134826	-0.34938	12.1477	-3.46973	0.00222507	0.0327016	-1.58549	NM_213495.1	NM_213495	NA
A_15_P202521	-0.349477	10.7019	-3.21485	0.00406188	0.0461416	-2.15008	XM_689672.7	ENSDART00000064622	E7F5M5	edrf1
A_15_P166831	-0.349861	7.95249	-3.57817	0.0017182	0.0282885	-1.34182	XM_009306756.1	ENSDART00000066290	E7F7E1	uts2r
A_15_P322681	-0.352035	8.60525	-3.74382	0.00115522	0.0225257	-0.966471	XM_678183.7	XM_678183	E9QER6	si:ch211-113e8.10
A_15_P447335	-0.353694	8.27841	-3.90596	0.000781774	0.018017	-0.596145	NA	EH593465	NA
A_15_P458595	-0.355093	13.1551	-3.59485	0.00165106	0.0277953	-1.30419	XM_009301831.1	CN506508	NA
A_15_P187076	-0.355459	7.62759	-3.95947	0.000687052	0.0165839	-0.473441	XM_680657.6	ENSDART00000089923	F1QEB9	zbtb47b
A_15_P508447	-0.356223	13.3589	-3.79689	0.00101679	0.0209949	-0.845534	NA	TC339297	NA
A_15_P101514	-0.357266	9.85826	-3.66196	0.00140603	0.0252432	-1.1524	XM_009292973.1	NM_131018	H0WEQ6	si:dkey-39a18.1
A_15_P599087	-0.35747	11.4015	-3.44191	0.00237717	0.0339615	-1.64772	NA	CO934974	NA
A_15_P147801	-0.358211	7.96563	-4.01894	0.000595104	0.0151989	-0.336831	NM_001045264.1	NM_001045264	NA
A_15_P518407	-0.360233	9.02504	-3.46473	0.00225168	0.0328936	-1.59668	NA	EE716215	B0S758	ttn.2
A_15_P495652	-0.360288	7.45836	-3.22839	0.00393508	0.0454096	-2.12044	NA	TC312934	NA
A_15_P240081	-0.36123	7.39656	-3.22225	0.00399213	0.0456732	-2.13389	NA	EE328808	NA
A_15_P207711	-0.361753	13.5003	-3.32906	0.00310521	0.0396821	-1.89866	NM_001076555.1	NM_001076555	NA
A_15_P361545	-0.362612	8.99628	-3.17405	0.00446877	0.0487392	-2.23923	NA	CT702565	NA
A_15_P141191	-0.362964	12.4162	-3.50221	0.00205957	0.0313323	-1.5127	NM_201460.2	NM_201460	NA
A_15_P409510	-0.363073	7.79137	-3.65766	0.00142058	0.0253622	-1.16213	XM_005172309.2	ENSDART00000101521	E7F793	si:dkey-165a24.9
A_15_P110606	-0.363591	10.7404	-3.47989	0.00217196	0.0323229	-1.56275	XM_009293814.1	NM_001089363	NA
A_15_P199756	-0.364526	7.90462	-3.65223	0.0014392	0.0256469	-1.17445	NM_001245962.1	ENSDART00000026778	H9GXG2
A_15_P119426	-0.364676	7.61444	-3.65168	0.00144109	0.0256469	-1.17569	NA	CO927351	NA
A_15_P102311	-0.36516	12.1829	-4.12387	0.000461726	0.0131158	-0.0952844	NM_213426.1	NM_213426	NA
A_15_P135546	-0.366063	7.5608	-3.91361	0.000767495	0.0177912	-0.578637	NM_001012260.1	NM_001012260	A0A0G2KHG7
A_15_P445050	-0.36658	7.93482	-3.68884	0.00131824	0.0243695	-1.09142	XM_009291159.1	ENSDART00000002532	F1R5W9	chrnb2a
A_15_P177181	-0.367225	14.1571	-3.21208	0.00408841	0.0463491	-2.15616	XM_009296299.1	BC160651	NA
A_15_P350655	-0.367247	7.70159	-3.76505	0.00109774	0.0218806	-0.918126	XM_005170437.2	TC334604	Q6NYU6	midn
A_15_P194636	-0.367411	13.2407	-3.24744	0.00376299	0.044458	-2.07862	NM_199973.1	NM_199973	NA
A_15_P104574	-0.367448	11.358	-4.08426	0.000508167	0.0137412	-0.186546	XM_009305560.1	NM_001001886	NA
A_15_P193911	-0.367466	13.4673	-4.17302	0.000409948	0.0121919	0.0180359	NM_001017770.1	NM_001017770	A4QN49	smarcc1b
A_15_P188436	-0.36749	8.46197	-3.52443	0.00195335	0.0303943	-1.4628	XM_686942.7	ENSDART00000083799	F1Q7R6
A_15_P172176	-0.367864	8.22826	-3.46636	0.002243	0.0328095	-1.59305	NM_001080612.1	NM_001080612	NA
A_15_P104366	-0.369324	14.677	-4.02682	0.000583874	0.0149803	-0.318708	XM_009294124.1	TC330379	E7FGE3
A_15_P120127	-0.369515	7.68984	-3.94549	0.000710651	0.0170253	-0.505534	NM_200610.1	NM_200610	F1Q7H5	zgc:173770
A_15_P147466	-0.370555	8.13516	-3.86685	0.000859107	0.0189844	-0.685697	XM_005172016.2	ENSDART00000097380	X1WEV5	si:ch211-284f22.3
A_15_P166496	-0.370948	9.59314	-3.35112	0.00294754	0.0384387	-1.84978	XM_680591.6	ENSDART00000087084	E7FAV7	grid1b
A_15_P552537	-0.371568	7.93726	-3.4875	0.00213297	0.0319931	-1.54569	XM_009301402.1	CD605853	NA
A_15_P515042	-0.372354	9.03142	-3.31867	0.00318226	0.0400669	-1.92165	XM_009301887.1	TC310694	NA
A_15_P240921	-0.372498	10.3041	-3.4531	0.00231481	0.0334404	-1.62271	XM_005159114.2	NM_001045069	Q1LX64	si:ch211-216l23.2
A_15_P191421	-0.373539	7.41795	-3.97758	0.000657645	0.0162055	-0.431859	NM_001123045.1	NM_001123045	B1H1G9	tspan17
A_15_P116841	-0.374503	14.2013	-4.01621	0.000599048	0.0152368	-0.343115	XM_009295293.1	TC338443	Q8UWD2	birc2
A_15_P104822	-0.37494	7.9409	-4.23745	0.000350751	0.0111785	0.166713	XM_009297895.1	NM_212847	NA
A_15_P510492	-0.375287	13.0413	-3.56787	0.00176102	0.0286984	-1.36504	XM_009302058.1	CT644608	D2DUP6	vwa2
A_15_P290406	-0.375601	8.80597	-3.85651	0.000880792	0.0192504	-0.709353	NA	XM_001338667	F1QVX8	LOC103909050
A_15_P317771	-0.377468	7.87721	-4.1003	0.000488819	0.0133349	-0.149587	NA	EB949572	Q5EAP5	rfx2
A_15_P302086	-0.377782	7.56815	-3.18229	0.00438347	0.0482948	-2.22124	NA	TC352029	NA
A_15_P117330	-0.377859	11.2407	-3.67386	0.00136646	0.0248915	-1.1254	XM_009307255.1	TC354470	NA
A_15_P482950	-0.378267	12.8061	-3.33401	0.0030691	0.0393715	-1.88769	XM_680404.6	TC348270	NA
A_15_P175956	-0.37943	8.08236	-3.27297	0.00354392	0.0427022	-2.02249	NM_001039832.1	NM_001039832	NA
A_15_P110711	-0.379918	11.4276	-3.69118	0.00131087	0.0243231	-1.08612	XM_009294324.1	NM_001044847	Q1LYM3	spire1
A_15_P118327	-0.380465	8.16031	-3.66559	0.00139384	0.0251317	-1.14417	XM_009291092.1	NM_131735	F1QQE4	slit2
A_15_P344035	-0.381201	7.33921	-4.10574	0.000482428	0.0132163	-0.137055	NA	TC328001	B0S7J8	CH211-271K12.1-001
A_15_P539192	-0.381754	10.7382	-3.69109	0.00131115	0.0243231	-1.08632	XM_005160676.2	NM_001002727	F1QFW1	rnf144ab
A_15_P172926	-0.383865	10.1934	-3.42187	0.00249296	0.0348952	-1.69245	XM_005159818.2	NM_001076589	NA
A_15_P116782	-0.38401	7.49563	-3.4418	0.00237779	0.0339615	-1.64796	XM_005164177.2	CK704951	NA
A_15_P241486	-0.384264	9.33698	-3.24088	0.0038214	0.044935	-2.09303	XM_001340895.5	XM_001340895	E7F989
A_15_P104612	-0.384386	8.07868	-3.26322	0.0036261	0.0434357	-2.04395	XM_005159130.2	TC336124	Z4YIT3	si:ch211-216l23.1
A_15_P431720	-0.385164	7.5429	-4.36295	0.000258861	0.00944606	0.456585	NA	TC331047	NA
A_15_P538667	-0.385534	13.4851	-3.75577	0.00112252	0.0221774	-0.939276	XR_659115.1	TC365001	F1QPA7	aarsd1
A_15_P118438	-0.386025	9.37861	-3.51011	0.00202116	0.0309157	-1.49496	NM_001002406.1	NM_001002406	NA
A_15_P143551	-0.386713	8.21326	-3.36425	0.00285749	0.0377809	-1.82066	XM_009296746.1	NM_001080652	NA
A_15_P118443	-0.38693	9.49805	-3.52494	0.00195099	0.0303943	-1.46166	XM_009301215.1	XM_001919189	NA
A_15_P116182	-0.387677	9.32125	-3.29165	0.00339148	0.0416944	-1.98132	XM_005163277.2	NM_200609	NA
A_15_P150751	-0.387993	8.01857	-3.54424	0.0018632	0.0297081	-1.41825	NM_001080022.2	NM_001080022	F1QAI4	mylipb
A_15_P206886	-0.388053	10.0467	-3.84743	0.000900283	0.0194502	-0.730121	XM_005164735.1	NM_001003599	NA
A_15_P107151	-0.388205	8.74393	-3.83917	0.000918375	0.0196866	-0.748997	XM_005164199.2	NM_201585	NA
A_15_P215891	-0.388335	13.3967	-4.55151	0.000164054	0.0072281	0.892341	XM_009294037.1	NM_205689	Q6P022	u2af2b
A_15_P145746	-0.388729	10.2944	-3.65905	0.00141584	0.0253351	-1.15897	NM_001126400.1	NM_001126400	A2CF03	las1l
A_15_P147131	-0.389797	7.66492	-4.17246	0.000410507	0.0121923	0.0167377	XM_009301705.1	ENSDART00000097524	F1Q6D6	wdfy3
A_15_P235391	-0.390207	8.4746	-5.05367	4.9e-05	0.00354542	2.04844	NM_001014314.1	NM_001014314	Q58ED5	ttc14
A_15_P365975	-0.390866	9.02878	-3.23085	0.00391237	0.0453859	-2.11503	NM_001037683.2	NM_001037683	NA
A_15_P263006	-0.391554	11.7203	-3.22929	0.0039267	0.0454096	-2.11844	XM_009295511.1	XM_681460	NA
A_15_P144141	-0.391899	8.613	-3.18412	0.00436477	0.0481672	-2.21725	XM_009303125.1	ENSDART00000077516	E7F6X8	kdm6ba
A_15_P105833	-0.392085	7.52167	-3.22615	0.00395579	0.04544	-2.12535	XM_009293545.1	ENSDART00000100119	NA
A_15_P193971	-0.392748	7.36569	-3.84896	0.000896969	0.0194335	-0.726622	NM_001099425.1	NM_001099425	B8A651	zgc:165520
A_15_P356740	-0.392956	7.24348	-3.58599	0.0016864	0.027962	-1.32418	NA	CT657167	Q6PBX8	ndufv2
A_15_P200481	-0.393444	7.77378	-3.40788	0.00257705	0.0355617	-1.72363	XM_691989.7	ENSDART00000085370	E7FEC8
A_15_P353725	-0.3938	7.33867	-3.84073	0.000914922	0.0196327	-0.745423	NA	CT648344	B0V1L2	si:dkey-201l21.2
A_15_P198316	-0.393883	8.50711	-3.32365	0.00314512	0.0397778	-1.91064	XM_009297475.1	NM_199881	Q6P406	pls1
A_15_P193821	-0.394136	8.21081	-3.1603	0.00461456	0.0497007	-2.26918	NM_001020594.1	NM_001020594	NA
A_15_P146366	-0.394462	7.53926	-3.93058	0.000736695	0.0173526	-0.539732	XM_683491.5	ENSDART00000051390	B0S5N0	ftr83
A_15_P313061	-0.395411	8.92504	-3.67683	0.00135678	0.0247913	-1.11868	NA	CT614399	NA
A_15_P253746	-0.395416	7.61119	-4.07533	0.000519256	0.0139447	-0.207096	XM_009297889.1	DN903135	F1R1Q1	si:ch211-1o7.3
A_15_P146876	-0.396272	7.8584	-4.42133	0.000224755	0.00856155	0.591502	XM_692726.7	ENSDART00000040754	A2BHA2	mark4a
A_15_P110919	-0.396764	12.2375	-3.86042	0.000872527	0.0191444	-0.700407	XM_003201609.2	XM_682995	NA
A_15_P390325	-0.396807	7.49803	-4.51124	0.000180826	0.00765284	0.799295	NA	CT643178	NA
A_15_P101725	-0.397298	10.3752	-3.39772	0.00263981	0.0360726	-1.74624	NM_213214.1	NM_213214	F1QE11
A_15_P121084	-0.397325	9.8092	-3.54234	0.00187168	0.0297664	-1.42253	XM_001339351.6	XM_001339351	NA
A_15_P165356	-0.397365	8.82673	-3.9726	0.000665614	0.0163123	-0.44331	XM_002664615.4	ENSDART00000089410	X1WEA3	ulk2
A_15_P118303	-0.399057	11.1634	-3.22152	0.00399889	0.0457003	-2.13547	NM_001122708.1	NM_205737	NA
A_15_P152326	-0.399296	9.16794	-3.52067	0.00197093	0.0304382	-1.47125	NM_131269.2	NM_131269	F1QMG3	tcf7l1a
A_15_P197846	-0.399623	12.594	-3.39104	0.00268196	0.0364708	-1.76113	XM_005157009.2	NM_001145700	B8A6H1	atl1
A_15_P144266	-0.400081	13.7745	-3.1785	0.00442254	0.0484212	-2.22952	XM_009303363.1	ENSDART00000092187	A3KP27	dgkza
A_15_P370515	-0.400526	9.15989	-3.21764	0.00403548	0.0459815	-2.14399	XR_660818.1	CT689090	F8W4W3	abcc8
A_15_P198121	-0.400787	7.73416	-3.90809	0.000777771	0.0179431	-0.591269	XM_694860.5	ENSDART00000051817	E9QIU5	rps6ka3b
A_15_P540547	-0.401285	8.27575	-3.33429	0.00306711	0.0393685	-1.88708	NA	TC323013	Q3LG56	ORF2p
A_15_P117131	-0.401499	10.2099	-3.1691	0.00452074	0.0491004	-2.25002	XM_005171777.1	NM_001144131	A3KQ01	ppp1r11
A_15_P109150	-0.401951	8.48719	-4.07696	0.000517209	0.013923	-0.203336	NM_200662.1	NM_200662	Q6PFK8	nup160
A_15_P105640	-0.402357	10.0849	-3.73412	0.00118245	0.0227788	-0.988536	XM_009297717.1	NM_001003994	NA
A_15_P243881	-0.40291	9.07672	-3.22894	0.00392998	0.0454096	-2.11923	NA	XM_695700	A9X5I1
A_15_P131371	-0.402936	10.7497	-3.73955	0.00116712	0.0226986	-0.976176	XM_005157583.2	NM_001110279	A4L9R9	kmt2a
A_15_P151731	-0.403371	11.454	-3.50942	0.00202448	0.0309244	-1.49651	XM_009293365.1	NM_001080056	NA
A_15_P118835	-0.404473	10.429	-3.44765	0.00234498	0.0337409	-1.63489	NM_001289858.1	NM_001076650	B0R024	ap1g2
A_15_P571567	-0.404729	7.64067	-4.577	0.000154254	0.00709526	0.951228	NM_001083815.1	NM_001083815	A4IGF4	foxf2a
A_15_P591527	-0.40473	10.7938	-3.16735	0.00453926	0.0491969	-2.25383	NA	ENSDART00000063588	A2BIB9	ank2b
A_15_P342045	-0.40488	11.2085	-4.70257	0.000113919	0.00580573	1.24114	XM_689970.7	XM_689970	E7FBN6	mcoln1b
A_15_P160751	-0.40527	7.9923	-3.2286	0.00393306	0.0454096	-2.11996	NM_001083069.1	NM_001083069	Q1LXV2	scxa
A_15_P162036	-0.405421	12.9777	-3.50517	0.00204512	0.0311759	-1.50607	XM_005161771.2	TC346961	NA
A_15_P323636	-0.40573	7.85306	-4.10854	0.000479178	0.0132004	-0.130619	NA	TC345886	NA
A_15_P165546	-0.406148	10.9269	-3.15677	0.00465267	0.0498939	-2.27685	XM_005157570.1	NM_001012367	F1QIU5	mcamb
A_15_P100683	-0.40621	7.64249	-4.51823	0.000177793	0.00759143	0.81546	XM_009299421.1	XM_001920237	E7F366	bptf
A_15_P105177	-0.407336	12.8468	-3.41486	0.00253476	0.0352383	-1.70808	NA	ENSDART00000046064	Q6PBQ6	ogdha
A_15_P322696	-0.408068	7.453	-4.84677	8.05e-05	0.0047756	1.5734	NA	TC345563	E7FB55	si:ch73-181d5.4
A_15_P104604	-0.408114	10.1618	-3.52318	0.00195918	0.0304031	-1.46561	XM_005159892.2	NM_001003779	NA
A_15_P600342	-0.408278	7.95167	-3.3692	0.00282421	0.0374513	-1.80966	NA	TC357404	Q498P1	plac8.1
A_15_P102270	-0.408298	7.3455	-3.69705	0.00129253	0.0241732	-1.07279	NA	BQ258940	NA
A_15_P440410	-0.408349	7.85329	-3.96781	0.000673351	0.0163984	-0.454295	XM_009296543.1	ENSDART00000075846	E7F5S7
A_15_P150976	-0.409549	7.25745	-3.63515	0.00149928	0.0262861	-1.2131	NM_001080621.1	NM_001080621	NA
A_15_P410650	-0.409651	8.11724	-3.37395	0.00279269	0.0372093	-1.79912	NM_001045234.2	ENSDART00000018107	F1QDH6	fancf
A_15_P164736	-0.409781	13.65	-3.6638	0.00139983	0.0251521	-1.14822	XM_001921694.3	ENSDART00000051907	NA
A_15_P131431	-0.409906	14.3772	-3.27727	0.00350821	0.0425012	-2.01301	NA	TC341881	NA
A_15_P114930	-0.409943	13.0344	-4.39883	0.000237329	0.00889513	0.539512	XM_009294047.1	NM_001044879	Q1L8U4	clk2a
A_15_P261541	-0.409948	8.33192	-4.26365	0.0003292	0.010683	0.227191	NA	XM_001341914	NA
A_15_P118694	-0.409972	9.41512	-3.51534	0.00199616	0.0306379	-1.48324	XM_695910.6	TC325096	NA
A_15_P392765	-0.410045	8.50597	-4.23681	0.000351297	0.0111785	0.165228	XM_009303363.1	XM_001336574	E7F576	dgkza
A_15_P103683	-0.410712	12.6921	-3.54837	0.00184496	0.029551	-1.40897	NM_212646.1	NM_212646	A2BGL6	cmklr1
A_15_P321371	-0.411556	8.24371	-3.93301	0.000732388	0.0173239	-0.534161	XM_009297572.1	TC345108	A0A0G2KTA7	znf1029
A_15_P166456	-0.411784	10.7893	-3.67789	0.00135332	0.0247913	-1.11626	XM_005156140.2	NM_001004645	K7DYG4
A_15_P108263	-0.41224	8.1309	-3.75961	0.0011122	0.0220708	-0.930528	XM_005169969.2	NM_001007334	E9QDQ9	38777
A_15_P107701	-0.412403	8.6404	-4.39211	0.000241218	0.00894061	0.523989	XM_009296787.1	ENSDART00000054479	NA
A_15_P111550	-0.412428	11.8979	-3.21645	0.0040467	0.046086	-2.14658	XM_009300653.1	XM_001923800	H9GY51
A_15_P517587	-0.412589	9.06722	-3.55982	0.00179522	0.0290448	-1.38319	NA	A_15_P517587	Q708S6	asic1c
A_15_P418245	-0.412875	13.7523	-3.60418	0.00161464	0.0273877	-1.28313	XM_009299421.1	TC330623	F1Q6S9	lix1
A_15_P118051	-0.413795	10.5551	-3.95851	0.000688658	0.0166048	-0.47566	XM_001920406.5	EE324135	NA
A_15_P395905	-0.41447	13.9423	-3.84149	0.000913247	0.0196156	-0.743685	NA	EH541328	NA
A_15_P104749	-0.414493	7.47824	-4.59224	0.000148676	0.00693837	0.986444	XM_009298042.1	EH453891	F1QNJ7	helz
A_15_P149766	-0.41665	12.2079	-4.07927	0.000514331	0.0138789	-0.198024	XM_009291194.1	NM_001098742	NA
A_15_P109116	-0.416886	7.74932	-3.38752	0.00270438	0.0367089	-1.76895	XM_005164845.2	ENSDART00000100363	F1QU48	mdm2
A_15_P149641	-0.417206	13.564	-3.17893	0.00441806	0.0483979	-2.22858	NM_201088.1	NM_201088	NA
A_15_P546112	-0.417378	7.75511	-3.16123	0.00460453	0.0496166	-2.26715	NA	A_15_P546112	NA
A_15_P198726	-0.417973	8.57192	-3.351	0.00294838	0.0384387	-1.85005	XM_009298547.1	ENSDART00000024662	Q58EQ2	plppr3a
A_15_P580667	-0.418347	8.82682	-4.14656	0.000437065	0.0126558	-0.0429957	NA	TC319674	F6P667	si:dkey-56i24.1
A_15_P407140	-0.418531	12.467	-3.52225	0.00196356	0.0304274	-1.46772	XM_009300045.1	AW280719	NA
A_15_P314476	-0.418742	7.98296	-3.47157	0.00221537	0.0326397	-1.58138	NA	CT630452	NA
A_15_P105276	-0.419057	14.2915	-3.32899	0.00310569	0.0396821	-1.89881	XM_691656.6	XM_691656	NA
A_15_P130601	-0.419491	8.21126	-3.2034	0.00417227	0.0470193	-2.17513	XM_005173650.2	ENSDART00000049171	A4JYE4	sema6dl
A_15_P165251	-0.419586	9.94869	-3.19715	0.0042338	0.0473983	-2.18881	XM_005157477.2	ENSDART00000077652	F1R6P4	mipep
A_15_P449760	-0.419995	13.2256	-3.28458	0.00344837	0.0421167	-1.9969	XM_680404.6	XM_680404	Q1LYQ5	atp8b3
A_15_P210106	-0.420355	8.21806	-3.53056	0.00192504	0.0301657	-1.44904	NM_200654.1	NM_200654	NA
A_15_P275136	-0.421822	8.4367	-4.52158	0.000176362	0.00757611	0.823189	XM_683750.7	XM_683750	E7F557	zfx
A_15_P599822	-0.422039	7.60924	-3.73919	0.00116813	0.0226986	-0.977	XM_009302867.1	CT637573	NA
A_15_P158626	-0.422302	11.4553	-3.47046	0.00222124	0.0327016	-1.58387	XM_680404.6	ENSDART00000098716	F1QIA6	si:ch73-1a9.4
A_15_P211231	-0.423489	8.13849	-3.89832	0.000796319	0.018147	-0.61365	NM_001128821.1	NM_001005398	Q8JFT2	slc17a6b
A_15_P291801	-0.423938	9.4962	-3.35778	0.00290153	0.0380936	-1.83501	XM_009292185.1	TC363657	A2BHF3	cacna1ba
A_15_P492472	-0.425201	8.128	-3.41585	0.00252879	0.0351772	-1.70586	XM_009302348.1	A_15_P492472	F1QSD7
A_15_P110783	-0.427614	12.5868	-3.51417	0.00200174	0.0306792	-1.48587	XM_009299272.1	NM_212684	NA
A_15_P114928	-0.42764	14.1318	-3.62526	0.0015352	0.0266863	-1.23547	NA	CN173854	E7FAV8	ponzr6
A_15_P105905	-0.430046	11.4611	-3.62665	0.0015301	0.0266389	-1.23232	XM_005168925.2	CO350167	NA
A_15_P208511	-0.430186	10.987	-3.16869	0.00452501	0.0491137	-2.2509	NM_001045019.3	ENSDART00000088673	F8W3Q5	tiparp
A_15_P343230	-0.430697	8.13149	-3.38108	0.00274596	0.0370266	-1.78328	NA	XM_001344347	NA
A_15_P109044	-0.431374	7.2427	-3.87505	0.000842302	0.0187888	-0.666947	XM_009298567.1	NM_200470	B1WB93	fam117ab
A_15_P165891	-0.431876	10.3434	-3.41949	0.00250704	0.0349396	-1.69774	XM_001922667.5	ENSDART00000089618	NA
A_15_P203756	-0.43234	11.0034	-3.38714	0.00270685	0.0367201	-1.7698	XM_685427.5	ENSDART00000051166	F1QSC3	grb10b
A_15_P146056	-0.432421	7.83048	-3.60596	0.00160779	0.0273752	-1.27911	XM_005165200.2	ENSDART00000098670	F1R153	si:ch211-225b11.4
A_15_P442030	-0.432756	8.17787	-3.86498	0.000863	0.0189925	-0.689987	XM_688787.7	EH456967	NA
A_15_P594362	-0.433087	7.97701	-3.70684	0.00126252	0.0237706	-1.05056	XM_009303123.1	CK694681	NA
A_15_P199956	-0.434021	7.98563	-4.50209	0.000184871	0.00774869	0.778151	XM_009306160.1	ENSDART00000010551	F1QYI9
A_15_P166906	-0.43405	8.23569	-3.91333	0.000768012	0.0177912	-0.579278	XM_677914.6	ENSDART00000080166	E7FBW3	si:dkey-49c17.3
A_15_P150806	-0.434279	7.73004	-3.2583	0.00366824	0.0437767	-2.05476	XM_005171893.2	NM_001100004	A2CF42	lrsam1
A_15_P102562	-0.43489	8.40208	-3.60448	0.00161348	0.0273877	-1.28244	NA	TC334280	NA
A_15_P411465	-0.435359	7.33061	-3.92847	0.000740445	0.0174043	-0.544555	XR_660441.1	BC154019	I3ITC2	baxa
A_15_P100510	-0.435379	12.8423	-4.15354	0.000429743	0.0125313	-0.0268992	NM_001008631.2	NM_001008631	Q6PHF1	carhsp1
A_15_P113228	-0.435436	12.2282	-3.53439	0.0019075	0.0300166	-1.44041	NM_201066.1	NM_201066	A1L1M4	ppp4r2b
A_15_P178271	-0.436629	8.98513	-4.28736	0.000310836	0.0104188	0.28195	XM_005166869.2	NM_001126416	A3KPA4	rexo1
A_15_P344460	-0.437463	8.39152	-3.39487	0.0026577	0.0362067	-1.75259	NA	TC328181	NA
A_15_P105078	-0.437602	13.1837	-3.31278	0.0032268	0.0403107	-1.93467	XM_009301298.1	NM_001002365	NA
A_15_P401505	-0.438068	11.387	-3.53677	0.00189672	0.0300056	-1.43507	NM_001080047.1	NM_001080047	NA
A_15_P136701	-0.438612	8.20601	-3.78114	0.00105608	0.0214118	-0.881467	XM_009297862.1	NM_001128358	B0S549
A_15_P111796	-0.438743	7.72883	-4.36119	0.000259964	0.00944606	0.452525	NM_131443.3	NM_131443	NA
A_15_P145396	-0.43929	12.9289	-3.58032	0.00170944	0.0281856	-1.33699	NM_001115141.1	NM_001115141	E7F3I8	dhx15
A_15_P551882	-0.439355	9.9847	-3.25288	0.00371522	0.0441261	-2.06667	NA	AL926425	NA
A_15_P194241	-0.439411	9.08547	-3.17813	0.00442635	0.0484212	-2.23033	NM_212668.1	NM_212668	NA
A_15_P118474	-0.439772	7.70204	-4.94607	6.34e-05	0.0041706	1.80169	XM_009307687.1	ENSDART00000059226	E7F6T6	slc25a51b
A_15_P310976	-0.44025	13.746	-3.58852	0.00167624	0.0279164	-1.31848	NA	CK354017	E7FAV2
A_15_P527977	-0.440731	13.6504	-4.9631	6.09e-05	0.00405119	1.8408	XR_661985.1	NM_201476	F1QCY3
A_15_P100718	-0.440849	10.2937	-3.52271	0.00196138	0.0304164	-1.46667	NA	TC303348	NA
A_15_P149861	-0.440965	8.58497	-4.23354	0.000354092	0.011201	0.157671	NM_001024393.1	NM_001024393	NA
A_15_P110097	-0.441568	11.6351	-3.1885	0.00432034	0.0478903	-2.2077	NA	BI845355	B3DGC2	foxi3b
A_15_P543067	-0.442189	8.99162	-3.46989	0.00222425	0.0327016	-1.58515	NA	TC324038	NA
A_15_P531687	-0.443202	7.9863	-3.23902	0.00383815	0.0449912	-2.09712	XR_222927.2	TC326238	F1QAG0	LOC101882206
A_15_P422715	-0.444195	7.97714	-3.34061	0.00302167	0.039031	-1.87308	XM_005162054.2	TC342059	E9QFK7	dym
A_15_P333889	-0.444281	11.2178	-3.8002	0.00100874	0.0208671	-0.837997	NA	TC361576	NA
A_15_P118622	-0.444839	9.95638	-3.18614	0.00434422	0.0480058	-2.21285	NM_181330.3	NM_181330	Q8JGM5	hspd1
A_15_P304786	-0.44487	7.5948	-3.15888	0.00462987	0.0498178	-2.27227	NA	TC352885	NA
A_15_P117277	-0.444885	16.2076	-4.98861	5.73e-05	0.00391555	1.89932	XM_009296306.1	TC320425	F1QPW8	cirbpb
A_15_P345930	-0.445931	13.4655	-3.37889	0.0027602	0.0370849	-1.78813	XM_009302058.1	BC142901	F1R657
A_15_P204106	-0.446039	9.08627	-3.18938	0.00431142	0.047861	-2.20577	NA	ENSDART00000079155	NA
A_15_P545757	-0.447162	9.59634	-3.40708	0.00258193	0.035574	-1.72541	XM_009301825.1	ENSDART00000019439	D1LXJ2	npr2
A_15_P447115	-0.447176	9.09189	-3.43569	0.00241251	0.0341848	-1.6616	NA	EH605759	NA
A_15_P180196	-0.447257	7.48193	-4.06164	0.000536741	0.01421	-0.238619	NA	ENSDART00000076566	F1QMQ0
A_15_P178831	-0.447534	9.80491	-3.58969	0.00167157	0.0279164	-1.31584	XM_692864.6	XM_692864	A7E291	chd7
A_15_P352885	-0.447893	7.42184	-3.74664	0.00114742	0.0223931	-0.960054	NA	CT672906	NA
A_15_P199231	-0.448292	7.5946	-4.9303	6.59e-05	0.00425651	1.76547	XM_677932.7	ENSDART00000025254	E9QD53	crema
A_15_P114455	-0.44838	11.0989	-4.46753	0.000200983	0.00810126	0.6983	NM_001080691.1	NM_001080691	F1Q9H1	zgc:158254
A_15_P364340	-0.449377	7.75847	-4.74347	0.000103226	0.00548515	1.33545	NM_203484.1	NM_203484	Q8JFR2	cacna1da
A_15_P429920	-0.44979	8.28524	-4.11143	0.000475843	0.0131895	-0.123966	XM_009292510.1	CT591998	NA
A_15_P116618	-0.450302	14.5273	-3.45695	0.00229373	0.0332051	-1.6141	XM_005156487.2	NM_201079	NA
A_15_P206076	-0.450339	10.1958	-3.16301	0.0045854	0.0495524	-2.26327	XM_009302355.1	NM_001082826	B0R1D8
A_15_P263281	-0.451189	10.5209	-3.80169	0.00100511	0.0208509	-0.834578	XM_009302584.1	CN168062	NA
A_15_P515867	-0.451239	9.23767	-3.7698	0.00108526	0.021748	-0.907301	XM_009303057.1	NM_001017819	Q6DEK1	mllt3
A_15_P191501	-0.451672	7.83233	-3.89758	0.000797741	0.018161	-0.615344	XM_005160319.1	ENSDART00000012376	Q5TZ16	gabrr1
A_15_P498577	-0.45189	7.66666	-3.58729	0.00168119	0.0279393	-1.32126	XM_003197851.3	XM_689923	B8A5T0	espnlb
A_15_P140581	-0.452279	8.4145	-3.58198	0.00170265	0.0280944	-1.33324	NM_001076722.1	NM_001076722	NA
A_15_P166886	-0.45238	7.75321	-3.97111	0.000668012	0.0163353	-0.446728	XM_009306568.1	ENSDART00000076051	E7FEB1	opn4b
A_15_P168016	-0.452662	8.59533	-3.56417	0.00177665	0.0288483	-1.37338	XM_677926.3	ENSDART00000100131	F1QQC8	si:ch211-242e8.1
A_15_P145671	-0.45274	9.73365	-3.66032	0.00141154	0.0253017	-1.1561	XR_661568.1	ENSDART00000099541	P0CB65	srrm4
A_15_P382715	-0.452931	13.0816	-3.18724	0.00433309	0.0479828	-2.21045	NA	TC356527	NA
A_15_P167501	-0.453141	8.49748	-3.80653	0.000993485	0.0207236	-0.823552	XM_677830.5	ENSDART00000081936	A8DZA3	iqsec3b
A_15_P104152	-0.454061	13.1783	-3.20021	0.00420358	0.0472249	-2.18211	NM_001003432.2	NM_001003432	E9QF69	rpl18
A_15_P132811	-0.454573	13.2504	-3.86998	0.00085265	0.0189183	-0.678536	NM_200993.1	NM_200993	NA
A_15_P104950	-0.454651	11.1619	-3.78458	0.00104736	0.0212767	-0.873613	XM_009304597.1	NM_001001725	F1QW32	ift88
A_15_P158081	-0.455209	9.18795	-3.25394	0.003706	0.0440399	-2.06434	XM_009305505.1	ENSDART00000078444	X1WGS6
A_15_P117250	-0.455506	11.0403	-3.69861	0.00128769	0.0241028	-1.06924	NM_131556.2	NM_131556	E7FEY1	map3k14a
A_15_P145856	-0.45564	7.24673	-5.16997	3.71e-05	0.00301098	2.31427	XM_009301420.1	ENSDART00000099080	F1QIR6	si:ch211-135f11.6
A_15_P185741	-0.456765	7.30845	-3.47588	0.00219279	0.0324495	-1.57174	NA	ENSDART00000086732	NA
A_15_P105382	-0.457318	12.6159	-3.27364	0.00353829	0.0426803	-2.021	XM_005161395.2	NM_001013474	NA
A_15_P114446	-0.458948	8.99172	-4.28761	0.00031065	0.0104188	0.282523	NM_001024923.1	NM_001024923	Q5XJL3	smg5
A_15_P114243	-0.459635	14.6001	-3.50305	0.00205543	0.0312906	-1.51081	NM_131874.1	NM_131874	NA
A_15_P568662	-0.45979	7.22616	-3.3243	0.00314031	0.0397692	-1.9092	XM_686654.5	XM_686654	B0R0F9	CH211-208M1.5-001
A_15_P173426	-0.461022	10.4469	-3.35404	0.00292728	0.038281	-1.84331	NM_001045367.1	NM_001045367	F1QVT4	fam169aa
A_15_P384515	-0.461314	14.5076	-3.77266	0.00107782	0.0216764	-0.900782	NA	TC357073	NA
A_15_P117991	-0.462021	11.1111	-4.15961	0.000423475	0.0124144	-0.0129001	XM_009295121.1	XM_001920574	NA
A_15_P207021	-0.462063	10.5507	-3.79121	0.00103078	0.0211091	-0.85849	XM_005159035.2	NM_001083061	A0A0G2KRN0
A_15_P201276	-0.462151	7.64389	-3.19865	0.00421901	0.0473035	-2.18554	XM_005167449.2	ENSDART00000083033	A9JRA4	sik1
A_15_P415945	-0.462418	8.35215	-4.40721	0.000232562	0.00874996	0.558888	NM_001123288.1	TC329742	E9QCY5	grip2a
A_15_P235106	-0.463047	7.99912	-4.48628	0.000192076	0.00791747	0.741616	XM_009296245.1	ENSDART00000090204	Q1L984	frem1b
A_15_P120361	-0.463606	15.6452	-4.18489	0.000398342	0.0119898	0.0454085	NM_200743.1	NM_200743	NA
A_15_P116316	-0.463907	10.1196	-3.16205	0.00459568	0.0495927	-2.26536	XM_005171566.2	NM_201449	NA
A_15_P354775	-0.464262	7.81696	-3.68184	0.00134057	0.0246401	-1.10731	NA	CT719517	E9QBT4
A_15_P249556	-0.46473	12.5724	-3.39323	0.00266809	0.0363262	-1.75626	NM_001163293.1	EG577285	F1QDZ9
A_15_P368380	-0.465062	7.42305	-3.43833	0.00239744	0.0341334	-1.6557	NA	EB910616	NA
A_15_P551552	-0.466021	11.0779	-3.56439	0.00177572	0.0288483	-1.37289	NA	TC344549	Q7ZYY7	si:busm1-180o5.3
A_15_P113780	-0.466378	7.26031	-3.42092	0.00249855	0.0349299	-1.69455	NM_001113340.1	NM_001113340	NA
A_15_P535112	-0.466575	7.35397	-4.6498	0.000129386	0.00623947	1.11935	XM_009303907.1	TC359731	B0V2R4	notch2
A_15_P109893	-0.466822	14.2378	-3.31696	0.00319513	0.0401612	-1.92543	NM_198374.1	NM_198374	NA
A_15_P181696	-0.467265	7.47293	-5.16637	3.75e-05	0.00301098	2.30606	XM_683237.5	ENSDART00000001821	F1R8E0	prf1.3
A_15_P149111	-0.468134	8.81015	-4.42039	0.000225264	0.00856155	0.589342	NM_001008591.1	NM_001008591	Q5SPI1	tmem181
A_15_P264736	-0.468677	8.52949	-3.37477	0.00278726	0.0371723	-1.7973	XM_002666467.3	XM_683597	NA
A_15_P592857	-0.468776	11.3934	-3.48616	0.00213979	0.0320311	-1.54869	XM_009303618.1	XM_683842	E7F0P4
A_15_P163411	-0.469043	8.29149	-4.35813	0.000261894	0.00944606	0.445465	NM_001017802.1	NM_001017802	NA
A_15_P120680	-0.47138	7.9112	-5.51787	1.63e-05	0.00185417	3.10308	XM_009292097.1	ENSDART00000013571	F1Q523	epn1
A_15_P204216	-0.471951	8.76716	-3.58426	0.00169341	0.027983	-1.3281	XM_009292361.1	ENSDART00000087537	F8W419	epb41l4b
A_15_P371675	-0.472163	8.05417	-4.57688	0.000154296	0.00709526	0.95097	XM_009302161.1	ENSDART00000022620	F1QAQ8
A_15_P105487	-0.472164	11.479	-3.2837	0.00345553	0.0421501	-1.99884	XM_009297021.1	TC363488	NA
A_15_P202546	-0.472298	8.6078	-4.4331	0.000218441	0.00840191	0.618723	XM_009292844.1	ENSDART00000081651	E7FD31
A_15_P353385	-0.472711	8.01707	-3.37084	0.00281328	0.0373727	-1.80602	NA	CT692835	NA
A_15_P180396	-0.473511	11.554	-4.10592	0.00048222	0.0132163	-0.136645	NM_001172556.1	ENSDART00000033069	Q7SZR8	bxdc2
A_15_P182086	-0.475374	7.49371	-3.74229	0.00115948	0.0225892	-0.969959	XM_009294055.1	NM_001113473	A9XPA1	slc9a3.1
A_15_P147941	-0.476578	12.7947	-3.31507	0.0032094	0.0402002	-1.92961	NM_200357.1	NM_200357	F1R6R6	far1
A_15_P175696	-0.477338	8.33425	-3.33271	0.00307855	0.0394444	-1.89058	NM_001077392.2	NM_001077392	Q0PIA0	hcrt
A_15_P204616	-0.477465	10.4101	-3.75856	0.00111502	0.0220875	-0.932921	NM_131442.1	NM_131442	Q9YI01	gbp
A_15_P105768	-0.477681	8.53917	-3.18779	0.00432751	0.0479448	-2.20925	NM_001029972.2	NM_001029972	F1QY19	zgc:114041
A_15_P136106	-0.4788	7.77941	-3.5536	0.00182206	0.0292888	-1.39719	XM_690467.6	ENSDART00000022861	F1QL14	itga11b
A_15_P168556	-0.479742	8.5542	-3.56505	0.00177291	0.0288294	-1.37139	XM_009293807.1	NM_001017682	A3KPS4	sema6dl
A_15_P176651	-0.480469	13.0076	-5.17292	3.69e-05	0.00301098	2.321	NM_001037698.1	NM_001037698	A0A0G2L9K3
A_15_P170561	-0.480685	11.4145	-3.60043	0.00162918	0.0275304	-1.29159	NM_001079950.1	NM_001079950	NA
A_15_P198776	-0.480849	8.65685	-3.62084	0.00155154	0.0268248	-1.24547	XM_679066.7	ENSDART00000099124	K7DYM4	rbm33b
A_15_P410305	-0.481392	8.84718	-3.15783	0.00464125	0.0498761	-2.27456	NM_001256723.1	ENSDART00000057736	A0A0B5JSF5	c8b
A_15_P182856	-0.481407	9.23102	-4.76451	9.81e-05	0.00536795	1.38396	NM_001214910.1	ENSDART00000076938	A8E7N7	pogza
A_15_P205436	-0.481516	8.94807	-3.48557	0.00214281	0.0320549	-1.55002	XM_009302567.1	NM_001045183	Q20JQ3	scn8ab
A_15_P136231	-0.481663	10.3108	-3.59324	0.00165745	0.0278194	-1.30784	XM_005162972.1	ENSDART00000104734	F1QNR8	ireb2
A_15_P100859	-0.481926	7.75976	-4.55146	0.00016407	0.0072281	0.892248	XM_009294964.1	NM_001018134	Q588C2	dnmt3aa
A_15_P115611	-0.482151	8.52199	-3.85336	0.000887512	0.0193595	-0.716565	XM_005157048.2	TC323455	F1QN08
A_15_P107412	-0.482194	12.5796	-3.4253	0.00247277	0.0346992	-1.6848	XM_005164731.2	NM_213020	F1QTT0	man2b1
A_15_P258931	-0.483426	8.4228	-5.25743	3.02e-05	0.00271563	2.51356	NM_001044823.1	NM_001044823	Q1LWG0	cx39.4
A_15_P167866	-0.484361	11.1804	-3.69888	0.00128687	0.0241028	-1.06863	XM_009293561.1	ENSDART00000090186	E7F1S0	vps13c
A_15_P113969	-0.484398	10.561	-3.90419	0.000785138	0.0180443	-0.600222	XM_009291301.1	XM_001920459	F1QXY8
A_15_P171206	-0.484719	7.8459	-3.5165	0.00199065	0.0306058	-1.48063	NM_001076718.1	NM_001076718	A3KQJ0	adam28
A_15_P587007	-0.485267	7.30607	-3.30526	0.00328448	0.040804	-1.95128	NA	A_15_P587007	E7F297	dgkb
A_15_P144951	-0.485399	8.53432	-3.28114	0.00347639	0.0422977	-2.00448	XR_662229.1	ENSDART00000029992	NA
A_15_P103366	-0.485573	10.3131	-4.72404	0.000108173	0.00562802	1.29065	XM_005157040.2	ENSDART00000074738	B8A6I2	zfyve21
A_15_P108981	-0.485949	13.7286	-4.20855	0.000376172	0.0115869	0.0999936	NA	TC363698	NA
A_15_P206011	-0.486894	13.0107	-3.19599	0.00424534	0.047493	-2.19135	XM_009294770.1	NM_001045115	NA
A_15_P331096	-0.487609	8.64254	-3.19132	0.00429195	0.0477631	-2.20154	NA	TC360699	NA
A_15_P110405	-0.487678	9.30359	-3.55706	0.00180709	0.0291947	-1.38941	NM_001017400.1	ENSDART00000080061	A0A0G2KD09
A_15_P186406	-0.488456	9.78153	-4.08544	0.000506709	0.0137394	-0.18381	XM_679004.7	ENSDART00000102910	E7EZG5	cntn3b
A_15_P604192	-0.488646	9.93068	-3.64765	0.00145505	0.0257771	-1.1848	NA	TC358606	NA
A_15_P187356	-0.489377	12.4723	-4.75841	9.96e-05	0.00539343	1.3699	XM_682953.7	ENSDART00000103774	NA
A_15_P131076	-0.489906	7.57017	-3.41973	0.00250564	0.0349396	-1.69722	NM_001024949.1	NM_001024949	NA
A_15_P425775	-0.490023	8.60043	-3.5475	0.00184876	0.0295697	-1.41092	NA	CT599177	B0JZP9	slc7a10a
A_15_P106669	-0.490297	7.50064	-4.20574	0.000378739	0.0116286	0.093511	XR_117991.3	EH459000	NA
A_15_P228716	-0.492048	8.70546	-5.68482	1.1e-05	0.00154345	3.47758	XM_005159207.2	EB918916	A3KQN8	dhx36
A_15_P203951	-0.492317	7.74495	-4.06035	0.000538411	0.0142374	-0.241575	XM_005157897.2	ENSDART00000080372	E2E3F4	dbpb
A_15_P137026	-0.492608	12.2044	-3.89943	0.000794189	0.0181291	-0.611107	XM_003201465.2	ENSDART00000103300	E7EXU3
A_15_P197881	-0.492921	9.83108	-3.36312	0.00286514	0.0378374	-1.82317	XM_009307500.1	ENSDART00000015664	B8JHS9	pcnx
A_15_P540947	-0.493084	13.002	-3.49063	0.00211717	0.031884	-1.53869	XM_005160487.2	TC323167	NA
A_15_P116682	-0.493337	10.026	-3.16785	0.00453388	0.0491624	-2.25273	NM_201182.2	NM_201182	E9QEE7	bcs1l
A_15_P402745	-0.493907	12.4597	-4.04729	0.000555692	0.0144958	-0.271639	XM_005162120.2	EH537206	E7EYJ9
A_15_P131451	-0.494323	7.82824	-3.83593	0.000925572	0.0197667	-0.756402	XM_005163158.2	NM_130970	P53405	isl1
A_15_P114149	-0.494366	10.4126	-3.53963	0.00188382	0.029917	-1.42863	XM_009294965.1	XM_688124	F1QCW8	si:ch211-220i18.4
A_15_P114557	-0.494981	7.70666	-3.42751	0.00245978	0.0345738	-1.67985	XM_009298047.1	CK028060	NA
A_15_P192701	-0.495571	8.54738	-3.59325	0.00165738	0.0278194	-1.30779	XM_005167176.2	NM_001039815	Q29ST6	adora2aa
A_15_P586072	-0.495835	7.79394	-4.10949	0.000478075	0.0132004	-0.128424	NA	CD606350	R4GDT3	adgre5b.2
A_15_P136096	-0.496359	11.3429	-4.00049	0.000622234	0.0156073	-0.379231	XM_009297696.1	ENSDART00000093291	X1WE45
A_15_P256276	-0.497014	8.4757	-4.97414	5.93e-05	0.00400481	1.86613	XM_009302296.1	XM_001332374	E7FA64
A_15_P171651	-0.497169	10.6919	-4.22305	0.000363193	0.0113271	0.133472	NM_213507.1	NM_213507	NA
A_15_P419790	-0.497218	8.15436	-4.45724	0.000206049	0.00818498	0.674515	XM_005173441.2	TC341062	NA
A_15_P368450	-0.497522	11.6041	-3.2292	0.00392754	0.0454096	-2.11864	XM_692940.7	ENSDART00000013170	E7FDX9	kif26ba
A_15_P193046	-0.497787	9.96835	-3.6346	0.00150127	0.0263004	-1.21435	XM_009294157.1	NM_131340	Q9PVE4-2
A_15_P163911	-0.499078	9.0234	-3.58746	0.00168049	0.0279393	-1.32087	NM_001083565.1	NM_001083565	NA
A_15_P108955	-0.499258	10.8564	-3.43302	0.00242784	0.0342618	-1.66756	XM_686856.6	ENSDART00000061723	E7EZQ2	tmem198a
A_15_P119432	-0.499739	12.0088	-5.18823	3.56e-05	0.00292815	2.35593	XM_009291876.1	CT656069	NA
A_15_P403710	-0.500123	7.70807	-3.64401	0.00146782	0.0258968	-1.19306	XM_009297769.1	XR_029902	NA
A_15_P435930	-0.500162	9.90009	-4.22248	0.000363694	0.0113271	0.132156	XM_683221.5	TC332725	NA
A_15_P148116	-0.500341	11.2132	-3.60685	0.00160435	0.0273582	-1.27709	XM_005167998.2	NM_001007332	Q5U3G2	trmt10c
A_15_P577252	-0.500912	11.0388	-3.3979	0.00263871	0.0360726	-1.74585	NM_001089348.1	NM_001089348	A4IG33	chsy3
A_15_P112123	-0.501827	9.29489	-3.27067	0.00356316	0.0428879	-2.02756	NA	NM_001008601	NA
A_15_P196926	-0.502418	9.84245	-3.9651	0.000677776	0.0164388	-0.460521	XM_009307068.1	ENSDART00000102748	B8A5N8
A_15_P145726	-0.502571	8.68533	-3.48874	0.00212671	0.0319518	-1.54292	XM_005165085.2	ENSDART00000099378	F1RBB7	fam214b
A_15_P192746	-0.502861	8.3821	-3.59811	0.00163824	0.0276417	-1.29682	NM_198914.2	NM_198914	Q6Y597	sult2st1
A_15_P135511	-0.503597	9.12295	-3.5236	0.00195725	0.0303943	-1.46468	XM_009305235.1	ENSDART00000092524	E7F916	rasa3
A_15_P121224	-0.50473	12.3333	-4.67222	0.000122572	0.00609966	1.1711	NM_213157.1	NM_213157	F1R238	sfrp2
A_15_P414275	-0.504784	14.2288	-3.35878	0.00289471	0.0380487	-1.83281	NM_131294.1	TC329049	B2GRH9	sod1
A_15_P454460	-0.50538	10.0771	-4.35971	0.000260897	0.00944606	0.449106	NA	DN835180	Q5TLD5	fgf7
A_15_P465340	-0.505933	9.85838	-4.31304	0.000292098	0.0100615	0.34128	XM_009297502.1	CK706854	NA
A_15_P565672	-0.506108	7.679	-3.57615	0.00172654	0.0283995	-1.34639	XM_009301416.1	ENSDART00000080653	NA
A_15_P455580	-0.506125	10.2168	-3.64576	0.00146167	0.025849	-1.18909	NA	AW826479	NA
A_15_P112242	-0.506149	11.7104	-4.58282	0.000152097	0.00706555	0.964692	XM_009293545.1	NM_200979	Q6P937	clta
A_15_P135531	-0.506417	10.528	-5.16352	3.77e-05	0.00301974	2.29957	XM_009293287.1	NM_001076769	F8W2J7	tfb1m
A_15_P106943	-0.507383	13.0346	-4.09905	0.000490309	0.0133593	-0.152485	NM_001037384.1	NM_001037384	NA
A_15_P474615	-0.508054	11.7177	-3.36109	0.0028789	0.037938	-1.82767	NA	TC335950	NA
A_15_P192326	-0.508716	9.62992	-3.34083	0.00302013	0.039031	-1.87261	XM_009294673.1	ENSDART00000058498	F1R737	fryl
A_15_P219086	-0.508817	8.11009	-4.10701	0.00048095	0.0132163	-0.134133	NM_001245962.1	ENSDART00000074354	D6RUV4	sbno2a
A_15_P109759	-0.509271	10.5412	-3.57395	0.00173563	0.0284833	-1.35134	NA	NM_001003639	E9QIJ2	mapkap1
A_15_P206401	-0.510868	8.9845	-4.21935	0.000366464	0.0113975	0.124922	NM_001012368.2	NM_001012368	E7FDR2
A_15_P158891	-0.511091	9.08051	-3.90252	0.000788306	0.0180561	-0.604045	XM_009300014.1	ENSDART00000010266	H9GX86
A_15_P157541	-0.511839	10.4148	-3.39171	0.00267772	0.0364352	-1.75964	XM_003201609.2	ENSDART00000021208	A0A0G2KLX0	rabgap1
A_15_P199636	-0.512701	9.46133	-3.72243	0.00121613	0.0232089	-1.01512	XM_003197987.3	ENSDART00000097799	B5WY03	ftr39
A_15_P107078	-0.51276	8.26504	-3.19505	0.0042547	0.047493	-2.1934	XM_009303022.1	NM_001114559	A8WGQ0	serpine1
A_15_P172551	-0.51335	12.336	-3.21579	0.00405297	0.0461021	-2.14803	XM_009299949.1	NM_001100066	NA
A_15_P164361	-0.513538	11.1368	-4.65335	0.000128282	0.00622638	1.12755	NM_001003416.2	NM_001003416	B2GRD6	med19b
A_15_P196376	-0.515483	7.74138	-4.14941	0.000434063	0.0125918	-0.0364292	XM_009300282.1	NM_001030154	Q2HX28	abcc9
A_15_P194371	-0.515989	15.2645	-3.35398	0.00292775	0.038281	-1.84346	XM_009293364.1	NM_199333	Q6NXD1	pkma
A_15_P101756	-0.516168	8.9376	-4.12096	0.000464994	0.0131158	-0.102001	XM_686367.5	XM_686367	NA
A_15_P155701	-0.517555	11.0164	-3.21563	0.00405449	0.0461021	-2.14838	NM_001003988.1	NM_001003988	Q68EG6	xrcc1
A_15_P106548	-0.518386	14.0061	-3.73715	0.00117389	0.0227711	-0.981658	NM_001002415.2	NM_001002415	NA
A_15_P319191	-0.518565	8.84112	-3.25396	0.00370584	0.0440399	-2.0643	NA	TC344403	B0R065	rcan1a
A_15_P195361	-0.518595	9.06306	-3.20695	0.00413782	0.0467674	-2.16739	XM_005173612.2	NM_001045470	A0A0H2UKU6	fam168a
A_15_P165882	-0.519933	7.99181	-3.38191	0.00274055	0.036976	-1.78142	XM_009291916.1	ENSDART00000085645	A8HAL1	usp16
A_15_P136946	-0.520085	8.72288	-3.19016	0.00430363	0.0478219	-2.20408	XM_680728.6	ENSDART00000046355	X1WFB5	si:ch211-147k10.5
A_15_P260281	-0.520585	11.4611	-3.48628	0.00213918	0.0320311	-1.54843	NM_001098751.1	NM_001098751	NA
A_15_P134771	-0.520733	11.785	-4.29329	0.000306407	0.0103425	0.295645	NM_001243164.1	BC095287	F1QSL8	scospondin
A_15_P428780	-0.52211	11.0201	-3.63124	0.0015134	0.0264304	-1.22196	NA	CT606542	NA
A_15_P101772	-0.522232	8.97595	-3.62671	0.00152991	0.0266389	-1.23221	XM_009301779.1	XM_684647	I1V1W6	snapc4
A_15_P583812	-0.523139	7.51778	-3.98389	0.000647705	0.0160745	-0.417379	XR_225307.2	AL918874	NA
A_15_P323141	-0.523622	10.6188	-3.59113	0.00166581	0.0278927	-1.31259	NM_001128554.1	XM_700907	B0V2S0	doc2d
A_15_P110380	-0.524	13.7605	-4.92474	6.68e-05	0.00428901	1.75269	NM_199707.1	NM_199707	NA
A_15_P180461	-0.524013	9.21619	-3.26231	0.0036338	0.0435047	-2.04593	XM_009295205.1	NM_001098488	F1R446	spna2
A_15_P108587	-0.524329	10.6751	-5.06404	4.78e-05	0.00350386	2.07217	XM_005170437.2	NM_207052	F1QKB5	ror1
A_15_P467835	-0.524342	7.44848	-4.76072	9.9e-05	0.00537651	1.37522	NA	TC354361	NA
A_15_P435030	-0.524741	11.9231	-5.78968	8.63e-06	0.00134239	3.71127	XM_009298635.1	NM_199740	B8JJS9	ccnl1b
A_15_P110685	-0.525002	9.98373	-3.46173	0.00226779	0.0330224	-1.60339	NM_001040347.1	NM_001040347	Q1RLP3	zgc:136971
A_15_P118485	-0.52536	8.00796	-5.29587	2.75e-05	0.0026153	2.60094	XM_009306752.1	ENSDART00000076208	E7FAZ7	srcap
A_15_P103626	-0.525495	10.0662	-3.20336	0.00417269	0.0470193	-2.17523	XM_009294765.1	NM_001111169	G8JL12	dpf3
A_15_P196251	-0.526627	8.64957	-4.45547	0.000206934	0.00818498	0.670422	NM_199807.1	NM_199807	Q7ZVI8	nploc4
A_15_P247626	-0.526696	8.89858	-3.19475	0.00425761	0.047493	-2.19404	NA	EB990553	F1R8I8	si:ch211-156p11.1
A_15_P523747	-0.526958	12.5137	-4.34154	0.000272628	0.00970384	0.407117	NA	CT657596	NA
A_15_P106610	-0.52763	9.62839	-3.4432	0.00236989	0.0339135	-1.64483	NA	TC311578	NA
A_15_P180926	-0.52813	11.5513	-3.22607	0.00395651	0.04544	-2.12551	XM_009295434.1	ENSDART00000101184	F1QZ95
A_15_P311521	-0.52815	8.58327	-4.27108	0.000323332	0.010597	0.244349	XM_009296924.1	XM_691362	E9QFE9	syt6a
A_15_P358105	-0.528471	7.82963	-3.41961	0.00250634	0.0349396	-1.69748	NA	CT594644	NA
A_15_P495527	-0.528596	12.9278	-4.07064	0.000525186	0.0140534	-0.217904	NA	CT705612	NA
A_15_P339060	-0.528789	8.6202	-3.97264	0.000665543	0.0163123	-0.443208	XM_009300371.1	TC363185	Q6P0X9	orc5
A_15_P100571	-0.529051	8.10978	-3.973	0.000664967	0.0163123	-0.442385	NM_001013569.2	NM_001013569	Q5BLF0	nmd3
A_15_P483810	-0.529395	14.0939	-4.14602	0.000437637	0.0126558	-0.0442428	XM_685177.7	TC348542	NA
A_15_P314821	-0.52954	10.7288	-3.55513	0.00181542	0.029224	-1.39375	NA	EB938889	NA
A_15_P604837	-0.529589	8.35735	-3.73595	0.00117726	0.0227788	-0.984367	NA	BC160620	A0A0G2KMB1	ipcef1
A_15_P115137	-0.530485	13.2499	-3.22768	0.00394161	0.0454096	-2.12199	XM_009296515.1	NM_001003839	NA
A_15_P528587	-0.531255	10.0705	-4.85845	7.83e-05	0.00470559	1.60029	XM_005162821.2	NM_001039930	Q29RB3	rnpc3
A_15_P159531	-0.531443	10.0883	-3.32689	0.00312114	0.0397436	-1.90346	NM_001277130.1	ENSDART00000066945	F1QEB6	lamb1b
A_15_P542372	-0.533561	13.095	-4.0213	0.000591714	0.0151471	-0.331398	NA	CT626609	NA
A_15_P165556	-0.533738	8.28047	-5.03587	5.11e-05	0.00364098	2.00765	XM_688861.5	ENSDART00000087246	X1WDY6
A_15_P103275	-0.533891	14.8312	-4.20769	0.000376959	0.0115952	0.0980035	NM_199980.1	NM_199980	NA
A_15_P115865	-0.53414	13.3419	-4.0173	0.000597463	0.0152368	-0.340594	NM_001002566.1	NM_001002566	NA
A_15_P172711	-0.534348	8.06357	-3.24894	0.00374982	0.0443901	-2.07534	NM_001035265.1	NM_001035265	NA
A_15_P284316	-0.534811	12.1575	-4.54201	0.000167861	0.0073518	0.870408	XR_225138.2	NM_131602	Q6DHV2	dedd1
A_15_P185221	-0.535496	9.30917	-4.81457	8.7e-05	0.00500136	1.49928	NM_001007038.1	NM_001007038	M1FT22	abcc4
A_15_P112099	-0.535678	13.3545	-4.65408	0.000128057	0.00622638	1.12922	NA	ENSDART00000077578	X1WEK4	maza
A_15_P148006	-0.535706	11.8746	-4.27509	0.000320206	0.0105593	0.253615	NM_001077544.1	NM_001077544	NA
A_15_P207186	-0.535856	12.8775	-5.00241	5.54e-05	0.00385557	1.93097	XM_005167152.2	NM_213473	B0V360	mapk4
A_15_P132466	-0.536188	11.1085	-3.72626	0.00120501	0.0230556	-1.00643	XM_005161299.2	NM_001003853	Q50J55	st6gal1
A_15_P157136	-0.536217	10.7112	-3.56045	0.0017925	0.0290217	-1.38176	XM_009297634.1	ENSDART00000066556	E7FH60	c24h7orf50
A_15_P402870	-0.536687	11.3111	-3.92488	0.000746888	0.0174642	-0.552785	NA	DT883219	NA
A_15_P136796	-0.537859	9.41683	-4.11688	0.0004696	0.0131301	-0.11139	XM_005170680.2	NM_200880	Q6P3L8	dusp8a
A_15_P259791	-0.5403	9.81819	-3.27681	0.00351207	0.0425012	-2.01404	XM_009306894.1	ENSDART00000054593	E7FH45	jakmip3
A_15_P174706	-0.540736	14.6983	-3.39514	0.00265603	0.0362067	-1.752	NM_001020512.1	NM_001020512	NA
A_15_P201411	-0.541329	9.27602	-3.43556	0.00241324	0.0341848	-1.66188	XM_009304637.1	ENSDART00000059652	E9QIK8	rev1
A_15_P206336	-0.541861	7.93941	-4.46728	0.000201105	0.00810126	0.697718	NM_001006009.1	NM_001006009	Q5XJ31	zgc:103755
A_15_P201506	-0.542341	8.30178	-3.54376	0.00186537	0.0297081	-1.41935	XM_005167521.2	ENSDART00000101588	A5YC96	ackr3a
A_15_P187166	-0.54256	9.93873	-3.16167	0.00459976	0.0496128	-2.26618	XM_688664.7	ENSDART00000104237	E9QH98	tmem104
A_15_P115142	-0.542759	12.9405	-3.41675	0.00252342	0.0351243	-1.70386	NM_153658.1	NM_153658	Q32PR9	kcnk5a
A_15_P207926	-0.542914	7.51776	-4.538	0.000169497	0.00739456	0.861137	XM_009294290.1	NM_001083090	Q1LWM5	si:ch211-194e15.5
A_15_P114677	-0.542931	10.0398	-4.12132	0.00046459	0.0131158	-0.101173	NM_001014292.2	NM_001014292	NA
A_15_P518877	-0.543131	10.8398	-4.576	0.000154627	0.00709526	0.948921	NM_001114741.1	NM_001114741	F1QQI1	hps3
A_15_P573272	-0.543603	8.33056	-3.24453	0.00378877	0.0446684	-2.08501	NA	EH452129	NA
A_15_P272856	-0.544648	7.53447	-4.5564	0.000162123	0.00717764	0.90366	NA	CD758834	NA
A_15_P114584	-0.54485	8.58178	-3.25806	0.00367028	0.0437778	-2.05528	XM_009305172.1	ENSDART00000040308	E7FB37	ptbp3
A_15_P209901	-0.546577	10.0184	-3.6225	0.00154539	0.0267597	-1.24172	NM_213300.1	NM_213300	NA
A_15_P109255	-0.546982	9.24289	-4.04991	0.000552181	0.0144958	-0.265609	XM_005172104.2	TC338661	Q567X1	ch25hl1.1
A_15_P119461	-0.546997	10.0709	-4.52911	0.000173181	0.00751143	0.840585	XM_005158195.2	XM_001345775	F1R1D1	ptpn23a
A_15_P192806	-0.547362	9.57888	-3.39504	0.00265665	0.0362067	-1.75222	NM_001003536.1	NM_001003536	A0A0G2L8U4	LOC100536580
A_15_P189396	-0.548337	10.3671	-3.31466	0.00321249	0.0402002	-1.93051	XM_005167042.2	NM_001143977	Q6ZM74	sypa
A_15_P469650	-0.548876	10.3165	-3.61655	0.00156755	0.0270391	-1.25517	NA	TC354933	NA
A_15_P241366	-0.55044	11.1511	-4.15027	0.000433159	0.0125818	-0.0344425	XM_001338801.3	XM_001338801	NA
A_15_P107503	-0.550475	9.40251	-4.21769	0.000367938	0.0114145	0.121095	XM_005162296.2	NM_131113	NA
A_15_P132151	-0.550889	7.94931	-3.31067	0.00324286	0.0403988	-1.93933	NM_212779.1	NM_212779	Q90Z78	mpx
A_15_P116913	-0.5509	10.852	-3.71425	0.00124027	0.0235493	-1.03373	NM_001007152.1	NM_001007152	NA
A_15_P113993	-0.551209	9.62078	-4.53816	0.00016943	0.00739456	0.861518	NM_200690.1	NM_200690	A0A0G2KHM6	pxdn
A_15_P451960	-0.551672	11.4185	-4.06279	0.000535242	0.0142039	-0.235958	NA	BC155306	NA
A_15_P407690	-0.552817	7.56126	-5.41249	2.09e-05	0.00218177	2.86527	XM_686786.4	AW232403	E7EXU9
A_15_P145421	-0.553202	11.2702	-3.44236	0.00237463	0.0339597	-1.64671	XM_695376.6	ENSDART00000009286	E7F7L6
A_15_P133802	-0.553309	9.56252	-4.00531	0.000615043	0.0154789	-0.368177	XM_005157966.2	BC059616	F8W4M9	mpp6a
A_15_P291006	-0.553369	7.21618	-4.10471	0.000483635	0.0132163	-0.139434	XM_003200085.3	XM_001334122	E7FA88	si:ch211-181d7.3
A_15_P205971	-0.553381	15.6967	-4.24431	0.000344974	0.0110668	0.182549	NM_130933.1	NM_130933	F1R3W5	emilin3a
A_15_P425950	-0.554307	7.2502	-3.30351	0.00329805	0.0409046	-1.95514	NA	CT721445	NA
A_15_P340440	-0.554367	7.74881	-3.69081	0.00131205	0.0243231	-1.08697	NA	TC363584	NA
A_15_P106337	-0.555225	10.2433	-4.27718	0.000318588	0.0105525	0.258449	NA	TC325336	NA
A_15_P116634	-0.555618	12.3293	-3.15986	0.00461927	0.0497275	-2.27013	XM_005159001.2	NM_200575	NA
A_15_P145791	-0.556703	8.13451	-4.92861	6.61e-05	0.00426151	1.76159	XM_009301413.1	ENSDART00000040844	A0A0G2KKD9	LOC103911065
A_15_P181991	-0.556894	8.79241	-5.95387	5.9e-06	0.0010494	4.07468	XM_684255.7	ENSDART00000104632	NA
A_15_P528417	-0.557521	11.4088	-4.37532	0.000251225	0.0092352	0.485174	XM_009296867.1	XM_001920222	F1QKL6	inpp5ja
A_15_P234916	-0.557992	7.53526	-5.7833	8.75e-06	0.00134452	3.69708	NA	EH602733	NA
A_15_P116641	-0.558052	13.7926	-4.93495	6.51e-05	0.00423368	1.77615	XM_688787.7	XM_688787	Q501V2	rmnd1
A_15_P100785	-0.558599	9.28825	-3.26988	0.00356971	0.0428977	-2.02928	XM_005166068.2	NM_001005988	E7FA28	slc12a5a
A_15_P423350	-0.558878	7.56341	-3.50949	0.00202415	0.0309244	-1.49636	NA	TC342264	NA
A_15_P103144	-0.558888	10.7638	-6.04227	4.81e-06	0.000946421	4.26902	XM_009292097.1	NM_213362	NA
A_15_P109320	-0.559055	10.3662	-3.99783	0.000626258	0.0156732	-0.385362	NM_001017613.1	NM_001017613	Q568J2	abhd4
A_15_P175026	-0.559295	12.0013	-3.57445	0.00173357	0.0284788	-1.35022	XM_009295739.1	NM_001024377	NA
A_15_P161031	-0.559324	7.47958	-3.30738	0.00326811	0.0406456	-1.9466	NM_213422.2	NM_001037428	F1QDJ7	skp2
A_15_P103846	-0.560084	13.6554	-3.21616	0.00404951	0.0460945	-2.14723	XM_005169264.1	NM_001128327	NA
A_15_P162661	-0.560995	9.26792	-4.33655	0.000275939	0.00972903	0.395595	NM_205735.1	NM_205735	Q6QUY1	pard3
A_15_P582042	-0.561154	9.39015	-4.96915	6e-05	0.00402242	1.85467	NA	TC320301	A2BFS0	spon1b
A_15_P115604	-0.561254	10.2654	-3.77571	0.00106995	0.0215954	-0.893829	NM_213074.1	NM_213074	NA
A_15_P112336	-0.56155	13.0571	-3.50759	0.00203335	0.0310176	-1.50063	NM_200595.1	NM_200595	NA
A_15_P487285	-0.562209	9.12039	-3.49909	0.00207491	0.0314855	-1.5197	NA	TC349657	E7EXN1	si:ch211-189k9.2
A_15_P566092	-0.562376	11.946	-3.70939	0.00125482	0.023702	-1.04477	XM_005170161.2	NM_001114925	F1QZ02	btbd6a
A_15_P351050	-0.562402	9.2201	-4.27822	0.000317787	0.0105493	0.260852	XR_662850.1	CT688451	Q2PRB2	or131-1
A_15_P192286	-0.562688	10.1691	-4.56622	0.000158321	0.00710039	0.926346	XM_003200703.3	ENSDART00000004209	F1QMM1	mdn1
A_15_P102623	-0.562842	7.8002	-4.06565	0.000531556	0.0141395	-0.229379	NA	TC303241	NA
A_15_P334954	-0.563472	8.55869	-4.66097	0.000125944	0.00617981	1.14514	NA	TC361905	I3ITN3	fbxl16
A_15_P152736	-0.56403	14.8129	-4.60349	0.00014469	0.00680195	1.01243	NM_001013563.2	NM_001013563	F1R7W4	epx
A_15_P145796	-0.564333	8.70937	-3.71021	0.00125234	0.0236885	-1.04289	XR_661592.1	ENSDART00000080644	NA
A_15_P141866	-0.564418	8.66053	-4.1045	0.000483882	0.0132163	-0.139921	XM_009291802.1	NM_001030182	Q4VCI4	etv1
A_15_P480375	-0.564649	10.9482	-4.33306	0.000278278	0.00978073	0.387539	NA	CT680921	NA
A_15_P136576	-0.564912	8.35885	-4.26987	0.000324278	0.010597	0.241561	XM_005174316.2	ENSDART00000104034	F1R6R6	far1
A_15_P229136	-0.56509	7.69384	-5.0136	5.39e-05	0.00378029	1.95662	XM_009297999.1	ENSDART00000027465	X1WGU9
A_15_P115202	-0.565403	8.824	-3.52453	0.00195291	0.0303943	-1.46259	XR_223309.2	EG579393	NA
A_15_P138161	-0.56555	9.82994	-4.32466	0.000283997	0.0098838	0.368122	XM_009296245.1	NM_001137658	Q1L984	frem1b
A_15_P194301	-0.565847	8.47005	-4.62353	0.000137855	0.00656318	1.05871	NM_001077731.1	NM_001077731	D3TI67	prlh
A_15_P272196	-0.566316	12.2114	-3.20255	0.00418066	0.0470618	-2.17701	NA	TC314217	F1QPM8
A_15_P104712	-0.566375	11.2033	-3.80748	0.000991216	0.0206956	-0.821384	NM_212932.1	NM_212932	NA
A_15_P106675	-0.566564	15.9815	-4.68743	0.000118157	0.00598093	1.20619	NM_200020.1	NM_200020	NA
A_15_P113877	-0.567402	9.2875	-3.4962	0.00208924	0.0316023	-1.52618	NM_201158.1	NM_201158	Q1RLW2	zgc:136767
A_15_P158541	-0.56768	12.2768	-3.22767	0.0039417	0.0454096	-2.12201	NM_001128738.1	NM_001128738	B3DHK2	fam69b
A_15_P130086	-0.568097	8.80402	-4.93949	6.44e-05	0.00420001	1.78658	XM_009301188.1	ENSDART00000086676	A0A0A0MPS7
A_15_P441165	-0.568593	13.286	-3.94283	0.000715231	0.0170802	-0.511638	NA	TC351691	NA
A_15_P322356	-0.568915	9.69758	-4.81883	8.61e-05	0.00496917	1.5091	NM_001271897.1	XM_001344060	NA
A_15_P490827	-0.569456	10.4668	-3.88123	0.00082984	0.0185897	-0.652797	XM_009304012.1	A_15_P490827	NA
A_15_P206831	-0.569483	9.32406	-3.23402	0.00388344	0.0452108	-2.10809	XM_005172464.1	NM_001030068	X1WHY9	zbtb41
A_15_P101654	-0.570708	9.53422	-4.66911	0.000123494	0.00612501	1.16393	NA	TC314814	NA
A_15_P199301	-0.57144	7.68869	-4.29124	0.000307931	0.0103679	0.29091	XM_009298824.1	ENSDART00000084145	F1Q4L9	LOC101885431
A_15_P323751	-0.572748	9.99471	-3.28006	0.00348529	0.0423495	-2.00687	NA	TC345930	NA
A_15_P430945	-0.572848	10.2576	-4.9704	5.98e-05	0.00402242	1.85753	XM_009298918.1	NM_001045238	NA
A_15_P298516	-0.573365	8.35004	-3.29498	0.00336498	0.0414823	-1.97397	NA	XM_001337371	F1QK57	tecta
A_15_P402360	-0.573592	12.1374	-5.23447	3.18e-05	0.00279117	2.46129	XM_005161949.2	NM_213640	Q6DN89	quo
A_15_P311096	-0.574222	14.6364	-4.82113	8.56e-05	0.0049612	1.51439	NA	CN832784	NA
A_15_P104925	-0.57601	10.5317	-4.00736	0.000611992	0.0154368	-0.363448	XM_693105.7	XM_693105	F8W2U7	phkb
A_15_P267261	-0.576236	7.90303	-4.15073	0.000432671	0.0125818	-0.0333702	NA	XM_680206	NA
A_15_P101982	-0.576572	10.0518	-5.52578	1.6e-05	0.00184229	3.1209	XM_009307718.1	NM_200073	F1QRA5	adgrb2
A_15_P108215	-0.576753	8.28945	-4.49186	0.000189501	0.00785465	0.754513	XM_005166018.2	NM_200051	NA
A_15_P111806	-0.577462	10.6129	-3.60815	0.00159938	0.027303	-1.27416	XM_009291999.1	ENSDART00000067583	A9JRI2	sidt2
A_15_P118759	-0.57912	8.65243	-4.38619	0.000244698	0.00902486	0.510309	XM_009302450.1	TC342286	Q498X3	disp1
A_15_P172601	-0.579269	12.3334	-3.89612	0.000800554	0.0182065	-0.618686	NM_201577.1	NM_201577	NA
A_15_P164206	-0.57966	11.6074	-3.46172	0.00226786	0.0330224	-1.60342	NM_001020533.1	NM_001020533	E7FDT1
A_15_P194366	-0.579982	9.09661	-3.83622	0.000924922	0.0197667	-0.755736	NM_001082846.1	NM_001082846	Q7SZW9	grm6b
A_15_P120576	-0.580339	13.1198	-5.23423	3.19e-05	0.00279117	2.46074	XM_009297656.1	NM_001002116	E9QE89	luc7l
A_15_P132176	-0.580723	10.47	-3.96137	0.000683917	0.0165403	-0.469094	XM_009296887.1	ENSDART00000033970	Q98SN0	ubr4
A_15_P387990	-0.581441	10.4177	-5.42494	2.03e-05	0.00213484	2.89343	NA	CT602320	NA
A_15_P151321	-0.581501	9.65944	-4.17937	0.000403699	0.0120862	0.0326765	NM_131514.2	NM_131514	Q6P0Y0	psen2
A_15_P313036	-0.582752	7.99096	-5.73057	9.9e-06	0.00146982	3.57969	NA	CT614154	F1Q5N4	psmb7
A_15_P199551	-0.582867	7.71923	-4.51685	0.00017839	0.00759143	0.812258	XM_009298938.1	ENSDART00000030657	E7FBE8
A_15_P178696	-0.583323	12.7007	-3.93543	0.000728112	0.0172592	-0.528597	XM_009302058.1	A_15_P178696	NA
A_15_P475475	-0.583491	12.6597	-3.48445	0.00214854	0.0320978	-1.55254	NM_001045073.1	NM_001045073	Q5RG12	hsp90aa1.2
A_15_P277051	-0.58753	15.3028	-3.19311	0.00427405	0.0476348	-2.19764	NA	TC342770	Q68EI2	phf20b
A_15_P110600	-0.587643	14.1256	-5.61171	1.31e-05	0.00165554	3.31393	XM_009300300.1	TC336511	NA
A_15_P200901	-0.587903	8.18476	-4.04295	0.000561548	0.0145972	-0.281616	XM_002665427.3	ENSDART00000098395	I3IT21
A_15_P202591	-0.588441	11.7614	-5.17177	3.7e-05	0.00301098	2.3184	XM_692635.6	ENSDART00000080871	A5D6S7	ahctf1
A_15_P426375	-0.589363	10.2586	-3.71095	0.00125012	0.0236885	-1.04122	NM_001007289.1	NM_001007289	NA
A_15_P456905	-0.589623	11.2825	-3.70107	0.00128013	0.0240013	-1.06366	NA	BM186480	NA
A_15_P376195	-0.589828	7.98627	-3.38684	0.00270874	0.0367235	-1.77046	NA	XM_001343137	NA
A_15_P110560	-0.590226	10.272	-3.35594	0.0029142	0.0382153	-1.83911	NM_001002333.1	NM_001002333	NA
A_15_P408570	-0.59104	9.1563	-4.59477	0.000147771	0.00691778	0.992285	XM_694350.7	ENSDART00000053184	A0A0G2KRY8	mgat3b
A_15_P348160	-0.591137	7.59794	-3.59225	0.00166137	0.0278434	-1.31006	NA	TC333649	E7F3M7
A_15_P255596	-0.591151	10.5951	-3.60259	0.00162081	0.0274125	-1.28673	NA	CT660958	E7EYA2	mbpb
A_15_P287991	-0.591162	9.19732	-3.27681	0.003512	0.0425012	-2.01402	XM_005158717.2	NM_131405	Q90ZL7	prox1a
A_15_P187551	-0.592078	9.63021	-3.61447	0.00157539	0.0271144	-1.25988	XM_009299454.1	ENSDART00000076796	F1QLT4	smg1
A_15_P139571	-0.592198	8.96558	-4.9462	6.34e-05	0.0041706	1.80199	XM_005171137.2	NM_001100074	A5WWI3	bcl6ab
A_15_P210861	-0.592414	7.70746	-5.1302	4.08e-05	0.0031534	2.22348	NM_001005983.1	NM_001005983	E7F5D8
A_15_P119243	-0.5926	13.4828	-4.13065	0.000454222	0.0129917	-0.0796759	NM_131015.2	NM_131015	E7FA68	LOC564731
A_15_P338590	-0.592885	8.113	-4.26505	0.000328082	0.010683	0.230437	NA	TC363042	NA
A_15_P106437	-0.593034	10.568	-4.0099	0.000608251	0.015377	-0.357616	XM_009295196.1	TC303710	NA
A_15_P145261	-0.593077	8.31068	-5.30957	2.66e-05	0.00256371	2.63205	XM_679124.5	ENSDART00000042386	E7F705	unm_sa1261
A_15_P500582	-0.593226	9.86891	-3.54029	0.00188086	0.0298911	-1.42715	XM_005164583.2	XM_001344159	NA
A_15_P294641	-0.593719	9.58976	-3.22666	0.00395104	0.0454349	-2.12422	NA	TC364434	X1WC98	trim108
A_15_P173866	-0.594047	7.59263	-5.15457	3.85e-05	0.003063	2.27913	NM_001089494.1	NM_001089494	A4QP55	acmsd
A_15_P172266	-0.59445	8.88338	-3.84795	0.00089914	0.0194502	-0.728915	NM_001044878.1	NM_001044878	A4VCH0	sacm1lb
A_15_P140876	-0.594641	7.46405	-3.43017	0.00244434	0.0344511	-1.67392	XM_005158777.1	NM_001002368	NA
A_15_P287861	-0.594893	10.4184	-3.88354	0.000825231	0.0185421	-0.64751	XM_005170718.2	XM_001343330	Q1L899	si:dkey-105e17.1
A_15_P420605	-0.596022	7.9303	-3.53004	0.00192739	0.0301799	-1.45019	XM_005173770.2	NM_001102573	A7MC08	si:ch211-173a9.6
A_15_P368480	-0.596445	10.3257	-3.73597	0.00117722	0.0227788	-0.984337	XM_691233.7	XM_691233	NA
A_15_P165446	-0.59785	9.25812	-4.34957	0.000267378	0.0095891	0.425681	XM_005157573.2	NM_200405	NA
A_15_P173626	-0.59813	7.91689	-4.95663	6.18e-05	0.00409034	1.82593	NM_199984.1	NM_199984	NA
A_15_P247566	-0.59865	8.47119	-3.46687	0.00224028	0.0328064	-1.5919	NA	EH542862	E7EZH5
A_15_P460805	-0.599575	10.6887	-6.01386	5.14e-06	0.000984232	4.20668	XM_009297274.1	XM_001341930	F1Q6C6	brinp3b
A_15_P181306	-0.600372	7.53756	-4.91533	6.83e-05	0.00436195	1.73107	XM_005173904.2	ENSDART00000085071	I3IT35
A_15_P206636	-0.601205	9.74952	-3.69307	0.00130492	0.0243231	-1.08182	XM_009303988.1	NM_213143	Q7T355	arih2
A_15_P150016	-0.602102	12.0296	-4.79537	9.11e-05	0.00515075	1.45506	NM_200124.1	NM_200124	F1QVQ1	sp4
A_15_P140996	-0.602187	10.7565	-5.03335	5.15e-05	0.00365139	2.00188	NM_212854.3	NM_212854	Q08CK4	f13a1a.1
A_15_P346500	-0.602837	9.32637	-4.90367	7.02e-05	0.00441795	1.70428	XM_009301667.1	TC333042	A2CF31	atxn2
A_15_P413390	-0.603537	9.09189	-5.77198	8.99e-06	0.001371	3.67191	XM_009305320.1	XM_001339176	E7FFY8	grik1a
A_15_P212126	-0.60411	7.57224	-3.38074	0.00274819	0.0370344	-1.78404	XM_005169531.2	NM_001040306	NA
A_15_P212631	-0.605361	7.30025	-4.5168	0.000178411	0.00759143	0.812147	NA	BC134075	NA
A_15_P109008	-0.606029	13.8492	-5.97955	5.56e-06	0.0010215	4.13123	NM_001002128.1	NM_001002128	Q568N7	gm2a
A_15_P238836	-0.607036	7.19714	-4.33885	0.000274408	0.00972088	0.400908	NA	ENSDART00000078963	F1Q6L9
A_15_P165501	-0.60711	12.1594	-4.10863	0.000479077	0.0132004	-0.130417	XM_009291750.1	ENSDART00000088648	E7FE29	myo18ab
A_15_P166651	-0.607354	14.3766	-4.85517	7.89e-05	0.00471759	1.59273	XM_001339110.4	ENSDART00000088650	Q06Z31	zbtb4
A_15_P568717	-0.607515	7.60068	-6.75635	9.62e-07	0.000331888	5.80156	XM_009301572.1	ENSDART00000098309	F1R4X2
A_15_P104182	-0.607749	13.0845	-3.69165	0.00130939	0.0243231	-1.08505	XM_009304643.1	XM_693845	NA
A_15_P376880	-0.608346	10.7059	-4.1755	0.000407494	0.012135	0.0237577	XM_009295394.1	ENSDART00000010332	F1REN0	cul5a
A_15_P380070	-0.608463	13.2263	-3.47327	0.00220641	0.0325718	-1.57757	XM_005171777.1	XM_001340391	Q08BG1	tmppe
A_15_P133621	-0.609229	11.6805	-3.44352	0.00236808	0.0339135	-1.64412	NM_001301328.1	ENSDART00000063186	Q1LVU2
A_15_P194671	-0.609478	10.6315	-4.10529	0.000482956	0.0132163	-0.138096	XM_009302490.1	ENSDART00000074332	F1Q8Z1	dock7
A_15_P166816	-0.610719	10.8675	-4.19645	0.000387355	0.0118339	0.0720677	XM_005169423.2	ENSDART00000082146	Q32PV7	foxk2
A_15_P345690	-0.610859	8.98554	-4.07475	0.000519985	0.0139475	-0.208431	NA	TC332755	A0A0G2KZC8	LOC796314
A_15_P107360	-0.61107	12.3238	-5.35689	2.38e-05	0.00237381	2.73939	NM_199786.1	NM_199786	NA
A_15_P119446	-0.611321	8.81127	-4.73803	0.000104587	0.00553128	1.32291	NM_131259.1	NM_131259	Q9W7B9	tcf7l2
A_15_P405520	-0.612252	15.3981	-3.78351	0.00105007	0.0213093	-0.87606	XM_005173796.2	EB922012	NA
A_15_P459735	-0.612332	11.5724	-4.48666	0.0001919	0.00791747	0.742492	NA	AL729900	E7F0S7
A_15_P536262	-0.613284	10.1347	-4.26369	0.000329166	0.010683	0.22729	NA	CT613594	NA
A_15_P185001	-0.613408	10.5393	-3.20368	0.00416956	0.0470193	-2.17452	NM_001110469.1	NM_001110469	A7YT77	qdpra
A_15_P375485	-0.613675	10.383	-4.19671	0.000387112	0.0118339	0.0726664	XM_005174126.2	XM_001333408	F1QV43	tshz2
A_15_P113786	-0.614516	9.48694	-3.58903	0.00167422	0.0279164	-1.31734	XM_009304381.1	TC339412	A0A0G2KQ70
A_15_P121331	-0.614996	7.92053	-4.32606	0.00028304	0.00987075	0.371343	XM_009293913.1	TC332905	F1RA14	col14a1b
A_15_P205071	-0.615018	8.43767	-5.75523	9.34e-06	0.001404	3.63463	XR_224151.2	NM_001020731	Q504B8	pcbp3
A_15_P292411	-0.615058	12.4699	-3.48388	0.00215143	0.0321197	-1.55381	NA	TC363826	E7F4G5	dqx1
A_15_P104539	-0.615891	10.3015	-3.66619	0.00139185	0.0251297	-1.14281	XR_660353.1	TC314933	NA
A_15_P289901	-0.616919	7.43454	-3.48861	0.00212736	0.0319518	-1.54321	XM_005173866.2	XM_001345379	E7F7N0
A_15_P100675	-0.618171	8.14978	-4.12166	0.000464202	0.0131158	-0.100378	XM_009291227.1	TC343048	E9QHP0	lcorl
A_15_P115808	-0.61875	9.71404	-4.49756	0.000186907	0.00780486	0.767682	XM_009299798.1	NM_001025534	Q6DHI8	rgp1
A_15_P507077	-0.618988	12.0472	-3.82026	0.000961182	0.0202571	-0.792208	NA	TC338835	NA
A_15_P296891	-0.619088	7.90931	-3.62864	0.00152285	0.0265728	-1.22784	XM_001336151.5	XM_001336151	NA
A_15_P181556	-0.620027	9.94025	-4.47944	0.000195279	0.00800537	0.72581	XM_005170340.2	ENSDART00000099278	E7FAP3	sec24a
A_15_P165506	-0.620546	8.1802	-3.68288	0.00133723	0.0245988	-1.10495	XM_681144.7	ENSDART00000088808	E7FCR5	usp32
A_15_P121105	-0.622133	12.993	-6.15002	3.76e-06	0.000802652	4.50461	XM_005158108.2	NM_201134	E9QI49	dtnbp1a
A_15_P113762	-0.62228	8.1082	-3.53543	0.00190278	0.0300056	-1.43808	NA	CV488868	Q9DFC7	or115-1
A_15_P403575	-0.622398	14.071	-3.69402	0.00130195	0.0242887	-1.07966	NA	XM_001333945	F1QVY4	slc25a3b
A_15_P159701	-0.622613	8.43748	-4.73237	0.000106023	0.0055813	1.30987	XM_009300428.1	ENSDART00000078101	T1ECS9
A_15_P103084	-0.624324	12.6346	-3.2893	0.0034103	0.0417752	-1.9865	NM_201005.1	NM_201005	Q6DG81	pls3
A_15_P208311	-0.624832	7.61026	-3.7546	0.00112566	0.0222132	-0.941924	NM_001003446.1	NM_001003446	F1QVD7	cpa2
A_15_P534332	-0.625441	13.8549	-3.17117	0.00449894	0.0489492	-2.24551	NA	TC359486	NA
A_15_P421145	-0.626301	9.86017	-3.30014	0.00332437	0.04114	-1.96259	XM_005158141.2	TC341506	Q58EI1	itga11a
A_15_P178951	-0.626318	7.59131	-5.48269	1.77e-05	0.00193525	3.02382	NA	CN317532	E7F5P5
A_15_P204806	-0.626841	7.53533	-3.24139	0.00381681	0.0449288	-2.0919	XM_002664937.3	ENSDART00000041054	Q7T3E2	zdhhc16b
A_15_P157926	-0.627485	8.42073	-4.18179	0.000401338	0.012055	0.0382651	XM_009305484.1	ENSDART00000088973	E7FB61	sytl2a
A_15_P105788	-0.627762	9.59401	-3.78514	0.00104596	0.0212767	-0.872346	NM_001123257.1	NM_001123257	A4FVI6	snrnp200
A_15_P249916	-0.629152	10.1951	-3.70895	0.00125612	0.023702	-1.04575	NA	CK400939	Q1L8K6	lrp1ba
A_15_P192161	-0.629483	11.8762	-4.24098	0.00034777	0.0111406	0.174851	XM_691478.6	ENSDART00000026318	B3DIW1	si:ch211-278j3.3
A_15_P131161	-0.629864	8.04351	-3.97914	0.000655182	0.01618	-0.428292	XM_009292185.1	TC308816	A5XBP8	setd2
A_15_P341740	-0.630631	10.2811	-3.17494	0.00445941	0.0486844	-2.23727	NA	TC327033	NA
A_15_P113750	-0.631435	13.3475	-6.00532	5.24e-06	0.000985292	4.18791	XM_005170075.2	NM_001077302	NA
A_15_P475640	-0.631856	10.4595	-4.05283	0.000548292	0.0144646	-0.258882	XM_001343600.3	TC336344	NA
A_15_P181201	-0.631997	7.44905	-4.14399	0.000439791	0.0126759	-0.048919	NM_194372.1	NM_194372	Q8UW00	hnf1bb
A_15_P458535	-0.632001	7.97377	-4.83514	8.28e-05	0.00485957	1.54664	NA	EH608402	NA
A_15_P107590	-0.632258	12.7408	-3.36074	0.00288132	0.037938	-1.82846	XM_005156125.2	NM_131082	F1QS73	zanl
A_15_P114150	-0.6332	7.68268	-3.83471	0.000928285	0.0197703	-0.759178	NM_199856.1	NM_199856	NA
A_15_P113533	-0.633706	8.48088	-4.24515	0.000344281	0.0110668	0.184469	NA	BM858951	NA
A_15_P139701	-0.635053	10.0074	-3.34095	0.00301924	0.039031	-1.87233	NM_001079662.1	NM_001079662	NA
A_15_P570682	-0.635637	9.53014	-5.35874	2.37e-05	0.00237381	2.74359	NM_001114422.1	TC312863	A0A0G2KIZ2
A_15_P247066	-0.635736	7.86567	-3.3242	0.00314101	0.0397692	-1.90941	XM_009295010.1	XM_695417	NA
A_15_P101862	-0.637267	9.41925	-4.22391	0.000362437	0.0113271	0.135458	XM_005170261.2	NM_200427	F1QUM9	si:dkey-66i24.8
A_15_P120995	-0.637398	9.48543	-3.46213	0.00226564	0.0330224	-1.6025	XM_009305554.1	NM_001013261	NA
A_15_P144191	-0.640415	8.22479	-3.47506	0.00219707	0.0324552	-1.57357	XM_009303106.1	ENSDART00000100798	E7F2R2	trip6
A_15_P100399	-0.640483	10.399	-3.56179	0.00178677	0.0289499	-1.37874	XM_005171826.2	NM_213039	Q6PBK7	zfand5a
A_15_P110181	-0.641412	9.67638	-3.56335	0.00178013	0.028884	-1.37523	NA	CN500495	F1Q662
A_15_P112533	-0.641457	14.0007	-3.57268	0.00174092	0.0284951	-1.35421	NM_213138.2	NM_213138	NA
A_15_P281481	-0.643794	8.65148	-3.85704	0.00087967	0.0192446	-0.708144	NA	TC344298	F1QHS6	vwf
A_15_P186161	-0.643995	9.27278	-4.17576	0.000407243	0.012135	0.0243467	XM_005172124.2	ENSDART00000075048	F1QJX7	gnas
A_15_P159621	-0.64512	9.1393	-3.57231	0.00174246	0.0284995	-1.35505	XM_005168543.2	NM_001105586	F1QGJ7	cerk
A_15_P175981	-0.645372	10.8003	-3.20168	0.0041891	0.0471332	-2.17889	NM_001076716.1	NM_001076716	NA
A_15_P112775	-0.645582	12.6141	-4.42139	0.000224718	0.00856155	0.591659	XM_009301458.1	BC055192	NA
A_15_P141591	-0.646846	11.497	-3.4138	0.00254113	0.0352832	-1.71044	XM_009304956.1	NM_001039358	NA
A_15_P116265	-0.647119	8.38047	-3.46667	0.00224132	0.0328064	-1.59234	XM_689599.7	ENSDART00000020598	E7F3J2	hnrnpua
A_15_P133576	-0.647545	13.2828	-3.27337	0.00354054	0.0426845	-2.0216	NA	NM_199602	A0A0G2KH56
A_15_P208811	-0.647658	7.97617	-3.29286	0.00338184	0.0416214	-1.97865	NM_001013572.1	NM_001013572	NA
A_15_P244316	-0.64833	8.83975	-3.24139	0.00381687	0.0449288	-2.09192	XM_009297391.1	BC155654	E7EXW2	pign
A_15_P188771	-0.648339	8.57118	-4.03254	0.000575865	0.0148312	-0.305569	XM_005174492.2	ENSDART00000091274	A0A0G2KTY5
A_15_P595302	-0.648542	8.15732	-4.04837	0.000554232	0.0144958	-0.269137	NA	CK702624	NA
A_15_P465230	-0.649306	8.64417	-3.53333	0.00191235	0.0300508	-1.4428	XM_685884.5	EE704312	NA
A_15_P541767	-0.650434	11.1527	-4.39593	0.000239003	0.00890266	0.532799	XM_005164020.2	TC323526	E7EXE9	rbbp6
A_15_P120972	-0.65133	10.1889	-3.30996	0.00324832	0.0404444	-1.9409	XM_009302097.1	ENSDART00000065586	F1QGA6
A_15_P212016	-0.652148	8.9326	-5.78693	8.68e-06	0.00134239	3.70517	NM_201333.1	NM_201333	NA
A_15_P332204	-0.652954	12.2068	-3.28566	0.00343962	0.0420556	-1.99452	NA	TC361029	NA
A_15_P101622	-0.654475	12.104	-4.15106	0.000432334	0.0125818	-0.0326275	XM_009298545.1	NM_001003419	NA
A_15_P118001	-0.65482	10.5522	-4.8065	8.87e-05	0.00506046	1.4807	XM_005156792.2	NM_200621	NA
A_15_P142296	-0.65585	9.88003	-3.82087	0.000959751	0.0202571	-0.790796	NM_001007153.1	NM_001007153	NA
A_15_P181021	-0.65636	9.53642	-3.91482	0.000765244	0.0177912	-0.575848	XM_001344267.6	ENSDART00000065497	E7F107
A_15_P484345	-0.657398	9.84415	-3.53304	0.00191369	0.0300508	-1.44346	NA	TC348705	NA
A_15_P142901	-0.659198	13.9061	-6.12761	3.96e-06	0.000829941	4.45573	XM_005164002.2	NM_200391	NA
A_15_P112774	-0.659316	11.6633	-4.27552	0.000319872	0.0105593	0.254612	XM_009295295.1	NM_201168	NA
A_15_P105932	-0.659817	13.4507	-4.59181	0.00014883	0.00693837	0.985459	XM_679219.4	ENSDART00000078568	Q6DRD6	sf3b1
A_15_P180506	-0.659905	11.7975	-3.88817	0.000816062	0.0184058	-0.636903	XM_009295295.1	ENSDART00000102023	F1Q7E8	sfswap
A_15_P102717	-0.660401	11.1368	-3.64117	0.00147782	0.0260319	-1.19947	XM_005165861.2	NM_131205	Q9W640	ft1
A_15_P106156	-0.661219	14.5069	-5.43538	1.98e-05	0.00210261	2.91702	NM_213250.1	NM_213250	NA
A_15_P106971	-0.66142	10.3828	-4.08389	0.000508617	0.0137412	-0.187388	XM_005165626.2	TC324623	NA
A_15_P261896	-0.661942	11.3867	-4.16073	0.000422324	0.0124118	-0.0103072	NA	EE690730	NA
A_15_P573132	-0.662071	8.1094	-4.77652	9.53e-05	0.00529493	1.41164	XM_009303343.1	ENSDART00000085185	E7FDL6	fhod1
A_15_P356535	-0.663626	9.62445	-3.40439	0.00259846	0.0357033	-1.73141	NA	CT731593	NA
A_15_P176301	-0.664668	8.93623	-3.96726	0.000674249	0.0163984	-0.455562	NM_001100092.2	NM_001100092	A2BGR2	map7d2a
A_15_P533802	-0.665614	9.96998	-3.61553	0.00157138	0.0270843	-1.25748	XM_009291180.1	TC359310	NA
A_15_P273296	-0.666812	11.7349	-4.16935	0.000413606	0.0122357	0.00957141	XM_009296109.1	TC314788	E9QGL6	si:dkeyp-26a9.2
A_15_P136136	-0.667225	8.057	-7.254	3.26e-07	0.000154651	6.82709	XM_001338739.3	ENSDART00000093008	F1RDG1
A_15_P304491	-0.66868	8.56896	-4.718	0.000109761	0.00568425	1.27671	XM_009291133.1	TC352795	NA
A_15_P117361	-0.669711	13.6569	-3.29064	0.00339957	0.0417253	-1.98355	XM_009293120.1	NM_131224	Q6P0D0	qkia
A_15_P279756	-0.669763	11.5007	-3.82082	0.000959886	0.0202571	-0.790928	XM_683750.7	TC343719	F1RDT7	klhl34
A_15_P406225	-0.670213	8.02381	-4.44822	0.000210595	0.00825591	0.653666	XM_009304810.1	XM_001334754	NA
A_15_P131211	-0.67331	8.27701	-6.05814	4.64e-06	0.000928702	4.30382	XM_005157583.2	TC351766	NA
A_15_P161266	-0.676909	9.48083	-3.96246	0.000682119	0.0165182	-0.466592	NM_201140.1	NM_201140	Q7SXR8	ranbp3a
A_15_P183643	-0.677082	8.28964	-4.11059	0.000476805	0.0131999	-0.12589	XM_688820.7	ENSDART00000103872	F1R6Q9	rca2.2
A_15_P305666	-0.677174	10.0524	-3.18033	0.0044036	0.048334	-2.22552	NA	TC353166	NA
A_15_P174941	-0.677662	8.31875	-4.76684	9.76e-05	0.0053676	1.38932	XM_005170172.2	NM_200557	Q7ZV28	gopc
A_15_P511942	-0.678977	12.5034	-3.63283	0.00150763	0.0263705	-1.21834	NA	TC340574	NA
A_15_P499982	-0.679121	12.0845	-3.78523	0.00104572	0.0212767	-0.872128	XM_009306528.1	XM_001342245	E7FF64	samd14
A_15_P173921	-0.679128	10.2108	-3.27935	0.00349111	0.0423848	-2.00843	XM_009304878.1	NM_212793	Q7ZZ44	znf385b
A_15_P283296	-0.679424	11.6838	-5.1292	4.09e-05	0.0031534	2.2212	XM_009304599.1	NM_199828	Q802D2	ccnt2b
A_15_P113373	-0.679705	9.52869	-4.89109	7.24e-05	0.00445823	1.67536	XM_009299515.1	NM_131396	NA
A_15_P107992	-0.680613	11.3346	-5.21356	3.35e-05	0.00286467	2.41367	NM_194362.1	NM_194362	F1QQB6	ube4b
A_15_P113907	-0.680976	11.793	-3.27618	0.00351727	0.0425412	-2.01542	NM_001005932.2	NM_001005932	Q6P951	pfkfb3
A_15_P106214	-0.68146	9.78799	-3.37513	0.00278486	0.0371723	-1.79649	XM_005173876.2	NM_205565	NA
A_15_P141821	-0.683261	11.9603	-3.17941	0.00441316	0.0483872	-2.22754	NM_001003611.1	NM_001003611	B8A4Y6	mettl16
A_15_P159711	-0.684904	9.85048	-3.43459	0.00241883	0.0342261	-1.66406	NM_001126485.1	NM_001126485	F1QZV8	si:dkey-265e15.5
A_15_P111776	-0.685182	14.5869	-4.12134	0.000464563	0.0131158	-0.101119	NM_001013472.2	ENSDART00000051479	F1QCC2	ttyh3b
A_15_P112582	-0.685951	10.4034	-3.1613	0.00460375	0.0496166	-2.26699	NA	BI841830	NA
A_15_P197971	-0.686242	7.88776	-5.50245	1.69e-05	0.00188069	3.06834	XM_688859.5	ENSDART00000039676	B8A4B9
A_15_P456990	-0.687116	7.59334	-4.43317	0.000218403	0.00840191	0.618888	NA	EL647290	NA
A_15_P101805	-0.687454	9.95966	-3.41973	0.00250561	0.0349396	-1.69721	NM_213257.1	NM_213257	Q08CG9	tmem229b
A_15_P230486	-0.687876	10.9918	-3.40696	0.00258268	0.035574	-1.72568	XM_009305287.1	EE205531	F1QYV6	si:ch211-190o6.3
A_15_P112246	-0.688599	11.4899	-5.30786	2.68e-05	0.00256371	2.62816	NM_200088.1	NM_200088	NA
A_15_P163781	-0.689086	11.3563	-3.3132	0.00322358	0.040293	-1.93374	NM_205597.1	NM_205597	F1QRC8	terfa
A_15_P108863	-0.689253	8.08643	-4.50883	0.000181881	0.00765344	0.793737	XM_005170569.2	TC350631	F1QJY5
A_15_P581817	-0.691411	9.46492	-3.41081	0.00255919	0.0354023	-1.71709	NA	TC320192	NA
A_15_P459510	-0.691558	9.74324	-3.31933	0.00317731	0.040027	-1.92019	XR_224764.2	AL720403	F1Q723	cpdb
A_15_P135771	-0.692803	8.37152	-6.62814	1.28e-06	0.00037752	5.53153	NM_001197316.1	ENSDART00000056109	E3NZJ2	plxnb2b
A_15_P435120	-0.693764	14.251	-6.2949	2.7e-06	0.000670716	4.81902	NA	TC332401	NA
A_15_P118324	-0.694578	13.5146	-4.82609	8.46e-05	0.0049278	1.52581	XM_005161456.2	ENSDART00000075740	F1QPP9
A_15_P563507	-0.694607	11.4902	-4.12774	0.000457432	0.0130502	-0.0863844	NA	TC337391	NA
A_15_P102459	-0.69464	11.2039	-3.9649	0.000678109	0.0164388	-0.460987	XM_009298837.1	NM_182857	F1QEQ2	per2
A_15_P113354	-0.695044	11.3972	-4.39834	0.000237611	0.00889513	0.538378	NA	AF016244	Q98866	pax9
A_15_P110264	-0.696351	9.23267	-3.94318	0.000714622	0.0170802	-0.510829	NA	CF550486	NA
A_15_P153722	-0.697309	11.6497	-3.18598	0.00434587	0.0480058	-2.2132	NM_001114713.1	NM_001045132	NA
A_15_P111178	-0.697525	9.41499	-3.33059	0.00309402	0.039578	-1.89528	NM_131383.1	NM_131383	Q90478	nadl1.1
A_15_P207341	-0.697927	11.9134	-5.72521	1e-05	0.00147462	3.56773	NM_213038.2	NM_213038	NA
A_15_P104103	-0.698413	13.5817	-3.2366	0.00385995	0.045128	-2.10241	NA	ENSDART00000007369	E7F626
A_15_P147841	-0.699952	8.91643	-3.86245	0.000868271	0.0190697	-0.695766	NM_001037398.1	NM_001037398	NA
A_15_P207326	-0.700877	10.3996	-4.0021	0.000619831	0.0155645	-0.375552	NM_001077457.1	NM_001077457	NA
A_15_P151451	-0.700904	8.61564	-3.2843	0.00345071	0.0421223	-1.99753	NM_213508.1	NM_213508	A2CET9	far1
A_15_P120030	-0.701114	13.3692	-3.20539	0.00415294	0.0468675	-2.1708	NA	TC305764	NA
A_15_P114586	-0.701861	12.2967	-4.52338	0.000175594	0.00757611	0.82736	XM_009302490.1	ENSDART00000065149	Q0IIQ8	dock7
A_15_P116786	-0.701909	13.6	-4.04771	0.00055513	0.0144958	-0.270678	XM_009294187.1	CN503567	F1RCC4	tmem151ba
A_15_P110848	-0.703101	7.47275	-4.22363	0.000362686	0.0113271	0.134805	XM_009301924.1	XM_001921381	F8W4F4	tecta
A_15_P206261	-0.703497	11.0221	-3.23207	0.00390121	0.0453268	-2.11236	NM_001076774.1	NM_001076774	NA
A_15_P382570	-0.706502	8.16331	-4.56955	0.000157054	0.00709526	0.934031	NA	TC356482	NA
A_15_P118539	-0.706892	10.8346	-4.23197	0.000355441	0.011201	0.154044	XM_009296664.1	NM_199641	F1QL54	si:dkeyp-3f10.17
A_15_P105700	-0.707015	9.34754	-4.11144	0.000475829	0.0131895	-0.123939	NA	TC337254	NA
A_15_P573832	-0.707685	7.6351	-3.23406	0.00388307	0.0452108	-2.108	NA	EH461166	Q5BLB6	ms4a17a.9
A_15_P347910	-0.709421	15.4896	-6.43773	1.96e-06	0.000528861	5.12626	XM_003199023.3	XM_680551	NA
A_15_P103364	-0.709537	8.08694	-4.7634	9.84e-05	0.00536795	1.38139	NM_131584.1	NM_131584	NA
A_15_P107118	-0.7096	7.61934	-7.22556	3.46e-07	0.000158413	6.76947	NA	CN507226	NA
A_15_P523877	-0.709756	8.64965	-3.72198	0.00121744	0.0232141	-1.01614	NA	CT670457	NA
A_15_P154036	-0.70982	10.4403	-3.88856	0.000815303	0.0184058	-0.63602	NM_001012616.2	NM_001012616	NA
A_15_P112891	-0.710233	11.2385	-3.37306	0.00279853	0.0372429	-1.80108	XM_009294057.1	NM_001045203	NA
A_15_P504692	-0.710555	13.3627	-4.14479	0.00043894	0.0126677	-0.0470744	XM_009300429.1	TC321968	A0A0M3HEM6	rsph1
A_15_P436155	-0.710886	8.98818	-4.1154	0.000471294	0.0131447	-0.114819	XM_686791.7	ENSDART00000089640	E7F5P1	si:ch211-79e4.4
A_15_P168101	-0.711272	10.8399	-3.87191	0.000848692	0.0188613	-0.674119	NM_131790.4	NM_131790	Q7ZU27	cry1ab
A_15_P190926	-0.711586	11.0103	-4.50233	0.000184762	0.00774869	0.778712	XM_005157296.2	ENSDART00000023517	NA
A_15_P168131	-0.712947	8.15215	-4.24693	0.000342796	0.011048	0.18859	XM_009293515.1	ENSDART00000091606	A3KQM5	si:dkey-246g23.2
A_15_P270811	-0.713725	10.6413	-5.62316	1.27e-05	0.00163014	3.33959	XM_687081.7	ENSDART00000043662	E7FEU6	adcy2a
A_15_P115882	-0.714101	8.10116	-3.4766	0.002189	0.0324495	-1.57011	XM_009291806.1	NM_001076668	NA
A_15_P185006	-0.714993	12.0939	-3.81146	0.000981761	0.0205687	-0.812297	XM_009306263.1	ENSDART00000041800	F1QP62
A_15_P196441	-0.71567	10.5996	-4.11793	0.00046841	0.0131169	-0.108972	NM_001007316.1	NM_001007316	F1Q6I7	cysltr2a
A_15_P102463	-0.716817	8.77636	-3.85742	0.000878852	0.0192446	-0.707261	XM_009302940.1	ENSDART00000102487	NA
A_15_P103547	-0.71731	10.4473	-5.44131	1.95e-05	0.00209017	2.93042	NA	TC305254	NA
A_15_P208111	-0.718004	11.3531	-3.75411	0.00112699	0.0222132	-0.943043	XM_009297255.1	NM_001076612	Q08BV0	zic4
A_15_P118066	-0.719646	10.9779	-3.4475	0.00234579	0.0337409	-1.63522	XM_009304136.1	NM_200094	NA
A_15_P111919	-0.721678	10.3026	-3.17172	0.00449317	0.0489338	-2.24431	XM_009304742.1	NM_001020603	NA
A_15_P140096	-0.723224	12.8486	-3.22885	0.00393076	0.0454096	-2.11941	XM_005155631.2	NM_001020517	NA
A_15_P109321	-0.723535	12.5006	-7.64667	1.42e-07	9.51e-05	7.61027	XM_005172266.2	NM_213317	NA
A_15_P324681	-0.723768	8.53642	-3.57377	0.00173639	0.0284833	-1.35175	NA	CT667957	F1QIQ4
A_15_P138571	-0.724339	8.61973	-4.48259	0.000193798	0.00795921	0.733084	XM_680490.6	ENSDART00000088233	Q1LVG9	cbarpb
A_15_P136201	-0.725082	9.766	-3.1572	0.00464802	0.0498933	-2.27592	NM_131642.1	ENSDART00000055885	F1RAI0
A_15_P196267	-0.72586	11.9553	-3.79121	0.00103079	0.0211091	-0.858497	NM_213333.2	NM_213333	Q6PHE6	sltm
A_15_P185516	-0.726025	7.98238	-6.71125	1.06e-06	0.000343729	5.70684	XM_009302272.1	ENSDART00000061745	F1QSV5	inpp4ab
A_15_P110938	-0.726179	15.5677	-5.25998	3e-05	0.00271016	2.51934	XM_003198712.3	TC334507	NA
A_15_P257496	-0.726569	7.9437	-4.43777	0.00021599	0.00835062	0.6295	XM_003199567.3	XM_001343991	Q52WX5	rhobtb2a
A_15_P225621	-0.727731	7.94628	-4.90295	7.03e-05	0.00441795	1.70263	NA	TC317161	NA
A_15_P103216	-0.727745	10.092	-4.87691	7.49e-05	0.00455021	1.64275	NM_001004006.1	NM_001004006	NA
A_15_P172431	-0.727863	9.3223	-3.56581	0.00176971	0.0288015	-1.36969	XM_005162693.2	NM_001008636	F1QIY8	spice1
A_15_P546417	-0.728335	7.82023	-5.22686	3.24e-05	0.00281275	2.44396	NA	BC086844	NA
A_15_P266406	-0.730852	11.5398	-3.89915	0.000794724	0.0181291	-0.611746	NA	EL649453	NA
A_15_P414355	-0.73127	8.02836	-5.30814	2.67e-05	0.00256371	2.6288	NA	TC329082	NA
A_15_P165611	-0.732054	13.0322	-4.74024	0.00010403	0.00551484	1.32802	XM_005157646.2	NM_200976	F1R7K1	prpf8
A_15_P562272	-0.732076	8.90926	-3.4213	0.00249633	0.0349205	-1.69371	XM_001332228.6	ENSDART00000084691	E7EYW1	LOC793364
A_15_P471510	-0.733317	13.2182	-3.75363	0.00112829	0.0222132	-0.944135	NA	TC334815	F1QFH5
A_15_P422150	-0.733853	11.2236	-3.93003	0.000737675	0.0173574	-0.540994	NA	TC341864	Q08CJ5	bmp7b
A_15_P116174	-0.73396	10.7134	-6.0422	4.81e-06	0.000946421	4.26888	XM_009299822.1	ENSDART00000036285	F1QR64
A_15_P151006	-0.734603	12.4149	-3.57124	0.00174689	0.0285512	-1.35744	XM_009294622.1	A_15_P151006	NA
A_15_P151266	-0.73475	7.51485	-4.71457	0.000110671	0.00570505	1.26881	XM_005169531.2	TC313712	E9QHA7	tor1
A_15_P306811	-0.735443	10.053	-3.16513	0.00456277	0.0493563	-2.25865	XM_005168626.2	TC353476	NA
A_15_P344950	-0.735936	13.0312	-3.75041	0.00113706	0.0222684	-0.951462	NA	TC328403	NA
A_15_P339740	-0.736319	10.8913	-3.26001	0.0036535	0.0436706	-2.05099	NA	TC363395	NA
A_15_P199771	-0.736779	12.3148	-3.31835	0.00318464	0.0400743	-1.92235	XM_009299304.1	ENSDART00000083318	E7EXS3
A_15_P359480	-0.737033	11.3256	-3.87451	0.000843398	0.0187888	-0.66818	NA	CT677112	NA
A_15_P147016	-0.737271	10.235	-4.15797	0.000425163	0.01243	-0.0166894	NM_001126398.1	NM_001126398	E9QFS9
A_15_P380330	-0.73769	8.27735	-4.47306	0.000198313	0.00804183	0.711079	NA	TC355739	F1R272	runx2a
A_15_P504452	-0.737751	8.28576	-3.37462	0.00278826	0.0371723	-1.79763	NA	TC321859	NA
A_15_P135911	-0.738083	8.93257	-4.11935	0.000466802	0.0131169	-0.105698	XM_002666517.3	ENSDART00000086879	NA
A_15_P518042	-0.73858	7.89223	-3.82033	0.000961	0.0202571	-0.792028	XM_005161018.2	EH608646	NA
A_15_P167666	-0.738824	9.09289	-4.45114	0.000209116	0.00821229	0.660399	XM_679994.7	ENSDART00000092033	Q1LX99	mapk8ip2
A_15_P524907	-0.739332	8.34196	-3.59692	0.00164292	0.0276792	-1.29952	XM_009303769.1	A_15_P524907	B0S599	si:ch211-169p10.1
A_15_P147536	-0.743787	7.66739	-4.39001	0.000242448	0.00895659	0.519132	XM_009301924.1	ENSDART00000082896	F8W4F4	tecta
A_15_P379475	-0.745467	11.6455	-4.32727	0.00028221	0.00985712	0.374148	NA	TC355455	NA
A_15_P592482	-0.746373	9.5815	-6.23389	3.1e-06	0.000703153	4.68694	XM_688183.7	XM_688183	NA
A_15_P112621	-0.747614	10.0035	-3.27993	0.00348632	0.0423495	-2.00715	NA	TC322825	NA
A_15_P418575	-0.748577	8.21003	-5.7017	1.06e-05	0.00152184	3.51528	NA	TC340632	NA
A_15_P451825	-0.750225	13.6865	-3.40808	0.00257579	0.0355617	-1.72317	NA	CK396717	NA
A_15_P478150	-0.750904	9.76692	-3.66842	0.0013844	0.0250757	-1.13774	NA	CT698577	NA
A_15_P111972	-0.753259	7.44581	-5.80518	8.32e-06	0.00132315	3.74571	XM_690170.7	ENSDART00000024415	F8W2W5	epas1a
A_15_P496997	-0.754192	12.129	-3.23661	0.00385993	0.045128	-2.10241	NA	TC313666	F1QSU3
A_15_P366070	-0.75459	13.9307	-9.74935	2.34e-09	4.48e-06	11.4091	NM_199734.1	NM_199734	E7FE48
A_15_P538007	-0.7549	7.81977	-6.31988	2.55e-06	0.000650811	4.87294	NA	TC364829	NA
A_15_P164946	-0.755439	9.55934	-3.3756	0.00278176	0.0371723	-1.79544	XM_009291434.1	ENSDART00000088321	X1WFI7	ece2b
A_15_P592142	-0.756556	13.6273	-3.37627	0.00277737	0.0371723	-1.79396	XM_009293929.1	XM_688347	O13032	foxn4
A_15_P299246	-0.757326	8.27908	-3.66975	0.00138	0.0250163	-1.13473	NA	BM026488	NA
A_15_P197771	-0.757559	8.39019	-5.56385	1.46e-05	0.0017532	3.20651	XM_009307522.1	ENSDART00000083657	F1Q954
A_15_P157486	-0.758289	11.7607	-4.70852	0.000112297	0.00576233	1.25486	XM_009305188.1	NM_200923	NA
A_15_P118678	-0.759091	11.8582	-3.61183	0.00158536	0.0271791	-1.26584	NM_200691.1	NM_200691	Q6P5N0	tuba8l2
A_15_P458310	-0.76033	12.1237	-3.55016	0.00183709	0.0294459	-1.40494	NA	BI982117	NA
A_15_P149826	-0.762948	10.3421	-4.66279	0.000125393	0.00616624	1.14934	XM_009304307.1	NM_001034186	H9GYM0
A_15_P113114	-0.763323	7.61221	-3.29814	0.00334001	0.0412699	-1.96699	NA	EH502925	NA
A_15_P113601	-0.763431	10.8218	-3.73819	0.00117095	0.0227336	-0.979277	NA	TC328524	NA
A_15_P144101	-0.763437	9.19234	-4.40826	0.000231972	0.00874241	0.561316	NM_001123009.1	NM_001123009	Q2MGT7	sox6
A_15_P147671	-0.763804	8.54205	-4.23664	0.000351446	0.0111785	0.164823	XM_009301995.1	ENSDART00000073852	F1R7T2	clip1a
A_15_P119644	-0.76428	8.22122	-3.88447	0.00082338	0.018519	-0.645378	NA	BM317216	NA
A_15_P396145	-0.764328	11.3871	-3.76092	0.00110869	0.0220501	-0.927532	XM_009305723.1	XM_001335237	E7F7I9
A_15_P178671	-0.765526	11.255	-3.52101	0.00196933	0.0304344	-1.47048	XM_005162219.2	XM_001920556	E7F9A2	fto
A_15_P196906	-0.765825	12.6589	-4.29287	0.000306716	0.0103425	0.294682	XM_005156487.2	NM_199718	F1QAK0	fbxo9
A_15_P394305	-0.766337	8.80861	-3.86497	0.000863005	0.0189925	-0.689993	XM_694393.5	XM_694393	NA
A_15_P196651	-0.767085	8.55678	-5.62984	1.25e-05	0.00162811	3.35457	XM_009292718.1	ENSDART00000035628	E7FBT4	srsf10a
A_15_P304506	-0.768679	13.2369	-3.28122	0.00347575	0.0422977	-2.0043	NA	TC352798	E7F074
A_15_P117248	-0.769292	9.69691	-3.93144	0.000735158	0.0173346	-0.537747	NA	TC361472	NA
A_15_P121463	-0.771752	9.81533	-3.16593	0.00455434	0.0492889	-2.25693	XM_009292323.1	NM_131317	Q4G0B4	mef2d
A_15_P112648	-0.773612	9.35054	-4.70093	0.000114371	0.00581556	1.23735	XM_009291061.1	ENSDART00000079084	F1QV86
A_15_P604202	-0.773997	9.92043	-4.19351	0.000390114	0.0118696	0.0653013	XM_005163425.2	TC358608	B2ZGJ1	chat
A_15_P274261	-0.775876	12.1848	-3.15728	0.00464722	0.0498933	-2.27576	XR_660828.1	CO919049	NA
A_15_P312211	-0.776958	8.71387	-3.45335	0.00231343	0.0334404	-1.62215	XM_009295081.1	XM_694511	F1Q925	si:dkey-78l4.8
A_15_P575317	-0.776992	12.6826	-4.89151	7.23e-05	0.00445823	1.67631	XM_009295329.1	DN861795	Q208T6	figf
A_15_P156781	-0.779229	12.6293	-5.55289	1.5e-05	0.00177988	3.18188	XR_659829.1	ENSDART00000080610	E9QIM5	map7d2b
A_15_P556188	-0.77959	7.2835	-3.37568	0.00278125	0.0371723	-1.79527	NA	A_15_P556188	F1R955
A_15_P114949	-0.779967	12.6796	-4.8416	8.15e-05	0.00481152	1.56151	NM_199990.1	NM_199990	F1QWJ0
A_15_P440190	-0.780425	14.1326	-3.59089	0.00166679	0.0278927	-1.31314	NA	TC351378	NA
A_15_P116323	-0.780693	11.8555	-4.89501	7.17e-05	0.00445725	1.68437	XM_009303204.1	TC317193	NA
A_15_P350680	-0.782917	8.8895	-4.90364	7.02e-05	0.00441795	1.70422	XM_687979.5	TC334613	B0V118	hltf
A_15_P144761	-0.78302	13.8401	-3.51805	0.00198327	0.0305656	-1.47713	NM_001080090.1	NM_001080090	E9QD77
A_15_P121060	-0.784616	9.39295	-3.69067	0.00131248	0.0243231	-1.08728	NM_001007356.1	NM_001007356	Q5TZ82	cyp2n13
A_15_P186116	-0.785321	8.29088	-5.97384	5.63e-06	0.00102505	4.11869	XM_005172096.2	ENSDART00000023506	E7F7B3	slc16a1a
A_15_P243141	-0.785355	8.32052	-4.74906	0.000101843	0.00545807	1.34835	XM_685658.7	XM_001334274	E7FB32	si:zfos-323e3.4
A_15_P255836	-0.785426	10.7961	-4.45714	0.000206103	0.00818498	0.674266	NA	CT698116	NA
A_15_P108961	-0.786899	7.91696	-3.94956	0.000703691	0.0168946	-0.496182	XM_005171258.2	NM_131570	B7ZVV2	hbl3
A_15_P148791	-0.788505	9.51432	-4.57048	0.000156701	0.00709526	0.936183	NM_001037377.1	NM_001037377	E9QJ10	pfkfb4a
A_15_P533267	-0.78965	8.63463	-5.13426	4.04e-05	0.0031534	2.23274	NA	TC359141	NA
A_15_P555132	-0.79018	9.56529	-3.76727	0.00109189	0.0218222	-0.913064	XM_009306537.1	CR929237	E7EYR1	ccser2b
A_15_P292406	-0.790507	9.06506	-3.45108	0.00232591	0.0335409	-1.62721	NA	TC363825	NA
A_15_P150821	-0.79112	9.39061	-4.89347	7.2e-05	0.00445725	1.68084	XM_009299961.1	NM_001044338	NA
A_15_P108756	-0.793069	12.5117	-4.51859	0.00017764	0.00759143	0.816283	NA	CT652296	NA
A_15_P103224	-0.793502	11.6507	-3.49846	0.00207807	0.0314962	-1.52113	XM_009301452.1	NM_200052	NA
A_15_P110959	-0.795151	10.4648	-3.18849	0.00432046	0.0478903	-2.20773	NA	TC358777	NA
A_15_P113134	-0.79519	12.5057	-5.21839	3.31e-05	0.0028537	2.42468	NA	CK398403	NA
A_15_P176546	-0.798644	14.375	-4.42069	0.0002251	0.00856155	0.590038	XR_663017.1	CT593653	I3ISV1	si:dkey-260c8.6
A_15_P424720	-0.799371	11.5712	-4.4572	0.000206072	0.00818498	0.674408	NA	CT700618	NA
A_15_P355310	-0.800728	8.83993	-5.30181	2.71e-05	0.00258967	2.61444	NA	CT723494	NA
A_15_P102940	-0.800851	11.7913	-5.39267	2.19e-05	0.00226154	2.82043	XM_009298544.1	NM_199943	F1Q7A5	abca12
A_15_P118493	-0.801444	10.6825	-4.76647	9.77e-05	0.0053676	1.38846	NM_001024426.1	NM_001024426	Q503X9	tex261
A_15_P564802	-0.803212	8.4705	-3.54784	0.0018473	0.0295674	-1.41017	NA	TC337868	NA
A_15_P296606	-0.80436	9.34386	-4.44271	0.00021342	0.00832372	0.640935	XR_662515.1	CT667563	NA
A_15_P101000	-0.804411	9.0849	-3.37863	0.00276192	0.0370858	-1.78872	NA	TC346360	A0A0G2KL71
A_15_P190031	-0.804498	8.48749	-5.09521	4.44e-05	0.00333962	2.1435	XM_688072.5	ENSDART00000057315	B8JLH8	cep78
A_15_P103822	-0.806887	10.9981	-4.11421	0.00047265	0.0131661	-0.117555	NM_001017740.1	NM_001017740	NA
A_15_P108024	-0.809263	8.92573	-5.78825	8.65e-06	0.00134239	3.70809	NM_212967.1	NM_212967	NA
A_15_P121288	-0.811307	12.6303	-4.80366	8.93e-05	0.00506934	1.47416	NM_198372.1	NM_198372	NA
A_15_P176191	-0.812178	9.50538	-5.69329	1.08e-05	0.00153239	3.49649	NM_001083876.1	NM_001083876	NA
A_15_P177156	-0.813471	13.3257	-5.2671	2.95e-05	0.00268634	2.53555	NM_001077391.1	NM_001077391	NA
A_15_P205921	-0.814301	8.95434	-4.19053	0.000392945	0.0119073	0.0584108	NM_001076594.1	NM_001076594	A5XCC8	smyd4
A_15_P178471	-0.815456	10.8581	-5.59993	1.34e-05	0.00166564	3.28752	NM_001257153.1	A_15_P178471	NA
A_15_P108633	-0.816756	10.8221	-4.62081	0.000138764	0.00659247	1.05243	XM_005172901.2	NM_001118895	F8W3W0	cdan1
A_15_P105822	-0.817324	10.2463	-3.89978	0.000793525	0.0181291	-0.610312	NM_200063.1	NM_200063	NA
A_15_P107676	-0.817384	11.9938	-4.3605	0.000260397	0.00944606	0.450939	NM_199882.1	NM_199882	A0A0G2KQB9
A_15_P107000	-0.817903	10.8016	-5.05382	4.9e-05	0.00354542	2.04877	NA	BI326622	NA
A_15_P238421	-0.818147	8.34158	-5.11731	4.21e-05	0.00322201	2.19403	XM_678885.4	ENSDART00000055336	E9QF98	dennd1a
A_15_P211026	-0.819477	12.1118	-4.27794	0.000318006	0.0105493	0.260193	XM_005165925.2	ENSDART00000008456	E7F6V7	stk25a
A_15_P254961	-0.82054	7.2767	-4.14203	0.00044188	0.0127198	-0.0534348	NA	CT634445	NA
A_15_P142141	-0.823424	8.73693	-3.93875	0.000722298	0.0171758	-0.520981	NM_001100403.1	NM_001100403	Q1L689	nr3c2
A_15_P114414	-0.825917	13.6461	-5.88211	6.96e-06	0.00115974	3.91623	XR_225138.2	EB940519	NA
A_15_P521127	-0.826004	9.88593	-3.45994	0.00227746	0.033091	-1.6074	XM_693463.7	DN897106	NA
A_15_P541717	-0.826643	9.36417	-4.23106	0.000356224	0.0112033	0.151947	NA	TC323508	Q803U8	srsf11
A_15_P172921	-0.826785	10.4265	-3.19966	0.00420902	0.047253	-2.18332	NM_131834.1	NM_131834	Q9PTF7	cxcr4b
A_15_P120345	-0.82689	9.33548	-3.55389	0.00182081	0.0292888	-1.39655	NM_001012386.2	NM_001012386	Q5NU21	gadd45bb
A_15_P111857	-0.82701	8.51679	-6.2557	2.95e-06	0.000703153	4.7342	NA	CT651272	NA
A_15_P588597	-0.827473	9.60575	-3.79476	0.00102201	0.0210378	-0.85039	NA	A_15_P588597	NA
A_15_P113767	-0.828119	10.0217	-3.76923	0.00108675	0.0217584	-0.908599	NM_001003438.2	NM_001003438	NA
A_15_P136461	-0.829246	8.57166	-3.847	0.000901211	0.0194502	-0.731098	XM_009297891.1	NM_001122971	X1WF95	mxg
A_15_P137996	-0.833012	10.7438	-4.91013	6.91e-05	0.00439166	1.71913	XM_003200999.3	ENSDART00000091348	Q1MTL0	mras
A_15_P598437	-0.833182	12.8	-5.05788	4.85e-05	0.00354423	2.05807	XR_660787.1	XM_001340704	NA
A_15_P121256	-0.834875	12.1228	-4.34088	0.000273062	0.00970387	0.4056	XM_005157966.2	ENSDART00000079474	Q6PBR1	mpp6a
A_15_P367370	-0.835716	9.50143	-4.16742	0.000415548	0.0122609	0.00510621	NM_001017754.1	NM_001017754	NA
A_15_P167286	-0.836143	8.88773	-4.27001	0.000324166	0.010597	0.241892	XM_009306985.1	ENSDART00000084714	E7EYV8	zranb1a
A_15_P504112	-0.838253	14.0229	-3.67656	0.00135764	0.0247913	-1.11928	NA	EB942354	A2ARH3	lrp13
A_15_P420835	-0.838256	11.0401	-4.61277	0.000141485	0.00667926	1.03386	XM_005159403.2	TC341400	Q1L8T8	znf865
A_15_P107601	-0.842099	9.9697	-5.66309	1.16e-05	0.00158744	3.42899	NM_200964.1	NM_200964	X1WD03	si:ch211-147g22.5
A_15_P139821	-0.842852	12.8672	-4.96856	6.01e-05	0.00402242	1.85332	NM_001089460.1	NM_001089460	NA
A_15_P344885	-0.845358	14.9674	-4.72068	0.000109054	0.00566072	1.28289	NA	TC328369	Q2PRJ3	or109-10
A_15_P583397	-0.845441	11.9402	-4.55966	0.000160851	0.00717081	0.911192	NA	TC355863	NA
A_15_P188811	-0.847264	7.97846	-3.65936	0.0014148	0.0253351	-1.15828	XM_009303754.1	ENSDART00000082157	F1QHR9	gata1b
A_15_P203256	-0.849856	8.90287	-6.24798	3.01e-06	0.000703153	4.71748	XM_688592.7	ENSDART00000061961	F8W3W0	cdan1
A_15_P111739	-0.849872	14.4527	-3.40102	0.00261926	0.0359451	-1.7389	XM_001340673.5	NM_199708	NA
A_15_P526607	-0.851484	12.2804	-4.11782	0.000468543	0.0131169	-0.109242	NA	CT596599	NA
A_15_P292831	-0.85267	9.27443	-3.39668	0.00264634	0.0361398	-1.74856	NA	TC363950	B0S6K8	si:ch211-218o21.4
A_15_P192856	-0.853235	8.5045	-5.00025	5.57e-05	0.00385557	1.92602	NM_001020528.1	NM_001020528	B2GRE8	zgc:109913
A_15_P372940	-0.854787	11.2559	-3.211	0.00409875	0.0463959	-2.15852	NA	EE214562	NA
A_15_P200476	-0.854853	8.9411	-6.62775	1.28e-06	0.00037752	5.5307	XM_691816.6	ENSDART00000006357	F1QKG6	rims1b
A_15_P133776	-0.855554	10.8267	-3.56935	0.00175483	0.0286183	-1.36172	XM_009305084.1	BC057487	E7FD56	naa25
A_15_P162446	-0.855898	10.5742	-5.18788	3.56e-05	0.00292815	2.35513	NM_001045248.1	NM_001045248	NA
A_15_P275566	-0.855968	11.2438	-5.24663	3.09e-05	0.00276407	2.48897	NM_213031.3	NM_213031	NA
A_15_P103921	-0.857751	7.9737	-4.0031	0.000618322	0.015544	-0.373234	NA	ENSDART00000081163	NA
A_15_P391320	-0.860113	8.69527	-3.88175	0.000828791	0.0185848	-0.651596	NA	XM_693743	B1WB93	fam117ab
A_15_P116294	-0.860345	7.75608	-3.63124	0.00151341	0.0264304	-1.22196	NA	ENSDART00000041959	Q7ZYY7	si:busm1-180o5.3
A_15_P381860	-0.860501	9.51433	-3.96101	0.000684506	0.0165403	-0.469912	NA	TC356225	NA
A_15_P114927	-0.861242	9.76886	-7.18679	3.76e-07	0.000168739	6.69072	NM_001004578.1	NM_001004578	NA
A_15_P146561	-0.861785	9.14766	-4.45647	0.000206433	0.00818498	0.672737	NM_001110287.1	NM_001110287	A5WUL9	ifitm1
A_15_P227791	-0.861939	10.1412	-3.30639	0.00327575	0.040718	-1.94878	NA	TC318178	F1REG9	si:ch211-158d24.2
A_15_P168811	-0.862085	10.5261	-6.90165	6.99e-07	0.000265611	6.10472	XM_009293859.1	NM_001083045	Q1LV19	sphkap
A_15_P100104	-0.86243	8.60009	-7.5287	1.82e-07	0.000104899	7.37743	XM_005161190.2	NM_001030282	F1QUD1	trpc6a
A_15_P369535	-0.86543	7.44964	-3.94585	0.00071002	0.0170253	-0.50469	NA	CT704749	F1RBA1	usp38
A_15_P435315	-0.871652	11.6503	-5.02801	5.21e-05	0.0036635	1.98967	NA	TC332471	NA
A_15_P100077	-0.872753	7.57208	-6.23678	3.08e-06	0.000703153	4.6932	NA	A_15_P100077	F1QHI2
A_15_P432145	-0.874044	15.3382	-6.25009	2.99e-06	0.000703153	4.72205	NA	TC331212	NA
A_15_P311466	-0.876162	10.9487	-6.7064	1.07e-06	0.000343729	5.69662	NA	CK395337	NA
A_15_P170866	-0.876699	14.2077	-3.3526	0.00293725	0.0383604	-1.8465	NM_001017822.1	NM_001017822	NA
A_15_P120806	-0.877	13.8534	-4.43989	0.000214882	0.00835062	0.634415	NM_001002433.1	NM_001002433	NA
A_15_P208026	-0.883828	12.0175	-4.99839	5.59e-05	0.00385557	1.92176	XM_005171852.2	NM_001017712	A9JRV5	barhl1a
A_15_P149291	-0.884543	11.0117	-4.38093	0.000247834	0.00912548	0.498152	NM_001020670.1	NM_001020670	NA
A_15_P529807	-0.885311	13.0904	-4.56818	0.000157574	0.00709526	0.930869	NM_001123288.1	TC325464	NA
A_15_P508462	-0.890118	8.32218	-5.10922	4.29e-05	0.00326103	2.17554	XM_005159019.2	TC339307	NA
A_15_P472930	-0.890144	10.9677	-3.67867	0.00135081	0.0247675	-1.11451	XM_009291425.1	TC335333	NA
A_15_P151416	-0.890328	9.3166	-4.04909	0.00055327	0.0144958	-0.267483	XM_005171318.2	NM_001005919	O13148	epha4a
A_15_P120085	-0.891789	9.37602	-3.62834	0.00152393	0.0265728	-1.22851	NM_001017906.1	NM_001017906	Q503V6	LOC553435
A_15_P326416	-0.893631	8.53588	-7.48963	1.97e-07	0.000107879	7.29986	NA	CT678330	B4XEZ3	chrdl2
A_15_P110255	-0.899564	14.5569	-3.96751	0.000673847	0.0163984	-0.454994	NM_199793.2	NM_199793	NA
A_15_P187536	-0.899705	11.898	-3.7182	0.00122855	0.0233601	-1.02474	XM_009299505.1	ENSDART00000103424	E9QD98	tceb2
A_15_P142816	-0.900651	7.95273	-3.36026	0.0028846	0.037938	-1.82952	NM_001037412.1	NM_001037412	Q32PR6	zgc:123275
A_15_P135526	-0.901364	7.89933	-3.26457	0.00361457	0.0433439	-2.04097	XM_005169876.2	ENSDART00000059247	E7EYP6
A_15_P570517	-0.902036	7.9492	-3.23597	0.00386569	0.0451715	-2.1038	NM_001034993.2	NM_001034993	Q4PLX4	ihha
A_15_P121031	-0.903962	12.8895	-5.63108	1.25e-05	0.00162811	3.35734	NM_131641.1	NM_131641	Q1LWT9
A_15_P167026	-0.905192	9.63667	-5.59024	1.37e-05	0.00168393	3.26577	XM_009306852.1	ENSDART00000085523	U3JAA2
A_15_P165366	-0.905229	11.2371	-4.90335	7.03e-05	0.00441795	1.70355	NA	ENSDART00000006910	F1QNT3	tbcela
A_15_P419420	-0.905417	8.31104	-3.66066	0.00141041	0.0253016	-1.15534	NA	TC340917	NA
A_15_P591677	-0.906945	9.97476	-6.08537	4.36e-06	0.000896488	4.36343	XM_009292361.1	A_15_P591677	NA
A_15_P166386	-0.907567	10.7469	-4.8808	7.42e-05	0.00452008	1.6517	XM_001340292.6	ENSDART00000090881	E7F7K0	si:dkey-100n10.2
A_15_P434215	-0.908206	7.6326	-3.7954	0.00102045	0.0210318	-0.848943	NA	TC332032	NA
A_15_P395720	-0.910061	10.8946	-6.34241	2.43e-06	0.000640295	4.9215	NA	XR_029836	Q08B97	zgc:154125
A_15_P146536	-0.910444	9.61007	-5.49909	1.7e-05	0.00188069	3.06078	XM_009301519.1	NM_001128527	A5PF44	garnl3
A_15_P436555	-0.912133	8.94147	-5.87359	7.1e-06	0.00116195	3.89738	XM_005171278.2	TC350213	NA
A_15_P409200	-0.91267	8.33737	-4.64788	0.000129987	0.00625501	1.11492	NA	XM_001337048	NA
A_15_P130156	-0.913211	11.4848	-3.22132	0.00400084	0.0457003	-2.13593	NM_200686.1	NM_200686	G1K2J9
A_15_P148686	-0.921511	8.13243	-5.89531	6.75e-06	0.00114681	3.94544	NM_001045552.1	NM_001045552	Q0H1F2	mapk6
A_15_P112693	-0.922905	13.2099	-6.15823	3.69e-06	0.000795316	4.52249	NM_198363.1	NM_198363	NA
A_15_P359680	-0.924109	7.92021	-5.75382	9.38e-06	0.001404	3.63149	NA	CN168295	NA
A_15_P139946	-0.928372	12.3281	-3.53629	0.00189887	0.0300056	-1.43614	XM_009293202.1	NM_001018140	NA
A_15_P169451	-0.93206	8.09733	-8.14645	5.07e-08	4.21e-05	8.57328	NM_001099991.1	NM_001099991	X1WFP6
A_15_P118558	-0.933493	8.03014	-3.49704	0.00208511	0.0315708	-1.52431	NM_001098396.1	TC329619	F1RC52
A_15_P207286	-0.933573	10.4741	-3.33914	0.00303217	0.0390767	-1.87634	XM_005155617.2	NM_001030148	NA
A_15_P101231	-0.937188	15.1125	-3.21351	0.00407472	0.0462173	-2.15303	NA	TC307124	NA
A_15_P511642	-0.937264	11.1786	-4.18587	0.0003974	0.0119784	0.0476634	NA	TC340477	F8W453	fbn2a
A_15_P492062	-0.938903	10.3187	-3.52385	0.00195607	0.0303943	-1.46412	XM_001337954.5	XM_001337954	F1Q7K2	thsd1
A_15_P106371	-0.9421	10.4885	-4.65081	0.000129071	0.00623768	1.12168	XM_005162487.2	TC311008	NA
A_15_P203551	-0.948107	7.86306	-4.08592	0.000506122	0.0137394	-0.182708	XM_683781.4	ENSDART00000084102	E7FH52	hhipl2
A_15_P117351	-0.950119	8.62462	-3.68996	0.00131472	0.0243348	-1.08889	XR_662500.1	ENSDART00000020861	E7F3U3	pdk1
A_15_P279251	-0.951212	11.8698	-3.38004	0.00275274	0.0370676	-1.78559	NA	TC343533	NA
A_15_P167726	-0.951229	8.57315	-4.12667	0.000458613	0.0130673	-0.0888396	XM_001336867.6	ENSDART00000065481	F1RAR4	si:ch211-269c21.2
A_15_P214141	-0.953435	8.06572	-3.22112	0.00400265	0.0457003	-2.13635	NA	TC346545	F1QYU9	rpgra
A_15_P152151	-0.955943	8.10285	-4.42333	0.000223668	0.00855894	0.596132	NM_001044977.2	NM_001044977	NA
A_15_P150786	-0.957729	13.8952	-5.91212	6.49e-06	0.00111151	3.98258	NM_199611.3	NM_199611	NA
A_15_P242616	-0.960558	7.74469	-5.62873	1.26e-05	0.00162811	3.35207	XM_009295489.1	XM_001346037	E9QJ50
A_15_P137536	-0.964325	10.9317	-4.15497	0.000428255	0.0125041	-0.0235943	NR_102288.1	NM_131693	A5WV33
A_15_P184146	-0.965871	10.329	-3.89238	0.000807809	0.0182973	-0.627252	XM_005160735.2	NM_001030164	F1Q5D6	hivep2a
A_15_P144066	-0.967225	8.41669	-3.72065	0.00122135	0.0232689	-1.01918	NA	ENSDART00000079314	E7FFD5	si:dkey-43k4.5
A_15_P196901	-0.967602	11.902	-6.28646	2.75e-06	0.000671492	4.80076	XM_009307051.1	ENSDART00000092821	A0A0G2KQI8
A_15_P113967	-0.969777	10.1791	-5.18889	3.55e-05	0.00292815	2.35743	NM_181764.2	NM_181764	NA
A_15_P164876	-0.969786	9.67532	-3.22862	0.00393296	0.0454096	-2.11993	XM_678279.7	ENSDART00000030603	F1Q9K5	znf1013
A_15_P102563	-0.97055	12.83	-3.51635	0.00199134	0.0306058	-1.48096	NM_001037424.1	NM_001037424	B8JL31	hmgb2a
A_15_P106607	-0.972536	9.67643	-5.86298	7.28e-06	0.00118222	3.87391	NM_001077334.2	NM_001077334	Q08BP9	hlfa
A_15_P146161	-0.972774	8.84068	-4.49527	0.000187946	0.0078181	0.762388	XM_005171818.2	NM_205743	A0A0A1GU50	araf
A_15_P317316	-0.973012	9.84958	-8.84175	1.28e-08	1.8e-05	9.85009	XM_009299690.1	EB904597	E7FF66	tnrc18
A_15_P401655	-0.983116	9.18483	-3.35341	0.00293166	0.0383097	-1.84471	NA	XM_001335796	Q1LW93	npy
A_15_P211206	-0.987513	10.87	-4.46434	0.00020254	0.00813936	0.690924	XM_009302997.1	NM_001077177	NA
A_15_P158721	-0.989603	8.1093	-4.21759	0.000368028	0.0114145	0.120863	XM_005164452.2	ENSDART00000038346	Q1L8Q3	cpsf6
A_15_P109039	-0.994724	13.7365	-3.75205	0.0011326	0.0222282	-0.947741	XM_005172903.2	NM_001002097	Q90478	nadl1.1
A_15_P146871	-0.995241	10.2403	-5.05138	4.93e-05	0.00355345	2.04319	XM_009301677.1	NM_001123296	B2CZC3	slc8a2a
A_15_P192916	-0.996773	9.0665	-4.85127	7.96e-05	0.00473671	1.58377	NM_194402.1	NM_194402	B0S6F4	mknk2b
A_15_P416845	-0.997121	14.4145	-6.63365	1.26e-06	0.00037752	5.54318	NA	TC330079	A4IG24	dmbx1a
A_15_P179922	-0.998289	9.87346	-5.88076	6.98e-06	0.00115974	3.91326	XM_009306145.1	ENSDART00000008139	F8W631	cacna1ab
A_15_P167436	-1.00175	8.87932	-4.56921	0.000157182	0.00709526	0.933253	XM_005158978.2	ENSDART00000101702	Q1L8J4
A_15_P206826	-1.00265	13.4741	-3.35509	0.00292002	0.0382549	-1.84098	NM_001089453.1	NM_001089453	NA
A_15_P183296	-1.00391	8.52598	-4.60773	0.000143219	0.00674695	1.0222	XM_005161998.2	NM_001114435	A9JR87	sla2
A_15_P117328	-1.0058	8.62021	-5.60768	1.32e-05	0.00166187	3.30489	NA	TC346195	NA
A_15_P188671	-1.02263	10.0232	-7.65882	1.38e-07	9.51e-05	7.63414	XM_003197701.3	ENSDART00000073694	NA
A_15_P104278	-1.02346	8.52539	-3.22351	0.00398028	0.0455608	-2.13111	XM_001342700.5	EH492144	F1QCB0	si:dkey-27b3.4
A_15_P253446	-1.02608	9.3256	-4.43898	0.000215355	0.00835062	0.632313	XM_009293458.1	DN900289	F1QMH1
A_15_P218371	-1.02974	10.4305	-4.66831	0.000123735	0.00612501	1.16207	NA	TC347987	Q7T2V8	hes6
A_15_P219126	-1.03245	8.23666	-4.67186	0.000122679	0.00609966	1.17027	NA	ENSDART00000097678	F1QM26
A_15_P111803	-1.03561	8.66344	-3.91502	0.000764888	0.0177912	-0.575405	NM_199795.2	NM_199795	Q6TGS5	tuba4l
A_15_P485455	-1.03768	7.85787	-3.60411	0.0016149	0.0273877	-1.28328	NA	TC349067	NA
A_15_P195323	-1.0442	8.12695	-4.06294	0.000535046	0.0142039	-0.235609	XM_005173752.2	NM_001100041	A0A0N4SU77	btr25
A_15_P117710	-1.04737	8.12518	-4.1938	0.000389845	0.0118696	0.0659598	XM_009294365.1	NM_001017628	F1QCR9	asb4
A_15_P470745	-1.04904	9.46884	-3.3368	0.00304899	0.0391809	-1.88153	NA	TC355296	A0A0G2L9J9
A_15_P141221	-1.05221	11.4471	-4.30473	0.000298036	0.0102033	0.322076	NM_001002730.1	NM_001002730	NA
A_15_P116826	-1.05669	12.8154	-4.33494	0.000277015	0.00975162	0.391881	NM_131867.1	NM_131867	NA
A_15_P355950	-1.06236	12.1025	-3.70555	0.00126643	0.0238043	-1.05349	NA	CT698840	NA
A_15_P206696	-1.06244	12.3359	-5.21485	3.34e-05	0.00286467	2.4166	NM_001033110.1	NM_001033110	NA
A_15_P251216	-1.06576	10.5071	-4.65212	0.000128664	0.00623146	1.1247	NA	EB944368	NA
A_15_P445705	-1.06585	9.26112	-5.02917	5.2e-05	0.0036635	1.99232	XM_005169417.2	ENSDART00000076733	F1QLT8
A_15_P132691	-1.06645	10.007	-4.0471	0.000555941	0.0144958	-0.272067	XR_659913.1	CT706434	NA
A_15_P562067	-1.07003	10.0813	-3.95472	0.000694989	0.0167036	-0.484357	XM_009303689.1	EV760888	E7FBI3
A_15_P422065	-1.07228	8.47404	-3.87247	0.000847543	0.0188545	-0.672834	NA	TC341834	E7FDM6	muc5.1
A_15_P107056	-1.07389	10.0337	-3.77996	0.00105907	0.0214338	-0.88415	XM_009296577.1	ENSDART00000092757	D0PNH6	cpeb2
A_15_P169706	-1.08001	13.331	-8.22299	4.34e-08	3.9e-05	8.71741	NM_199629.1	NM_199629	NA
A_15_P103637	-1.08104	12.2259	-4.13703	0.000447257	0.0128581	-0.0649558	NM_001142583.1	NM_001142583	NA
A_15_P502847	-1.08106	14.1635	-4.44268	0.000213438	0.00832372	0.640854	NA	TC321129	E7EXX6	si:dkey-202e22.2
A_15_P204441	-1.08114	10.4581	-4.81832	8.62e-05	0.00496917	1.50792	XM_005158084.2	NM_001130659	B3DJX7	pard6ga
A_15_P274541	-1.08229	9.89497	-4.4516	0.000208879	0.00821229	0.66148	XM_005167473.2	TC315448	NA
A_15_P187316	-1.09111	10.0684	-5.43991	1.96e-05	0.00209017	2.92725	NM_205729.1	NM_205729	Q503Y6	nr1d1
A_15_P300666	-1.09409	11.5412	-6.97559	5.95e-07	0.000242409	6.25784	XM_009304455.1	XM_689887	NA
A_15_P177821	-1.09513	12.1416	-4.11787	0.000468478	0.0131169	-0.109112	XM_009296109.1	NM_001127369	NA
A_15_P358755	-1.09534	10.7645	-3.92352	0.000749343	0.0174852	-0.555903	NA	CT720011	NA
A_15_P182281	-1.09763	7.69438	-3.27821	0.00350046	0.0424523	-2.01094	XM_685979.6	ENSDART00000079915	X1WHI4
A_15_P112930	-1.10026	9.91434	-4.41351	0.000229048	0.00866132	0.573432	XM_009292651.1	NM_001017753	NA
A_15_P105108	-1.10449	13.1773	-6.00685	5.22e-06	0.000985292	4.19127	NM_200831.1	NM_200831	F1QKW1	zgc:114104
A_15_P172006	-1.11037	11.5011	-5.7109	1.04e-05	0.00149913	3.53581	NM_001099245.1	NM_001099245	A8WHV5	plk2b
A_15_P108083	-1.1133	11.4749	-5.85472	7.42e-06	0.00119641	3.8556	XM_009302399.1	NM_199526	Q5PYH6-2
A_15_P106522	-1.11465	9.55788	-3.54424	0.00186322	0.0297081	-1.41826	XM_005167150.2	NM_213179	NA
A_15_P305926	-1.12146	10.8054	-3.66733	0.00138803	0.0251212	-1.14022	NM_001045321.1	NM_001045321	Q1ECW2	npas4a
A_15_P318276	-1.12605	11.188	-6.93893	6.44e-07	0.000249028	6.18201	NA	EE208450	NA
A_15_P476510	-1.12814	7.63134	-5.52494	1.6e-05	0.00184229	3.11899	NA	CT649412	NA
A_15_P192706	-1.13692	13.2516	-8.44842	2.77e-08	3.1e-05	9.13675	XM_009291644.1	NM_001008574	NA
A_15_P116888	-1.13885	10.5685	-4.48824	0.000191165	0.007909	0.746158	NM_213067.1	NM_213067	NA
A_15_P176906	-1.14494	12.0528	-4.28978	0.000309018	0.0103889	0.287547	XM_005160668.2	TC311918	NA
A_15_P164186	-1.14555	10.3304	-4.06929	0.000526895	0.0140823	-0.220996	XM_009299293.1	NM_001040248	Q5XJT3	cyb561d2
A_15_P562637	-1.15958	9.20695	-5.18708	3.56e-05	0.00292815	2.3533	NA	TC337068	A2RV06-2
A_15_P171581	-1.17669	10.3882	-5.1319	4.07e-05	0.0031534	2.22736	NM_001145708.1	NM_001013267	B8A5J2	coa6
A_15_P169166	-1.17751	9.08307	-3.75399	0.00112732	0.0222132	-0.94332	XM_005172676.2	NM_001077613	E7FA30	rnf145a
A_15_P118463	-1.1801	11.466	-5.50652	1.67e-05	0.00187578	3.07753	NA	CN018838	NA
A_15_P172166	-1.18353	10.0406	-6.01428	5.13e-06	0.000984232	4.20759	NM_001013313.1	NM_001013313	NA
A_15_P316296	-1.18618	9.45277	-4.75328	0.000100814	0.00542777	1.35807	NA	CT606432	NA
A_15_P102446	-1.18707	11.0748	-3.34537	0.00298791	0.0388187	-1.86255	XM_005160857.2	NM_001002493	NA
A_15_P347020	-1.18752	9.2176	-3.48972	0.00212176	0.0319103	-1.54073	NM_001077143.2	TC333221	Q08C96	nt5dc2
A_15_P226221	-1.18839	10.78	-3.86984	0.000852942	0.0189183	-0.678861	NA	TC317454	NA
A_15_P216121	-1.20963	7.52969	-4.0213	0.000591725	0.0151471	-0.331416	NA	TC347224	NA
A_15_P388735	-1.21466	8.95559	-3.48271	0.00215745	0.0321807	-1.55644	NA	CT603566	NA
[truncated: 93 more rows]
