# Supplementary material for: Analysis across diverse fish species highlights no conserved transcriptome signature for proactive behaviour
Source: BMC Genomics. 2021 Jan 7;22:33. doi: 10.1186/s12864-020-07317-z (PMC7792025; doi:10.1186/s12864-020-07317-z)
Supplement: Supplementary file 10 — Additional file 10: Table S10. Shared by 3x Species Functional Groups with Genes (XLS 24 kb) [file 12864_2020_7317_MOESM10_ESM.xls]

## Sheet: Proactive_Up_Functional_Groups
Function	Groups	Group Genes
G-protein coupled receptor signaling pathway	Group0	adra1bb|cart4|ccl19a.2|ccl38.1|dgkaa|gb:kf234084|glra4b|gnai2a|gnao1b|gng12a|gpr37l1a|lpar2b|mgaa|npffl|penkb|pyya|rgs8|vip
Glycerolipid metabolism	Group15	agk|dgat1a|dgkaa|glyctk|lpl|ppap2b|si:dkey-180p18.9|tkfc
Ligand-receptor interactions	Group21	atp1a1a.1|gas1a|hoxb5b|isl1|pbx2|ptch1|shha|shhb|smarcd3b|tpm4a
Notch signaling pathway	Group1	chsy1|dld|foxc1a|her15.1|her6|heyl|nrarpa|nrarpb|tspan14
PI3K Cascade	Group18	LOC100333590|LOC561737|aox1|ccnd1|ccnd2a|cish|crebbpa|csnk1e|fgf20b|fgfr4|g6pc3|gab1|gnb1b|grb2a|grb2b|hrasa|il15|lamtor2|mtmr14|mtmr6|ocrl|pik3r2|pik3r6|pip5k1bb|prkab1b|ptena|rps6|socs7|sos2|stat6|stk11|tnfsf10
Phospholipid metabolism	Group17	LOC561737|LOC566887|abcc5|acadl|acot11b|acot13|acy3.2|adh5|agk|agmo|ak8|aldh3b1|amt|atp5g3b|bcat2|ca14|cds2|ces2|cetp|chata|chpt1|chst11|chst14|chsy1|cndp2|crebbpa|cyp17a1|cyp26b1|cyp39a1|dbh|dgat1a|dhcr7|dio1|elovl6|etfb|fabp2|fmoda|fpgs|g6pc3|galk1|gda|
RNA localization	Group9	lrmp|ncbp2|nup133|nup188|polr2d|prpf18|slc29a2|thoc3|thoc7
RNA polymerase II transcription factor activity, ligand-activated sequence-specific DNA binding	Group5	adra1bb|crfb1|cry4|fgfr4|fzd7a|gabrb3|gb:kf234084|glra4b|gpr37l1a|gria4b|grin2da|il1rapl2|lpar2b|mgaa|npc1|nr1d4b|nr2f1a|nr2f2|nr2f5|nr2f6b|p2rx3b|plxna2|plxnb1b|ptch1|rgma|rorca|rorcb|sfrp5|si:ch211-251b21.1
Role of phospholipids in phagocytosis	Group19	LOC561737|acadl|acot11b|acot13|agk|agmo|aldh3b1|cds2|cetp|chata|chpt1|crebbpa|cyp17a1|cyp39a1|dgat1a|dgkaa|dhcr7|elovl6|fabp2|gnb1b|gpd1l|grb2a|grb2b|hacl1|impa1|inpp5jb|lbr|lpcat2|lpcat3|mcee|mtmr14|mtmr6|mtp|ocrl|pcyt1bb|phykpl|pik3r2|pik3r6|pip5k1bb|pl
U5 snRNP	Group6	cd2bp2|prpf18|snrpd1|txnl4b
WNT mediated activation of DVL	Group20	csnk1e|csnk2a2b|pip5k1bb
anatomical structure morphogenesis	Group3	abcc5|ap1s1|arntl1a|arvcfb|ascl1a|atp1a1a.1|atp1b2b|axin1|bbip1|bsx|btk|c1galt1a|camk2a|cap2|ccbe1|ccdc85ca|ccnd1|cdc14b|cdc42ep3|cdc42ep4a|cdh6|cds2|chodl|chst11|chsy1|colec11|cpn1|crabp2a|ctnnd2b|cyp26b1|dag1|daw1|dld|dock9b|dyx1c1|epb41b|etv4|fbxl15|fc
cell projection assembly	Group11	bbip1|cdc14b|cdc42ep3|cdc42ep4a|daw1|dld|dyx1c1|fmnl3|foxj1a|ift122|ift27|ift46|ocrl|rer1|rsg1|si:ch211-163l21.10|si:dkey-224e22.2|zgc:56235
intracellular membrane-bounded organelle	Group7	acadl|actr5|acy3.2|add3a|agk|agmo|ak8|ankra2|anp32a|ap1s1|ap5s1|apba1a|arfip2a|arid4a|arl15a|arl4ca|arl4cb|arl4d|arntl1a|arntl2|arvcfb|ascl1a|asna1|atad1b|atp1a1a.1|atp5g3b|atp8b4|axin1|b3galnt2|baz2ba|bbip1|bin2a|bloc1s6|brms1la|bsx|btk|cbx3b|cbx5|ccdc12
intracellular organelle	Group13	acadl|actr5|acy3.2|adamts9|adarb2|add3a|adprh|aebp1|agk|agmo|ak8|alkbh2|alkbh3|ankra2|anp32a|ap1s1|ap5s1|apba1a|arfip2a|arid4a|arl15a|arl4ca|arl4cb|arl4d|arntl1a|arntl2|arvcfb|asb2a.1|asb8|ascl1a|asna1|atad1b|atp1a1a.1|atp5g3b|atp6v1ab|atp8b4|axin1|b3galn
intrinsic component of membrane	Group4	abcb3l1|abcc5|acbd3|acbd5a|acbd5b|adra1bb|agmo|aig1|aqp8a.2|aqp8b|asz1|atad1b|atp1a1a.1|atp1b2b|atp5g3b|atp8b4|b3galnt2|bambib|c1galt1a|ca14|cacng1b|cacng5a|cadm1b|camk2a|ccdc90b|cd81b|cd99|cd9a|cdh6|cds2|ch25hl1.2|chodl|chpt1|chst11|chst14|clptm1l|cntnap
methyltransferase activity	Group2	amt|dnmt3ba|ezh1|gnmt|hemk1|kmt2a|mettl16|ndufaf5|prmt2|prmt9|trdmt1|trmt2b|trmt5|zgc:109986|zgc:153372|zgc:162780
organic hydroxy compound metabolic process	Group14	acadl|adh5|amt|ch25hl1.2|crabp1b|cyp26b1|dhcr7|fgf1a|gldc|hagh|hgd|impa1|ivd|lbr|lipea|mao|ptena|tkfc|tph2|tpi1a
oxidation-reduction process	Group10	acadl|adh5|agmo|aldh3b1|alkbh2|alkbh3|ch25hl1.2|chchd4|coq7|creg2|cyb561|cyp17a1|cyp26b1|cyp39a1|dbh|dhcr7|dio1|egln1b|gldc|gpd1l|gpx8|hgd|hif1an|hpdb|impdh1a|impdh1b|ivd|lbr|ldhd|loxl5b|mao|mical3b|moxd1|msrb2|pdha1b|ppp1r3ca|retsat|rnls|si:dkey-180p18.9
oxidative demethylation	Group12	alkbh3|tet2
perinuclear region of cytoplasm	Group8	anp32a|ap1s1|dld|hif1an|panx1b|pdlim7|prkcda|unc45b
ribosome	Group16	hspa14|ict1|mrpl37|mrpl47|mrpl9|mrps14|mrps24|mrps33|rpl14|rpl31|rpl36a|rps11|rps23|rps26l|rps6|rrbp1a

## Sheet: Proactive_Down_Functional_Group
Function	Groups	Group Genes
Basigin interactions	Group18	LOC100003376|atp1b2a|fn1b|nadl1.1|si:ch211-105j21.7|slc12a5b|slc17a5|slc20a1a|slc24a4a|slc7a10a|slc7a5|slc7a6|slc7a8a|slc8a2a|slc9a3.1|sos1
DNA damage response, detection of DNA damage	Group1	cep164|cep290
Dopamine Neurotransmitter Release Cycle	Group19	apba1a|apba1b|caskb
G-protein coupled receptor signaling pathway	Group22	adcy2a|adgrd2|adora2aa|ccr6a|cxcr4b|dgkb|drd4-rs|gabrg2|gnas|gpr185a|grm2a|hcrt|hm:gc12|mgaa|npb|npy|opn4b|or115-1|s1pr5a|usp20|zgc:172079
MyD88 dependent cascade initiated on endosome	Group14	LOC100535196|LOC561772|LOC571285|cacna1ab|cacna1c|cacna1da|cacnb3a|cul1b|dhx36|dhx9|dusp1|dusp5|dusp8a|ecsit|fgf7|gadd45ba|gadd45bb|hsp70l|map3k1|map3k2|mapk11|mapk8ip2|mknk2b|nfkbiab|nr4a1|ppm1ab|prl|rps6kal|skp1|sos1|tab2|tgfbr1a|tnrc5|tp53
RNA Polymerase III Transcription Initiation From Type 3 Promoter	Group13	LOC553495|brf2|polr3a|snapc4|znf143b
RNA degradation	Group12	btg1|btg2|btg3|cnot10|dhx36|hspd1|parn|pnpt1|tob1a
RNA metabolic process	Group3	LOC571285|abcc4|abhd4|abi3a|acmsd|actr6|adam28|adamts10|adcy2a|add2|adgrd2|adora2aa|agbl4|aggf1|ahctf1|ahi1|ahrra|aldh4a1|amph|anapc4|ank2b|ank3b|ankib1a|ap1g2|ap2m1a|apba1a|araf|arfgef2|arg2|arhgap17a|arhgap23a|arhgap35|arhgef18b|arid4b|arih2|arnt2|arpc5
Regulation of PLK1 Activity at G2/M Transition	Group20	LOC103911065|ahi1|cep290|cep78|clasp1a|cntrl|csnk1db|cul1b|exoc6|hsp90aa1.2|ift88|mapre1b|mark4a|optn|si:dkey-230p4.1|skp1|tuba8l2|wdr19
Transport to the Golgi and subsequent modification	Group17	ank2b|ank3b|ap1g2|ap2m1a|appb|arfgap3|cga|chst10|cog2|csnk1db|dtnbp1a|mgat3|ppp6c|rab10|sar1b|sec24a|spna2|st6gal1|stx5a|txndc5|vps37a|vps37d
acid-sensing ion channel activity	Group21	LOC100535196|abcc9|asic1a|asic1c|atp1a2a|atp1b2a|cacna1ab|cacna1c|cacna1da|cacna2d4b|cacnb3a|ift88|ireb2|kcnk2b|kcnma1a|kcnq5b|mgaa|mrs2|psen2|saraf|scn3b|scn8ab|si:ch211-195b13.1|si:dkey-100n10.2|si:dkey-43k4.5|slc17a6b|slc39a4|slc8a2a|slc9a3.1|tp53|trpc
anatomical structure morphogenesis	Group23	abcc4|aggf1|ahctf1|ahi1|angptl3|appb|arnt2|atl1|atp1a2a|barx1|bcan|bcl6ab|brwd1|btbd6a|c10h21orf59|c1galt1a|c1galt1b|cacna1c|camsap1a|carm1|cep290|chd7|chrdl2|cnbpa|csf3r|cxcr4b|dixdc1a|dlg1|dlg3|dmbx1a|dnajb6a|dpf3|dpysl2b|dpysl3|dsg2.1|dtnbp1a|dusp5|eft
cellular macromolecule metabolic process	Group11	LOC571285|adam28|adamts10|agbl4|ahctf1|ahrra|anapc4|ank2b|ankib1a|araf|arid4b|arih2|arnt2|asb4|asb5b|atf3|atg13|atg3|atl1|atp1b2a|barhl1a|barx1|bcl6ab|bhlhe41|birc2|bmp7b|brf2|brwd1|bxdc2|c1galt1a|c1galt1b|c1qa|camk1ga|carm1|caska|caskb|ccnl1a|ccnl1b|ccnt
establishment of protein localization	Group4	ap1g2|ap2m1a|arid4b|atg13|atg3|cep290|cog2|dlg1|dlg3|efr3bb|gcc1|hm:gc12|ica1|ift88|mipep|mtx1a|ndc1|nmd3|optn|pcf11|rab10|rab34b|rab3aa|rhot1b|rnd1|sar1b|sec24a|sec61al2|si:ch73-1a9.4|snx2|spire1a|stx5a|stxbp5a|tspan5b|tvp23b|vps26bl|vps8|vti1a|wdr19|wip
galactose metabolic process	Group16	galk2|galt
glycoprotein-N-acetylgalactosamine 3-beta-galactosyltransferase activity	Group25	c1galt1a|c1galt1b
ion transport	Group27	LOC100535196|abcc4|abcc9|asic1a|asic1c|atp11c|atp1a2a|atp1b2a|cacna1ab|cacna1c|cacna1da|cacna2d4b|cacnb3a|chrnb2a|clcn7|dlg1|dlg3|gabrg2|gabrr1|grid1b|grik1a|grin1b|ireb2|kcnk2b|kcnma1a|kcnq5b|kctd9b|mrs2|psen2|saraf|scn3b|scn8ab|si:ch211-105j21.7|si:ch21
kidney development	Group0	c1galt1a|c1galt1b|cacna1c|cep290|etv5b|glcci1|hnf1bb|ift88|mafba|p4htm|rbpja|tsc1a
nervous system development	Group9	abcc4|aggf1|ahctf1|ahi1|angptl3|appb|arnt2|atl1|atp1a2a|barx1|bcan|bcl6ab|bmp7b|brwd1|btbd6a|c10h21orf59|c1galt1a|c1galt1b|cacna1c|camsap1a|carm1|cep290|chd7|chrdl2|cnbpa|csf3r|cxcr4b|dixdc1a|dlg1|dlg3|dmbx1a|dnajb6a|dpf3|dpysl2b|dpysl3|dsg2.1|dtnbp1a|dus
nucleic acid binding	Group26	LOC553495|LOC560874|abcc4|acin1a|actr6|aggf1|ahctf1|ahi1|ahrra|anapc4|ankib1a|apba1a|arid4b|arih2|arnt2|arpc5lb|asic1a|asic1c|atf3|atg13|atg3|atp1b2a|atxn2|atxn2l|barhl1a|barx1|bcl6ab|bcs1l|bhlhe41|birc2|bptf|brf2|brwd1|bxdc2|carm1|cbll1|ccnl1a|ccnl1b|ccn
nucleus	Group2	actr6|ahctf1|ahrra|anapc4|ankib1a|apba1a|arid4b|arih2|arnt2|arpc5lb|asic1a|asic1c|atf3|atg13|atg3|atp1b2a|atxn2|atxn2l|barhl1a|barx1|bcs1l|bhlhe41|birc2|brf2|brwd1|bxdc2|carm1|ccnl1a|ccnl1b|ccnt2a|cdkl1|celf4|cep290|chd7|clip1a|cnot10|cpsf6|crebbpa|crema|
p53 signaling pathway	Group15	LOC100004321|ddb2|ets2|gadd45ba|gadd45bb|mdm2|serpine1|siah2l|tp53
pattern specification process	Group24	ahi1|arnt2|atl1|atp1a2a|cacna1c|cep290|chd7|chrdl2|cnbpa|cxcr4b|dixdc1a|dmbx1a|dpysl2b|eftud2|epha4a|etf1b|etv5b|fn1b|gadd45ba|gadd45bb|hm:gc12|hnf1bb|ier2|ift88|jazf1b|lamb1a|mafba|mgaa|myh14|ncl|ncor1|neurod2|nipbla|npas4a|nr4a2b|pard3|pax6a|pax6b|pdlim
positive regulation of transcription from RNA polymerase II promoter	Group28	appb|arnt2|bcan|bcl6ab|btbd6a|carm1|ccnl1a|ccnl1b|ccnt2a|celf4|cep290|cnbpa|crtc1a|ctdnep1a|cxcr4b|dixdc1a|dmbx1a|dpysl2b|dpysl3|eftud2|epas1a|epha4a|epha4b|etf1b|etv5b|ewsr1b|hdac4|hif1al|hm:gc12|hnf1bb|htt|kdm8|lamb1a|mafba|mef2d|mgaa|msi1|myh14|nadl1.1
regulation of gene expression	Group5	aggf1|ahrra|ankib1a|arid4b|arih2|arnt2|arpc5lb|atf3|atg13|atl1|barhl1a|barx1|bcl6ab|bhlhe41|birc2|bmp7b|brf2|brwd1|c1qa|cadm1a|carm1|ccnl1a|ccnl1b|ccnt2a|cebpd|celf4|cep290|ciarta|clip1a|cnbpa|cnot10|crebbpa|crema|crtc1a|csf3r|ctdnep1a|cxcr4b|dbpb|dixdc1a
response to axon injury	Group8	abcc4|actr6|aggf1|ahctf1|ahi1|anapc4|angptl3|appb|arnt2|arpc5lb|atg13|atg3|atl1|atp1a2a|atxn2|atxn2l|barx1|bcan|bcl6ab|bcs1l|birc2|bmp7b|brwd1|btbd6a|bxdc2|c10h21orf59|c1galt1a|c1galt1b|cacna1c|camsap1a|carm1|cep290|cep57l1|chd7|chrdl2|clip1a|cnbpa|cog2|c
secretory vesicle	Group10	apba1a|dtnbp1a|hip1rb|ica1|optn|rab10|sec24a|si:ch211-200p22.4|slc17a6b|spire1a|stxbp5a|syn2b|sypa|syt6a|tex261|zgc:165520
transcription from RNA polymerase II promoter	Group7	ahrra|arid4b|arnt2|atf3|atl1|barhl1a|barx1|bcl6ab|bhlhe41|bmp7b|bptf|brwd1|btbd6a|carm1|ccnl1a|ccnl1b|ccnt2a|cebpd|ciarta|cnbpa|crema|crtc1a|csf3r|cxcr4b|dbpb|ddb2|dmbx1a|dpysl2b|dpysl3|ell|epas1a|epc1a|epha4a|epha4b|ets2|etv1|etv5a|etv5b|foxf2a|foxg1b|fo
zinc ion binding	Group6	LOC571285|adam28|adamts10|agbl4|ankib1a|anxa4|apoer2|appb|araf|arg2|arih2|atp11c|atp1a2a|bcl6ab|birc2|bptf|brf2|btr25|c1galt1a|c1galt1b|cacna1ab|cbll1|cdc42bpb|chp1|chrnb2a|clec14a|cnbpa|cpa4|cpb1|crebbpa|cyp19a1b|cyp1b1|cyp2n13|dgkb|doc2d|dpf2|dpf3|drd4-
