# Supplementary material for: Analysis across diverse fish species highlights no conserved transcriptome signature for proactive behaviour
Source: BMC Genomics. 2021 Jan 7;22:33. doi: 10.1186/s12864-020-07317-z (PMC7792025; doi:10.1186/s12864-020-07317-z)
Supplement: Supplementary file 11 — Additional file 11: Table S11. Shared by 2x Species Functional Groups with Genes (XLS 16 kb) [file 12864_2020_7317_MOESM11_ESM.xls]

## Sheet: Proactive_Up_Functional_Groups
Function	Groups	Group Genes
G alpha (12/13) signalling events	Group10	LOC561737|gnb1b|mcf2la|rgl1|si:dkey-91i10.2|sos2
G-protein beta:gamma signalling	Group9	LOC561737|aox1|crebbpa|csnk2a2b|gnb1b|inpp5jb|lpcat2|lpcat3|mcf2la|mtmr14|pik3r6|pip5k1bb|plcd4a|rgl1|scamp5a|si:dkey-91i10.2|socs7|sos2|stat6|syk
Unblocking of NMDA receptor, glutamate binding and activation	Group12	camk2a|gria4b|grin2da
WNT mediated activation of DVL	Group11	LOC561737|camk2a|crebbpa|csnk2a2b|gnb1b|lgr4|mtmr14|pik3r6|pip5k1bb|smurf2
acid-amino acid ligase activity	Group2	fpgs|gss|rnf185|smurf2
clathrin coat assembly	Group6	fcho2|si:ch211-200p22.4
endomembrane system organization	Group13	asna1|atp8b4|cog2|fcho2|tspan14
glycine N-methyltransferase activity	Group3	gnmt
heme transmembrane transport	Group4	abcc5|epb41b|im:7155308|kmt2a|tet2
histone acetyltransferase complex	Group1	crebbpa|csrp2bp|kansl3|lpcat2|supt20
positive regulation of regulated secretory pathway	Group8	LOC561737|pik3r6|scamp5a|syk
protein localization to organelle	Group7	asna1|chchd4|golga4|ift122|lrmp|nup133|nup188|plcd4a
protein-lysine N-methyltransferase activity	Group14	dnmt3ba|ezh1|gnmt|kmt2a|mettl16|ndufaf5|prmt9
smoothened signaling pathway	Group5	cdk11b|ift122|ptch1|sulf1
transcription corepressor activity	Group0	nr0b2b|tbl1xr1a|uri1

## Sheet: Proactive_Down_Functional_Group
Function	Groups	Group Genes
Activated TLR4 signalling	Group16	dhx9|itchb|map3k1|mapk11|tab2|tnrc5
Anchoring of the basal body to the plasma membrane	Group18	ahi1|cep290|clasp1a|cntrl|si:dkey-230p4.1|wdr19
Chondroitin sulfate biosynthesis	Group17	bcan|chpf2
Dopamine Neurotransmitter Release Cycle	Group15	apba1a|caskb|ppfia4
L-ascorbic acid binding	Group7	p4ha1b|p4htm
Oncogene Induced Senescence	Group11	LOC562630|asic1a|atp1a2a|atp1b2a|clcn7|ets2|kctd9b|mgaa|scn3b|sin3ab|tbl1xr1a|tp53
RNA lariat debranching enzyme activity	Group2	dbr1
Ral guanyl-nucleotide exchange factor activity	Group1	rgl1
aminoacyl-tRNA ligase activity	Group0	iars2|nars|pars2
atrial ventricular junction remodeling	Group8	pdlim7
axon regeneration	Group6	lingo1a|nadl1.1
cellular response to stress	Group9	atg13|cep164|cep290|jmy|lingo1a|map3k1|map3k2|nadl1.1|nek1|rev3l|tp53|txndc5|xpc
chloride transmembrane transporter activity	Group3	clcn7|si:ch211-220f12.1|slc12a5b
chromatin organization	Group5	actr6|ets2|kat2a|kat6b|kdm8|mbd1b|ncor1|nr0b2b|samd11|si:ch73-302a13.2|sin3ab|smarcc1a|tbl1xr1a|tp53
glycerol-3-phosphate biosynthetic process	Group10	ctdnep1a|zgc:172295
mitotic cell cycle	Group4	anapc4|cep57l1|kdm8|map3k1|map3k2|ncapd2|nek1|tp53|wdr62
oxidoreductase activity, acting on the CH-CH group of donors	Group14	dhodh|phyhd1|tm7sf2|upp1|zgc:153922
phosphatidylinositol kinase activity	Group12	fggy|galk2|pi4kaa
transferase complex, transferring phosphorus-containing groups	Group13	atg13|gtf2a2|polr3a|rev3l|zgc:171971
